# Supplementary material for: A Novel Depression Risk Prediction Model Using NHANES Data With Mendelian Randomization Validation
Source: Brain Behav. 2025 Jul 25;15(7):e70674. doi: 10.1002/brb3.70674 (PMC12409830; doi:10.1002/brb3.70674)
Supplement: Supplementary file 2 — Supplementary Tables: brb370674‐sup‐0002‐Tables.xlsx [file BRB3-15-e70674-s001.xlsx]

## Sheet: Supplementary Tables
Supplementary Table	Description
Table S1	Clinical characteristics of study participants from the NHANES database
Table S2	Datasets used for MR analysis
Table S3	Characteristics of instrumental variables used in MR analysis
Table S4	Multivariate logistic regression analysis of variables selected with LASSO for predicting depression
Table S5	Comparing the performance of two models using NRI and IDI
Table S6	Results of pleiotropy tests in MR analysis
Table S7	Results of heterogeneity tests in MR analysis

## Sheet: Table S1
Supplementary Table 1. Clinical characteristics of study participants from the NHANES database
ID	PHQ-9 scores	Age	Gender	Race	Weight	Hight	BMI	Albumin	ALT	AST	ALP	BUN	Calcium	Cholesterol	Bicarbonate	Creatinine	GGT	Glucose	Iron	LDH	Phosphorus	Bilirubin	Total protein	Triglycerides	Uric acid	Sodium	Potassium	Chloride	Osmolality	Globulin	WBC count	Lymphocyte percent	Monocyte percent	Neutrophils percent	Eosinophils percent	Basophils percent	Lymphocyte number	Monocyte number	Neutrophils number	Eosinophils number	Basophils number	RBC count	Hemoglobin	Hematocrit	MCV	MCH	MCHC	RDW	Platelet count
31131	0	44	2	4	75.2	156	30.9	35	14	16	74	2.14	2.225	2.664	23	70.72	17	4.83	9.1	105	1.098	6.84	69	0.881	291.5	137	4.1	106	271	34	5.3	35.8	7.8	55.1	0.9	0.5	1.9	0.4	2.9	0	0	4.63	125	37.1	80.1	27.1	33.8	13.7	298
31132	0	70	1	3	69.5	167.6	24.74	50	31	29	48	8.93	2.475	3.931	29	106.08	22	8.6	15.9	165	1.098	17.1	72	0.666	428.3	140	3.8	102	287	22	7.5	29.4	9.1	58.9	2.2	0.4	2.2	0.7	4.4	0.2	0	4.72	145	42.6	90.3	30.7	34	12.5	225
31134	0	73	1	3	101.9	182.4	30.63	39	30	31	77	4.64	2.375	4.784	27	106.08	33	5.16	15	158	1.066	8.55	71	2.055	446.1	139	4.1	103	277	32	6.6	29.1	12	55.4	3.3	0.2	1.9	0.8	3.7	0.2	0	5.45	159	48.3	88.6	29.2	33	13.4	222
31143	6	19	1	3	76.4	184	22.57	47	22	23	47	4.28	2.55	4.241	28	70.72	13	4.22	28.3	93	1.453	17.1	72	1.118	255.8	143	4.1	104	283	25	5.9	25.6	5.9	66.2	1.8	0.6	1.5	0.3	3.9	0.1	0	5.36	163	48.7	90.9	30.3	33.3	12.1	217
31144	0	21	1	2	69.9	167.1	25.03	41	15	18	183	3.21	2.575	4.267	27	61.88	15	4.5	20.4	120	1.518	11.97	73	0.294	356.9	139	4.4	103	275	32	9.6	22.1	7.3	65.7	3.7	1.3	2.1	0.7	6.3	0.4	0.1	5.09	170	49.9	98	33.3	34	11.6	225
31150	1	79	1	3	85	171.4	28.93	41	23	28	67	3.57	2.375	4.836	23	79.56	16	5.22	25.4	150	1.162	22.23	75	0.508	285.5	139	4	103	276	34	6.5	18.8	9.6	68.7	2.4	0.4	1.2	0.6	4.5	0.2	0	4.48	144	43.5	97.2	32.2	33.2	12.4	237
31151	3	59	2	4	82.9	167.6	29.51	37	13	19	99	5.71	2.275	5.275	26	79.56	14	4.55	9.7	125	1.292	8.55	69	1.242	321.2	140	4	108	280	32	4.3	37.8	10.4	39.8	11	1	1.6	0.4	1.7	0.5	0	4.02	118	34.5	85.9	29.3	34.1	13.6	261
31153	6	44	2	5	109.3	167.2	39.1	39	17	19	75	6.43	2.25	5.017	23	44.2	13	4.88	9.7	97	1.259	10.26	68	2.698	249.8	138	3.5	106	277	29	8.4	33.3	6.8	55.3	4	0.6	2.8	0.6	4.6	0.3	0.1	4.23	129	38.3	90.9	30.6	33.6	11.8	245
31154	0	62	1	4	88.2	180.8	26.98	45	13	17	153	4.64	2.55	5.069	26	97.24	17	5.16	38.1	127	1.388	18.81	72	1.524	440.2	139	4.2	103	277	27	6.9	36	7.7	52	3.3	1	2.5	0.5	3.6	0.2	0.1	5.41	165	50.6	93.5	30.6	32.7	13.9	293
31155	1	38	1	5	90.5	188	25.61	45	23	18	44	3.57	2.45	4.526	26	79.56	23	5	21	106	1.13	25.65	72	2.055	380.7	138	4	103	274	27	4.6	35.9	6.4	54.5	2.5	0.6	1.7	0.3	2.5	0.1	0	4.7	148	41.6	88.4	31.4	35.6	11.9	286
31158	2	71	1	3	69.2	178.8	21.65	43	16	22	51	3.93	2.35	5.508	27	97.24	20	5.83	40.1	126	1.001	17.1	66	0.892	386.6	140	4.3	105	279	23	8	25.6	5.9	62.2	5.1	1.2	2	0.5	5	0.4	0.1	4.73	159	46.7	98.6	33.7	34.1	12.2	292
31160	0	39	2	3	92	161.7	35.19	40	25	23	56	4.28	2.325	5.379	22	79.56	44	4.55	16.7	116	1.518	13.68	66	2.845	327.1	138	4.1	106	275	26	9	21.2	8.6	68.1	1.8	0.4	1.9	0.8	6.1	0.2	0	4.49	133	39.1	86.9	29.5	34	12.9	375
31162	4	71	2	3	66.5	149.9	29.6	39	33	30	55	3.21	2.325	5.896	27	53.04	24	6.61	6.6	154	1.195	8.55	70	1.739	232	133	4.1	95	266	31	6.1	28.3	11	55	4.9	0.9	1.7	0.7	3.4	0.3	0.1	4.23	127	36.3	85.8	30	35	14	313
31164	0	54	1	3	76.7	173.6	25.45	43	31	33	67	4.28	2.325	4.034	27	79.56	19	3.39	13.8	148	1.453	11.97	69	0.937	398.5	138	4.2	104	273	25	6.8	23.4	10.6	58.1	6.9	1.1	1.6	0.7	4	0.5	0.1	4.73	148	43.6	92.1	31.2	33.9	12	244
31167	3	37	1	3	129.9	194.2	34.44	42	33	20	27	5.71	2.4	5.25	23	79.56	30	5.5	13.4	104	1.356	11.97	65	3.522	452	140	4.4	108	281	24	9.5	27.3	7.6	62.3	2.3	0.4	2.6	0.7	5.9	0.2	0	5.3	163	48.8	92.1	30.7	33.3	12.5	337
31179	8	71	1	3	84.5	180	26.08	39	12	19	55	6.43	2.425	3.543	27	97.24	21	8.22	22.2	104	1.066	8.55	64	1.231	350.9	140	3.7	102	284	25	6.4	24.9	17.3	55.2	2.3	0.3	1.6	1.1	3.5	0.1	0	5.2	165	48	92.2	31.7	34.4	12.5	261
31183	3	33	2	3	76.3	172.3	25.7	44	14	19	45	3.21	2.45	4.629	23	79.56	16	4.72	23.5	100	1.453	10.26	75	1.942	279.6	140	4	104	277	31	6.1	20.2	12.7	61.4	4.8	0.8	1.2	0.8	3.7	0.3	0	4.51	144	42.6	94.6	31.9	33.8	12	294
31186	4	46	2	1	75.4	149.8	33.6	39	15	22	85	6.43	2.225	5.301	24	61.88	11	8.38	14.1	118	1.13	6.84	65	0.79	321.2	139	4	106	282	26	8.7	31	7.3	59	2	0.7	2.7	0.6	5.1	0.2	0.1	4.61	150	43.2	93.9	32.5	34.7	12.2	270
31187	1	22	2	3	78.6	176.4	25.26	38	18	20	39	2.86	2.325	4.577	24	70.72	9	6.16	10.2	116	1.001	8.55	73	0.542	279.6	137	3.7	102	273	35	4.9	32	5.8	61	0.9	0.2	1.6	0.3	3	0	0	4.82	141	43.4	90	29.2	32.5	13.1	293
31191	12	22	2	1	44.9	155.2	18.64	32	12	16	49	3.57	2.3	5.844	21	44.2	10	4.05	12.9	110	1.485	6.84	61	0.813	220.1	136	3.7	105	269	29	6.3	30.2	7.4	60.1	1.8	0.6	1.9	0.5	3.8	0.1	0	3.61	121	34.8	96.4	33.3	34.5	12.9	257
31193	1	51	1	3	84.1	177	26.84	42	19	20	131	2.14	2.35	5.405	25	79.56	24	5.55	11.3	115	1.098	8.55	74	1.321	428.3	137	4	100	272	32	10.4	24.1	7.1	65.3	2.9	0.6	2.5	0.7	6.8	0.3	0.1	5.57	154	48.5	87.1	27.7	31.8	13.4	304
31194	0	47	2	1	85.6	152.3	36.9	39	104	58	70	3.93	2.475	5.405	29	61.88	41	8.99	14	176	1.356	11.97	69	2.71	291.5	140	4	100	282	30	8.1	38.3	8.4	51.4	1.3	0.6	3.1	0.7	4.2	0.1	0	4.31	133	37.9	88	30.8	34.9	12.2	311
31195	0	73	1	3	62.7	166	22.75	40	18	23	35	8.57	2.275	4.396	28	114.92	17	5.27	9.7	134	1.033	13.68	65	0.869	481.8	142	3.9	107	287	25	8.9	18.3	7.4	72.3	1.9	0.1	1.6	0.7	6.4	0.2	0	4.4	135	39.5	89.8	30.7	34.2	13.4	336
31199	0	25	2	3	62.5	160.7	24.2	45	34	30	43	2.5	2.35	3.905	24	61.88	6	4.5	13.4	117	1.13	20.52	72	0.361	267.7	135	3.4	101	267	27	4.9	36.5	9.4	45.8	8.2	0.2	1.8	0.5	2.2	0.4	0	4.57	147	43	94.1	32	34.1	11.5	233
31203	3	33	2	1	71.9	155.6	29.7	30	16	18	145	3.93	2.225	5.586	21	61.88	28	3.66	13.3	103	1.421	10.26	66	2.664	333.1	136	4.2	106	270	36	12.9	19	4.6	74.5	1.5	0.5	2.5	0.6	9.6	0.2	0.1	3.36	115	32.6	96	33.6	35.2	12.3	293
31205	5	43	2	1	87.7	166.8	31.52	45	28	29	78	3.21	2.35	4.241	23	70.72	24	6.61	10.2	97	1.227	5.13	72	1.502	481.8	138	3.4	103	276	27	8.2	32.8	8.4	56.6	1.9	0.3	2.7	0.7	4.6	0.2	0	5.03	143	42.2	84	28.3	33.6	13.3	330
31207	3	20	2	4	43.7	151.2	19.12	44	12	18	47	1.43	2.425	4.293	24	70.72	9	4.33	14.9	102	1.388	11.97	75	0.858	220.1	140	3.5	102	275	31	5.3	39.6	8.8	48.2	2.5	0.9	2.1	0.5	2.6	0.1	0	4.35	135	40.8	94	30.9	32.9	12.3	390
31208	4	47	2	3	56.5	175.5	18.34	48	21	24	51	4.28	2.5	6.025	23	88.4	20	4.88	10.7	101	1.356	10.26	74	0.677	267.7	139	3.8	105	277	26	5.3	36.5	8.5	49.9	4.1	1	1.9	0.5	2.6	0.2	0.1	4.31	138	41.4	96.1	31.9	33.2	12.5	285
31210	7	33	1	3	81.7	172.9	27.33	42	21	19	84	3.21	2.55	6.698	25	88.4	21	7.6	16.3	142	1.324	8.55	70	4.719	345	137	3.6	103	275	28	9.3	22.9	3.7	70	2.5	1	2.1	0.3	6.5	0.2	0.1	5.6	163	48.8	87.3	29.2	33.5	12.7	328
31213	1	53	2	4	77.5	171.4	26.38	43	18	22	84	3.57	2.55	4.603	26	132.6	20	5.83	10	166	1.292	13.68	76	1.682	249.8	138	3.7	100	275	33	5.1	33.4	12.1	50.8	3.5	0.2	1.7	0.6	2.6	0.2	0	4.75	143	42.6	89.8	30	33.5	13.3	309
31214	14	46	2	3	87.8	157.4	35.44	38	44	49	105	2.86	2.475	11.585	25	88.4	133	5.05	10.2	151	1.001	6.84	71	9.292	339	140	4.2	102	277	33	7.6	61	8.4	27.4	2.8	0.5	4.2	0.6	2.6	0.2	0	4.22	138	39.8	94.5	32.6	34.5	12.3	410
31220	0	50	1	3	82	179.8	25.36	44	47	35	55	5	2.375	4.577	24	97.24	26	7.83	16.7	127	1.324	8.55	68	2.213	386.6	138	3.9	103	279	24	5.4	33.7	7.2	55.1	3.3	0.8	1.8	0.4	3	0.2	0	5.09	156	45.5	89.3	30.7	34.4	12.2	227
31221	0	54	2	3	81.5	150.4	36.03	45	25	22	92	5	2.3	6.103	26	61.88	12	5.27	9.5	155	1.033	11.97	71	0.497	255.8	139	4	104	278	26	8.2	26.3	6.8	64.2	2.3	0.4	2.2	0.6	5.3	0.2	0	5.32	167	48.6	91.4	31.4	34.3	12	242
31223	2	61	1	1	85.2	167.9	30.22	41	17	18	59	5.36	2.25	5.948	26	97.24	20	6.05	10.2	143	1.13	13.68	69	1.253	452	139	3.8	103	279	28	8.4	22.7	5.6	68.3	3.3	0.2	1.9	0.5	5.7	0.3	0	5.49	157	46.3	84.4	28.6	33.9	12.8	286
31227	0	64	1	3	77	181.7	23.32	41	25	26	108	5.36	2.275	5.482	28	88.4	20	4.77	23.5	122	1.001	13.68	69	1.005	243.9	141	4.2	104	281	28	5.9	22.2	11.8	62	3.3	0.8	1.3	0.7	3.7	0.2	0	4.66	150	43.9	94.2	32.3	34.2	12.1	147
31228	0	34	1	1	61.5	163.8	22.92	40	22	19	90	3.93	2.375	4.965	25	53.04	37	6.61	26.3	129	0.936	11.97	76	0.7	255.8	139	4.6	104	278	36	5.9	35.7	6.1	55	2.3	1	2.1	0.4	3.2	0.1	0.1	5.7	165	48.7	85.4	29	34	12.4	262
31231	4	30	2	3	68.4	177.3	21.76	34	38	23	72	3.93	2.325	6.491	22	44.2	12	4.27	22.9	106	1.711	13.68	67	1.852	142.8	136	3.7	101	270	33	9.2	19.4	7.9	71.4	0.8	0.4	1.8	0.7	6.6	0.1	0	3.77	125	35.3	93.5	33.1	35.3	11.9	215
31232	3	56	2	4	80.2	166	29.1	41	18	23	94	2.5	2.425	5.069	24	53.04	12	5.33	3.8	136	1.421	6.84	74	2.529	196.3	139	3.8	106	275	33	8.1	27	6.3	62.4	3.5	0.8	2.2	0.5	5.1	0.3	0.1	4.98	116	35.8	71.8	23.3	32.5	17.6	369
31235	0	19	1	4	104.6	172.2	35.27	42	27	23	47	2.5	2.375	4.396	26	88.4	19	4.83	26	102	1.195	17.1	76	0.779	386.6	139	3.8	103	275	34	7.8	33.8	5.8	56.4	3.6	0.3	2.6	0.5	4.4	0.3	0	5.57	160	48.2	86.7	28.7	33.1	13.4	254
31239	1	18	1	3	79	181.2	24.06	46	19	18	99	5.71	2.55	4.526	27	88.4	17	5.66	21.1	99	1.259	17.1	72	0.632	333.1	139	3.7	102	279	26	7.4	37.9	9.3	45.4	6.7	0.7	2.8	0.7	3.4	0.5	0.1	5.16	154	44.9	87.2	29.8	34.2	12.2	248
31240	3	34	2	3	61.3	163.8	22.85	34	20	26	53	2.5	2.4	5.25	24	61.88	16	4.5	24.2	134	1.55	8.55	64	1.118	178.4	139	3.9	102	275	30	10.6	20	5.7	72.3	1.4	0.6	2.1	0.6	7.7	0.1	0.1	3.76	127	36.2	96	33.7	35	11.9	286
31241	0	40	1	2	84.7	161.9	32.31	44	29	20	63	2.5	2.35	6.879	25	70.72	31	5.05	25.8	127	1.066	10.26	71	1.682	356.9	137	4.3	103	271	28	10	27.8	9.4	57.8	4.4	0.8	2.8	0.9	5.8	0.4	0.1	4.86	148	43.2	88.6	30.4	34.2	12.5	474
31242	0	58	1	3	90.7	179	28.31	42	27	25	69	4.64	2.475	4.758	27	97.24	16	5.11	11.3	126	1.033	17.1	70	1.547	458	142	4	106	283	28	6.8	23.1	11.4	64.5	0.9	0.1	1.6	0.8	4.4	0.1	0	5.02	156	45.3	90.2	31	34.3	12.6	208
31244	2	23	1	3	82.4	191.6	22.45	47	17	19	60	3.93	2.4	5.224	29	79.56	14	3.94	21.3	111	1.13	20.52	71	1.411	315.2	141	3.7	103	279	24	4.9	35	8.2	53.6	2.5	0.8	1.7	0.4	2.6	0.1	0	4.78	157	45.9	96.1	32.8	34.2	11.9	141
31245	6	18	2	1	76.2	161.6	29.18	39	13	17	59	3.57	2.425	4.681	23	61.88	13	4.72	17	111	1.453	3.42	75	2.687	249.8	138	3.8	104	274	36	10	28.3	7.9	62.7	0.7	0.6	2.8	0.8	6.3	0.1	0.1	4.19	126	35.8	85.3	30	35.2	11.4	354
31248	0	21	1	1	72.8	170.1	25.16	45	24	27	61	3.57	2.475	5.948	25	70.72	23	5.66	20.2	114	1.195	15.39	81	1.863	398.5	137	3.7	100	273	36	5.7	49.9	8.6	39.8	1.3	0.5	2.8	0.5	2.3	0.1	0	4.99	148	42.7	84.6	29.2	34.6	12.5	369
31252	1	35	1	4	101.5	176.4	32.62	40	33	27	33	2.5	2.425	4.862	25	97.24	17	5.38	18.4	148	1.066	18.81	70	1.49	422.3	139	3.7	104	275	30	7.1	37.8	2.5	57.5	1.3	0.9	2.7	0.2	4.1	0.1	0.1	4.82	160	47.9	99.4	33.2	33.4	12.5	242
31254	0	30	1	1	64.8	163.7	24.18	46	27	26	81	5.71	2.325	4.707	26	79.56	10	5.11	10.6	128	1.162	10.26	79	1.66	285.5	138	3.4	100	277	33	7.8	27.9	5.7	63.8	1.5	1.2	2.2	0.4	5	0.1	0.1	5.1	154	45.8	89.7	30.3	33.8	12.5	206
31258	0	20	1	2	73	176.7	23.38	43	25	29	96	6.78	2.4	3.827	25	114.92	19	4.94	12	102	1.195	11.97	75	1.061	458	139	3.8	102	279	32	7.6	31.9	8.1	57	2.5	0.5	2.4	0.6	4.3	0.2	0	5.11	154	44.9	87.8	30	34.2	11.3	314
31259	4	35	2	4	75.8	162.2	28.81	32	19	26	107	1.79	2.25	4.215	20	53.04	9	4.16	19.3	135	1.324	8.55	63	1.874	196.3	133	3.5	104	262	31	5.8	27	9.9	61.8	1.2	0.3	1.6	0.6	3.6	0.1	0	4.13	126	39.1	94.8	30.6	32.3	14.7	243
31261	2	49	2	4	80.1	165.2	29.35	45	24	23	63	3.93	2.425	5.146	27	88.4	45	5.16	12.9	193	1.227	6.84	71	1.129	333.1	136	4	97	271	27	4.6	54.9	8.1	35.7	0.8	0.5	2.5	0.4	1.6	0	0	4.24	127	37.3	88.1	29.9	34	12.5	299
31262	1	52	1	1	82.1	171.9	27.78	45	28	25	66	4.28	2.4	7.732	23	79.56	24	5.33	23.6	121	1.388	11.97	82	2.089	410.4	138	4	102	275	37	6.4	35.2	9	51.3	3.9	0.7	2.3	0.6	3.3	0.2	0	5.28	151	44.1	83.4	28.5	34.2	12.5	239
31263	1	78	2	4	76.2	155.2	31.64	43	19	24	40	6.43	2.375	4.086	29	97.24	21	8.1	16.3	167	1.033	17.1	77	0.734	452	138	3.7	98	280	34	6.4	29.5	6.5	60.6	2.8	0.6	1.9	0.4	3.9	0.2	0	5.06	139	43.6	86.3	27.5	31.8	12.6	234
31266	1	62	1	3	96.2	182.7	28.82	47	21	24	110	11.07	2.2	4.189	18	106.08	16	4.94	17.7	193	1.162	11.97	69	1.061	440.2	141	4.2	111	287	22	5.6	23.7	8.2	66.4	1.5	0.2	1.3	0.5	3.7	0.1	0	4.11	126	37.7	91.4	30.8	33.6	13.6	340
31268	1	40	2	3	76.3	158	30.56	42	19	20	80	2.86	2.3	4.267	23	61.88	24	5.83	15.8	132	1.195	8.55	69	0.723	237.9	138	4.4	105	274	27	9.6	31.5	6.4	57.5	3.8	0.7	3	0.6	5.5	0.4	0.1	5.01	152	45.9	91.6	30.4	33.1	13.4	294
31273	8	62	1	3	102.2	187.2	29.16	46	40	37	59	6.07	2.425	6	27	88.4	46	5.22	16.3	116	1.098	15.39	74	0.621	410.4	142	5.1	103	284	28	6.9	30.9	9.6	54.4	4.7	0.4	2.1	0.7	3.8	0.3	0	4.98	169	48.4	97.1	33.9	34.9	12.4	202
31274	4	56	1	3	89.9	179.2	28.3	39	13	15	70	3.57	2.4	5.043	26	79.56	20	4.77	8.4	123	1.292	8.55	70	2.156	297.4	137	4.2	101	272	30	8.6	27.1	6.6	63.8	2.4	0.1	2.3	0.6	5.5	0.2	0	5.37	169	48.8	91	31.5	34.6	14.5	255
31276	0	36	1	4	119.6	191.8	32.51	44	39	31	87	1.43	2.45	4.965	25	88.4	95	4.94	9.1	111	1.615	11.97	76	2.473	452	139	3.7	101	274	32	11.6	27.7	9.1	61.2	1.3	0.8	3.2	1.1	7.1	0.2	0.1	5.36	151	45.8	85.3	28.2	33	12.5	329
31278	0	65	1	1	69.7	163.7	26.01	42	17	19	83	3.57	2.45	6.646	26	88.4	33	4.55	18.4	113	1.13	11.97	73	2.066	291.5	140	4.7	104	278	31	9.1	36.9	8.8	52.5	1.5	0.4	3.4	0.8	4.8	0.1	0	5.62	172	50.9	90.6	30.6	33.7	12.9	284
31279	0	76	2	3	53.6	153.7	22.69	34	13	15	48	4.28	2.25	5.146	25	61.88	8	5.11	14.7	118	1.324	3.42	68	1.502	226	136	4	104	271	34	6.6	36.1	10.8	50.5	2.2	0.5	2.4	0.7	3.3	0.1	0	4.42	139	41.4	93.6	31.4	33.6	13.1	308
31280	0	60	2	3	77.9	157.7	31.32	40	15	17	72	6.78	2.35	5.87	27	88.4	14	5.5	16.5	122	1.324	13.68	63	1.716	374.7	142	4.7	107	285	23	6.1	41.6	7.4	48.2	2.2	0.8	2.5	0.5	2.9	0.1	0	5.07	146	45.6	89.9	28.7	32	12.3	300
31285	1	57	2	3	81.2	156.3	33.24	45	29	22	74	5.36	2.325	7.939	23	79.56	21	5.5	10.9	154	1.453	13.68	73	3.861	446.1	140	3.7	105	280	28	5.9	30.3	8.6	58.8	1.2	1.2	1.8	0.5	3.5	0.1	0.1	5.02	139	41.8	83.4	27.8	33.3	12.5	211
31286	0	27	1	1	58.2	174	19.22	45	17	25	98	3.57	2.35	5.172	25	88.4	21	5.27	12.5	113	1.324	15.39	79	0.756	285.5	140	3.7	103	278	34	5.7	37.9	7.5	46.1	8.4	0.2	2.2	0.4	2.6	0.5	0	5.16	156	45.8	88.7	30.1	34	12	216
31288	1	19	1	4	83.3	181	25.43	44	23	22	52	2.5	2.425	3.155	27	106.08	15	4.27	10.2	136	1.033	18.81	72	0.587	309.3	141	3.9	104	278	28	7.4	14.1	8.9	74.9	1.6	0.4	1	0.7	5.5	0.1	0	5.17	156	47.4	91.6	30.1	32.9	11.7	235
31290	0	41	1	1	67.8	162.4	25.71	45	172	98	107	5	2.25	5.741	24	70.72	123	5.38	22.2	155	1.13	13.68	72	2.845	291.5	139	3.8	106	278	27	7.1	28.8	6.6	60.9	3.2	0.6	2	0.5	4.3	0.2	0	4.38	146	41.1	93.9	33.3	35.5	12.1	382
31291	0	52	1	4	145.9	192.2	39.5	39	25	23	68	4.64	2.15	5.456	25	106.08	20	4.61	7.7	140	1.033	10.26	63	3.376	452	139	3.5	105	277	24	5.1	29.8	12.1	50	7.5	0.6	1.5	0.6	2.6	0.4	0	4.81	136	40.6	84.4	28.3	33.4	14.6	266
31294	0	73	2	3	53.5	143.6	25.94	38	14	21	82	5	2.275	6.775	25	61.88	14	4.83	7.7	149	1.098	8.55	66	1.513	273.6	139	3.6	101	277	28	9.6	20	5.6	69.9	2	2.7	1.9	0.5	6.7	0.2	0.3	4.66	125	38.9	83.6	27	32.2	17	261
31297	4	85	2	3	64.9	155.4	26.87	42	15	20	102	6.78	2.275	5.198	24	106.08	27	5.61	12.5	181	1.356	10.26	61	1.377	356.9	143	4.4	105	287	19	5.8	23.8	10.5	60.6	3.8	1.3	1.4	0.6	3.5	0.2	0.1	5.03	160	47.6	94.7	31.7	33.6	13.5	323
31298	0	33	2	1	70.6	162.1	26.87	36	21	16	102	2.14	2.35	6.827	25	44.2	9	5.33	14.3	138	1.356	10.26	71	1.524	237.9	140	3.8	101	277	35	7.1	22.7	4.3	71.1	1.5	0.5	1.6	0.3	5	0.1	0	4.26	134	39.2	92	31.3	34	12.3	418
31301	2	66	1	1	90.1	165.1	33.05	44	33	25	72	4.64	2.325	3.491	24	88.4	24	6.22	15.9	139	1.033	11.97	67	3.172	333.1	140	3.5	105	280	23	6.6	34.2	7.3	56.8	0.9	0.9	2.3	0.5	3.7	0.1	0.1	4.84	158	45.7	94.5	32.6	34.5	12.5	227
31302	2	24	2	3	86.7	170	30	32	21	22	121	2.14	2.275	7.81	21	53.04	16	4.77	29.2	131	1.356	6.84	62	4.708	374.7	135	4	101	267	30	13.9	15.9	4.1	78.1	0.9	1	2.2	0.6	10.9	0.1	0.1	4.62	149	43.6	94.4	32.2	34	12.2	211
31303	0	33	2	2	78	159.2	30.78	46	18	20	71	3.93	2.325	5.819	22	61.88	24	4.66	14	122	0.969	8.55	75	2.303	249.8	141	3.6	108	280	29	8.8	36.4	7.6	41.3	13.6	1.2	3.2	0.7	3.6	1.2	0.1	4.8	135	40.1	83.5	28.2	33.8	12.1	305
31304	8	53	1	1	96.6	176.1	31.15	38	58	67	131	2.86	2.325	6.93	24	70.72	85	7.38	19	134	1.292	13.68	73	2.202	404.5	137	3.7	103	274	35	10.1	29.8	8	55.8	5.4	1	3	0.8	5.6	0.5	0.1	4.68	145	41.2	88.2	31	35.1	13.2	335
31308	3	59	1	4	90.2	180.1	27.81	45	24	24	59	4.64	2.425	5.301	26	70.72	38	5.44	22.7	109	1.259	10.26	80	0.576	279.6	136	3.9	97	272	35	7.4	29	8.8	60.9	1	0.3	2.1	0.7	4.5	0.1	0	4.39	141	42.8	97.4	32	32.8	13.1	222
31309	1	60	1	1	89.3	167.1	31.98	41	19	19	88	4.28	2.35	5.844	25	79.56	20	5.33	19.2	167	1.13	18.81	67	2.043	404.5	138	3.7	103	275	26	8.1	29.2	6.1	59.1	5.3	0.3	2.4	0.5	4.8	0.4	0	4.66	150	43.2	92.4	32	34.7	12	256
31314	0	28	1	1	87.8	179.7	27.19	48	38	29	97	7.5	2.375	5.275	23	79.56	15	3.89	11.3	136	1.324	8.55	77	1.626	226	136	3.6	103	273	29	6.8	32.1	9.6	55.1	3.1	0.2	2.2	0.7	3.7	0.2	0	5.53	168	50.7	91.9	30.5	33.2	12.4	280
31317	3	24	1	4	108.8	182.6	32.63	42	27	43	94	2.14	2.375	4.422	26	106.08	25	5	16.1	134	1.744	25.65	73	0.689	422.3	137	4	100	271	31	4.6	41	8.6	35.2	14	1.3	1.9	0.4	1.6	0.6	0.1	5.81	165	49.9	86	28.5	33.1	11.6	254
31321	2	25	2	1	53.4	164.9	19.64	34	14	20	171	2.14	2.25	6.31	22	44.2	15	3.22	10.7	135	1.13	6.84	68	2.856	148.7	136	3.5	103	267	34	10.4	10.3	8.4	77.8	2.9	0.6	1.1	0.9	8.1	0.3	0.1	4.51	132	39	86.3	29.3	34	11.3	285
31323	6	83	1	3	71.4	167	25.6	40	18	26	102	13.92	2.325	4.732	23	141.44	44	4.5	8.8	135	1.356	8.55	73	0.926	440.2	136	5	101	280	33	9.3	28.8	14.9	50.9	5.1	0.5	2.7	1.4	4.7	0.5	0	4.55	135	40.2	88.4	29.5	33.5	13.4	180
31324	1	47	2	4	83.2	166.7	29.94	39	59	35	60	5	2.4	5.12	25	79.56	48	5.27	22.4	133	1.421	17.1	72	0.779	273.6	142	3.8	106	284	32	5.1	37.7	8.4	51	1.5	1.5	1.9	0.4	2.6	0.1	0.1	5.11	162	49	95.3	31.7	33.1	12.1	385
31325	2	27	1	3	152.2	188.9	42.65	42	26	21	81	3.93	2.4	4.577	24	88.4	46	5	7.2	132	1.195	13.68	78	2.235	398.5	137	3.7	100	273	36	12.2	28.7	5.8	63.4	2	0.3	3.5	0.7	7.7	0.2	0	4.64	141	41.3	89.1	30.5	34.2	12	337
31330	4	19	1	1	102.2	166.9	36.69	48	116	50	88	2.5	2.4	5.198	25	79.56	69	5.33	13.3	136	1.162	10.26	77	1.795	499.6	139	3.5	102	275	29	9.5	28.8	8	59.1	3.5	0.6	2.7	0.8	5.6	0.3	0.1	5.64	168	49.4	87.8	29.8	33.9	13.1	266
31332	1	68	1	4	68.5	180.9	20.93	43	26	24	56	7.85	2.4	4.655	30	79.56	20	5.61	10.9	113	1.647	6.84	69	0.508	362.8	143	5.3	102	288	26	8.4	16.7	8.5	64.2	10.5	0.1	1.4	0.7	5.4	0.9	0	4.74	154	46.4	98	32.4	33.1	13.1	194
31333	1	29	2	1	103.8	159.4	40.85	40	18	16	44	5	2.25	4.474	24	53.04	17	5.11	7.7	132	1.001	13.68	67	0.44	273.6	137	3.5	104	274	27	5.7	21.1	6.8	70.8	0.8	0.6	1.2	0.4	4	0	0	4.9	138	40.9	83.4	28.1	33.7	12.7	241
31334	3	55	2	4	108.3	158.7	43	40	20	24	88	1.79	2.4	6.387	27	70.72	15	5.55	9.7	238	1.098	10.26	69	0.711	345	142	3.9	106	280	30	4.4	33.8	6.6	57.1	1.9	0.7	1.5	0.3	2.5	0.1	0	4.82	133	42.1	87.4	27.5	31.5	14.4	198
31336	14	23	2	3	83.3	163.8	31.05	42	19	19	61	2.86	2.325	4.034	23	61.88	19	5.94	12.4	98	1.227	8.55	64	2.168	339	136	3.6	102	271	22	8.7	25	5.4	67.9	1.6	0.1	2.2	0.5	5.9	0.1	0	4.86	139	41	84.4	28.7	33.9	12.2	273
31337	0	54	1	3	110.4	174.4	36.3	42	32	25	84	3.93	2.25	5.612	25	88.4	67	6.55	17.2	131	0.904	15.39	71	0.948	315.2	140	4	107	280	29	4.9	31.3	9.4	55.5	3.4	0.6	1.5	0.5	2.7	0.2	0	5.07	155	45.7	90.1	30.6	33.9	12	292
31339	2	85	2	5	58.7	154.2	24.69	41	16	25	105	7.14	2.2	4.344	24	97.24	29	5.22	10.6	157	1.356	22.23	77	1.129	315.2	139	4.8	106	280	36	5.7	28.9	7.2	61.3	1.8	0.9	1.6	0.4	3.5	0.1	0.1	4.19	134	41.3	98.6	31.8	32.3	13.1	278
31343	3	61	2	3	91.8	161.7	35.11	38	21	27	63	6.78	2.375	4.629	23	70.72	31	10.21	13.4	108	1.388	5.13	77	7.474	404.5	135	4.5	102	277	39	8.9	33.3	10	48.6	6.8	1.3	3	0.9	4.3	0.6	0.1	4.32	133	37.5	87.1	30.8	35.4	11.6	361
31344	2	55	2	3	89.1	166.4	32.18	43	30	28	42	3.93	2.3	5.663	28	88.4	10	5.5	15.4	118	0.969	6.84	68	1.332	339	141	3.6	105	281	25	5.3	30.5	6.6	60.6	1.9	0.4	1.6	0.3	3.2	0.1	0	4.78	145	43.2	90.4	30.3	33.5	12.5	186
31345	5	67	2	3	70.6	164.3	26.15	43	17	24	58	5.71	2.375	6.051	26	106.08	17	4.88	8.1	138	1.55	10.26	64	1.603	279.6	142	3.7	107	284	21	5.6	20.7	8.9	66.4	3.7	0.4	1.2	0.5	3.7	0.2	0	4.69	136	39.8	84.8	28.8	34	13.3	232
31348	0	62	1	4	92.5	172.3	31.16	45	22	25	84	3.57	2.425	4.112	24	97.24	33	4.72	14	160	1.162	10.26	79	0.734	434.2	141	4	104	280	34	4.4	29.1	15.6	52.6	2.1	0.6	1.3	0.7	2.3	0.1	0	5.26	149	47.3	89.8	28.3	31.5	14.1	202
31350	3	27	2	3	70.3	167.3	25.12	30	16	22	86	0.36	2.275	8.792	22	35.36	5	4.11	5	118	1.324	5.13	57	2.202	190.3	137	3.5	105	268	27	11.4	14.6	6.4	77.6	0.9	0.4	1.7	0.7	8.8	0.1	0	3.45	98	29.4	85	28.5	33.5	12.6	120
31358	6	62	2	4	82.8	164.2	30.71	30	17	21	71	3.93	2.3	4.551	24	70.72	8	7.44	10.2	175	1.098	8.55	77	3.082	297.4	135	4	104	271	47	6.2	23.5	11	58.9	5.9	0.8	1.5	0.7	3.7	0.4	0	4.24	121	35.4	83.5	28.3	34	12.9	318
31363	3	28	1	4	73.8	181.1	19.3	45	16	20	90	3.21	2.575	4.293	24	97.24	16	4.39	10.9	100	1.518	13.68	77	0.576	309.3	140	4.1	102	277	32	12.7	17.6	5.8	73.8	2.8	0	2.2	0.7	9.4	0.4	0	5.63	158	47.4	84.1	28.2	33.4	13.8	266
31370	3	19	2	1	87.3	165.2	31.99	43	15	13	77	5.36	2.4	4.707	22	53.04	13	5.27	6.6	81	1.582	6.84	74	1.423	214.1	139	3.9	107	278	31	7.9	26	7.1	65.1	1.5	0.4	2.1	0.6	5.1	0.1	0	4.93	128	38.8	78.4	26	33.2	13.1	338
31372	4	48	2	4	66.4	161.6	25.43	37	13	19	58	4.28	2.35	4.008	22	79.56	28	4.22	23.1	103	1.195	3.42	79	2.269	249.8	135	3.7	104	269	42	8.4	20.3	5.1	72.2	1.9	0.6	1.7	0.4	6.1	0.2	0.1	4.56	125	38	83.3	27.4	32.8	14.1	243
31378	0	19	2	1	69.4	159.2	27.38	48	185	128	57	3.57	2.475	4.81	24	70.72	56	5	14.1	208	1.615	13.68	80	1.908	493.7	141	3.6	103	280	32	12.3	31.6	7.3	58.9	1.7	0.5	3.9	0.9	7.2	0.2	0.1	5.14	153	44.8	87.3	29.9	34.2	12.4	358
31379	8	79	2	4	94.1	166.3	34.03	39	78	86	59	3.57	2.45	4.319	23	70.72	91	3.28	11.6	134	1.13	11.97	74	1.637	315.2	135	4.3	102	267	36	5.2	48.7	8.9	41.7	0.6	0.2	2.5	0.5	2.2	0	0	4.74	141	41.8	88.1	29.5	33.6	14.5	159
31380	0	69	1	4	62.6	174.7	20.51	40	13	25	59	4.28	2.425	4.267	28	97.24	36	4.77	21.3	122	1.388	22.23	72	0.847	517.5	140	4.6	101	278	33	7.5	31.9	13.2	53.3	1	0.7	2.4	1	4	0.1	0.1	4.37	130	40.7	93.1	29.8	32	13	255
31382	1	61	1	4	86	183.5	25.54	41	32	26	132	3.21	2.275	4.06	26	79.56	120	4.83	9.1	114	1.033	8.55	77	1.908	374.7	138	3.2	101	274	36	7.5	22.9	9.5	62.8	4.3	0.6	1.7	0.7	4.7	0.3	0	4.3	133	38.3	89.2	30.8	34.5	12.8	278
31387	2	40	2	4	51.3	160.4	19.94	42	15	21	47	2.86	2.55	4.577	23	53.04	10	4.05	13.6	128	1.647	3.42	70	2.484	154.6	139	4.2	105	274	28	6.9	40.8	3.6	50.2	5.4	0.1	2.8	0.2	3.5	0.4	0	4.08	130	38.2	93.7	31.9	34	12.5	288
31388	10	60	2	3	136.2	166.7	49.01	40	12	13	66	4.28	2.425	3.776	26	53.04	18	5.66	9.7	96	1.13	10.26	69	1.942	303.3	137	4.1	101	274	29	9.4	24.5	3.6	68.5	2.1	1.4	2.3	0.3	6.4	0.2	0.1	5.1	145	43.4	85.1	28.3	33.3	13.4	232
31391	0	49	1	4	99.7	180.5	30.6	36	54	89	92	2.5	2.275	3.465	23	88.4	200	4.66	17	136	1.292	22.23	83	0.632	386.6	134	4.4	101	265	47	8.4	39.5	12.1	45.7	2.3	0.4	3.3	1	3.8	0.2	0	4.97	152	45.5	91.5	30.6	33.4	14	209
31394	7	19	2	4	114.4	170.7	39.26	38	23	23	56	1.79	2.3	3.957	23	61.88	12	4.11	13.4	100	1.388	10.26	65	0.711	249.8	136	4.2	105	268	27	9.6	26.1	10.2	61.9	1.5	0.3	2.5	1	5.9	0.1	0	4.07	127	36.8	90.3	31.1	34.4	13.1	253
31396	2	55	2	1	85.6	165	31.44	39	18	25	63	6.43	2.35	6.051	25	70.72	16	5.55	14	127	1.292	10.26	65	1.129	333.1	142	4	108	285	25	6.9	43.4	5.3	44.3	5.9	1.2	3	0.4	3.1	0.4	0.1	4.05	122	37.2	91.6	30	32.8	12.5	242
31399	6	59	1	3	76.7	174.2	25.28	38	18	21	61	7.85	2.3	5.017	26	97.24	14	4.83	13.6	134	1.453	6.84	67	0.847	321.2	143	4.1	108	288	29	7.8	35.5	8.1	52	2.8	1.6	2.8	0.6	4.1	0.2	0.1	4.85	147	43.4	89.6	30.3	33.8	13.1	201
31400	0	78	2	3	60.2	156.7	24.52	37	14	20	45	7.14	2.4	5.017	29	61.88	17	4.55	7.3	119	1.453	6.84	61	2.111	273.6	143	4.5	105	287	24	9.1	21.6	8	69.1	0.8	0.6	2	0.7	6.3	0.1	0.1	3.91	131	39.9	102	33.5	32.8	12.6	268
31403	1	21	2	4	70.3	155.3	29.15	35	17	18	89	4.28	2.275	4.06	18	70.72	19	5.33	9.1	111	1.292	6.84	68	1.174	267.7	138	4.5	109	275	33	8.9	52	9.8	31.5	6.8	0	4.6	0.9	2.8	0.6	0	5.23	121	38	72.5	23.1	31.7	13.5	328
31407	2	64	2	4	125.6	171.2	42.85	38	27	22	129	6.43	2.55	6.077	25	70.72	38	13.1	18.1	146	1.066	11.97	71	0.847	350.9	139	4	103	287	32	9.4	29.3	7.8	60.7	2	0.3	2.8	0.7	5.7	0.2	0	4.86	143	44.3	91.1	29.5	32.3	13.4	357
31410	0	42	1	3	82.4	182	24.88	47	15	18	23	3.57	2.375	4.836	26	88.4	18	5	17.9	103	1.001	17.1	67	0.621	410.4	141	3.7	103	280	20	4.7	37.3	7.9	50.9	3.7	0.2	1.8	0.4	2.4	0.2	0	5.33	160	47.4	89.1	30	33.6	12.5	261
31413	0	34	1	2	67.1	158.2	26.81	45	20	19	65	4.64	2.4	6	26	79.56	22	5.05	17.6	132	1.259	13.68	76	0.892	362.8	140	3.9	106	279	31	4.7	47.9	4.6	44.3	2.7	0.5	2.3	0.2	2.1	0.1	0	5.15	140	41.5	80.5	27.1	33.8	13.1	350
31415	10	23	2	1	40.1	153.6	17	47	16	20	51	2.86	2.45	3.853	22	61.88	6	4.61	3.4	90	1.356	11.97	81	0.519	232	140	4.2	107	277	34	5.7	35.5	8.8	54.7	0.6	0.4	2	0.5	3.1	0	0	5.22	124	38	72.8	23.8	32.7	15.6	350
31425	0	63	2	3	77.5	163.6	28.96	41	20	15	63	4.28	2.35	6.724	26	88.4	14	4.83	9.3	110	1.195	11.97	74	3.613	333.1	140	3.6	104	279	33	8.5	38.1	12	46.3	3	0.6	3.2	1	3.9	0.3	0.1	4.56	137	39.8	87.3	30	34.3	11.7	392
31429	8	40	1	4	82.8	175.1	27.01	43	19	27	40	5.36	2.35	4.293	25	114.92	12	4.94	10.4	160	1.162	13.68	74	0.644	333.1	143	4.3	108	285	31	8.8	32.5	8.1	54.1	4.4	1	2.9	0.7	4.8	0.4	0.1	4.94	150	44.1	89.3	30.3	34	12.3	275
31430	5	19	2	3	58.3	157	23.65	42	16	23	56	3.57	2.25	4.5	21	70.72	17	4.5	6.3	108	1.485	8.55	70	1.185	226	138	3.7	104	274	28	9.9	55.3	7.1	34.5	2.4	0.7	5.5	0.7	3.4	0.2	0.1	4.49	134	39.8	88.5	29.8	33.8	12.9	298
31432	0	45	2	3	72.1	163.9	26.84	42	26	25	79	6.07	2.325	5.017	25	70.72	18	5.05	15.9	117	1.421	8.55	67	1.671	339	137	3.8	101	275	26	6.2	30.5	6.2	59.1	2.3	2	1.9	0.4	3.7	0.1	0.1	4.36	135	39.9	91.6	31	33.8	11.8	365
31434	12	57	1	3	84.3	177	26.91	41	16	24	93	3.57	2.325	5.793	23	79.56	31	12.1	13.4	89	1.033	11.97	66	3.5	327.1	137	3.6	102	279	26	10	24.8	4.9	68.9	1	0.4	2.5	0.5	6.9	0.1	0	4.93	151	43.8	88.9	30.8	34.6	12.8	264
31435	4	38	1	4	82	170.8	28.11	46	43	31	48	6.43	2.375	4.965	26	88.4	82	5.05	16.8	159	1.033	15.39	80	1.118	452	141	3.5	105	283	34	8	19.5	4.6	63.9	11.8	0.2	1.6	0.4	5.1	0.9	0	5.54	160	48.7	87.9	28.9	32.9	12.6	205
31437	3	59	2	5	62.3	154.1	26.24	45	18	19	66	4.64	2.325	6	23	53.04	20	5.05	17.7	144	1.388	10.26	70	1.061	339	137	4	104	274	25	9.6	51.8	7.8	37.5	1.5	1.4	5	0.7	3.6	0.1	0.1	4.7	150	44.1	93.8	32	34.1	12.7	334
31439	7	31	2	3	96.8	159.1	38.24	30	13	17	58	3.57	2.15	7.137	20	53.04	8	5.33	10	136	1.292	10.26	60	2.043	243.9	136	4	109	271	30	9.1	15	5.4	77.4	1.7	0.6	1.4	0.5	7	0.2	0.1	4.08	115	35.2	86.3	28.3	32.7	13.3	336
31440	0	30	1	1	102.9	186.4	29.62	44	22	21	62	2.14	2.425	5.094	24	79.56	21	5.94	24.5	87	1.292	13.68	75	5.092	386.6	141	4	107	279	31	9.9	47.2	5.4	45.4	1.5	0.5	4.7	0.5	4.5	0.1	0	6.06	158	47	77.7	26	33.4	12.9	254
31441	3	62	1	4	108.6	179.4	33.74	38	30	25	96	4.28	2.425	6.051	28	114.92	69	4.05	13.6	146	1.195	8.55	75	0.869	428.3	141	4.4	105	280	37	5.5	31.2	6.2	60.5	1.1	1	1.7	0.3	3.3	0.1	0.1	5.86	154	48.2	82.3	26.2	31.8	14.5	376
31443	1	19	2	1	82.5	156.3	33.77	40	61	48	44	3.57	2.375	5.069	24	53.04	19	6.16	5.2	129	1.033	6.84	68	5.51	374.7	143	3.5	108	285	28	8	33.3	5.1	58.8	2.4	0.4	2.7	0.4	4.7	0.2	0	4.67	133	39.5	84.6	28.5	33.7	13.9	272
31446	1	18	2	3	82	159.5	32.23	38	13	15	56	3.21	2.35	4.138	24	61.88	10	5.55	8.2	100	1.098	10.26	66	1.152	267.7	140	3.8	105	278	28	10	20.7	7.5	65.3	6.1	0.5	2.1	0.8	6.5	0.6	0.1	4.53	133	39	86.1	29.2	33.8	12.1	275
31447	0	85	1	3	77.7	171.3	26.48	45	20	26	65	6.43	2.45	6.077	26	88.4	21	6.22	21.7	143	1.13	17.1	83	1.185	321.2	136	3.8	98	275	38	7.2	15.6	4.7	78.7	0.6	0.4	1.1	0.3	5.7	0	0	5.29	168	50.1	94.8	31.7	33.4	12.7	260
31452	13	54	2	4	79	166.6	28.46	39	24	34	103	3.21	2.4	5.715	22	61.88	115	6.11	13.8	106	1.421	3.42	72	2.314	368.8	137	4.2	105	273	33	6.7	29.8	6.3	60.3	3.2	0.6	2	0.4	4	0.2	0	5.32	154	45.8	86.1	29	33.8	14.6	292
31454	2	75	1	2	67	163.1	25.19	42	19	24	99	4.28	2.35	5.793	23	106.08	24	9.88	21.5	119	1.227	3.42	72	3.184	279.6	137	4	104	278	30	8.6	32	8.6	54.5	4.2	0.8	2.8	0.7	4.7	0.4	0.1	4.74	150	44.5	93.9	31.6	33.6	13.9	257
31457	3	61	2	1	61.4	165.4	22.44	38	26	27	91	5.71	2.275	5.508	24	79.56	16	5.11	14.1	152	1.259	6.84	69	1.366	315.2	139	3.7	110	278	31	5.1	34.2	5.9	48.5	10.9	0.6	1.7	0.3	2.5	0.6	0	4.47	138	39.2	87.8	30.8	35	12	301
31460	0	37	1	4	115.5	182.5	34.68	38	22	22	49	3.57	2.375	4.267	26	88.4	26	6.72	15.9	135	1.098	10.26	71	1.14	493.7	141	3.8	104	282	33	6.3	33	12.7	41.8	7.9	4.6	2.1	0.8	2.6	0.5	0.3	5.26	164	48.8	93	31.2	33.6	12.6	309
31464	0	64	1	3	86.9	174.9	28.41	39	37	26	76	3.93	2.275	5.146	22	70.72	45	12.32	16.8	137	1.292	13.68	67	1.389	291.5	141	4.2	107	287	29	7.5	23.6	7.6	64.8	2.6	1.5	1.8	0.6	4.9	0.2	0.1	4.91	155	45.7	93	31.5	33.9	12.2	198
31466	18	19	1	4	73.2	180.3	22.52	47	11	16	51	2.5	2.5	5.198	28	88.4	14	4.61	14.7	107	1.259	11.97	73	0.644	327.1	140	4.3	101	277	26	8.3	24.8	7	67.2	1	0	2.1	0.6	5.6	0.1	0	5.6	150	47.7	85.3	26.9	31.5	13.5	234
31469	3	74	2	3	66.9	165.1	24.54	42	19	25	69	4.64	2.325	5.844	27	70.72	7	4.83	12.5	124	1.55	11.97	68	2.281	202.2	140	4.1	102	279	26	6.6	19.4	7.6	71	1.2	0.8	1.3	0.5	4.7	0.1	0.1	4.27	130	38.1	89.1	30.5	34.2	13	287
31470	1	26	2	1	68.3	145	32.49	40	14	15	79	2.5	2.375	4.344	24	44.2	9	4.72	10.2	116	1.033	3.42	77	1.174	202.2	134	4.1	101	265	37	6.3	41.2	4.4	52.4	1.5	0.5	2.6	0.3	3.3	0.1	0	4.07	122	35.9	88.5	30	34	11.4	401
31471	6	49	2	4	45.7	157.6	18.4	45	24	28	118	2.86	2.425	5.896	27	61.88	60	3.61	24.5	134	1.227	11.97	78	1.129	232	137	2.9	97	270	33	7.2	41	7.1	49.5	2	0.5	3	0.5	3.6	0.1	0	4.25	139	41.5	97.5	32.7	33.5	13.6	305
31472	9	76	1	3	87.4	164.5	32.3	37	16	19	55	8.93	2.35	3.827	20	159.12	29	5	13.1	107	1.227	11.97	70	1.829	523.4	136	4.4	103	276	33	6.9	25.4	10.2	58.4	5.4	0.6	1.8	0.7	4	0.4	0	4.7	143	42.4	90.3	30.3	33.6	13.4	214
31483	0	50	1	3	77.3	154.1	32.55	42	23	21	54	6.07	2.35	5.767	24	114.92	17	5.55	14.9	118	1.485	25.65	66	4.381	446.1	143	3.8	109	287	24	7.4	29	6.2	63.4	1	0.4	2.1	0.5	4.7	0.1	0	4.66	152	43.3	92.8	32.7	35.2	12.1	259
31486	0	50	1	3	55.5	167.7	19.73	46	16	20	48	4.28	2.375	6.594	27	88.4	18	4.5	13.8	105	1.324	6.84	68	1.039	214.1	140	3.9	103	278	22	5	40.4	6.1	48.9	4.1	0.5	2	0.3	2.4	0.2	0	4.59	154	46	100.3	33.5	33.5	12.5	326
31487	0	37	2	4	58.3	170.5	20.05	32	30	39	82	2.5	2.3	3.698	26	53.04	15	4.22	17.9	179	1.324	5.13	79	1.073	261.7	137	3.7	100	270	47	4.6	60.8	8.9	24.4	3.4	2.5	1.6	0.5	2.2	0.2	0.1	3.52	91	28.6	81.3	25.8	31.7	19.5	487
31488	0	38	1	3	98.7	180.7	30.23	44	32	28	56	4.64	2.4	5.586	25	79.56	36	5.22	16.5	138	1.195	15.39	75	1.75	374.7	138	4.4	102	276	31	5.5	34.8	9.8	49.2	5.8	0.4	1.9	0.5	2.7	0.3	0	4.97	151	45.1	90.6	30.5	33.6	11.9	370
31491	3	46	2	4	107.5	166.6	38.73	37	18	20	79	5.36	2.375	5.327	23	70.72	10	5	3	143	1.356	3.42	72	0.96	279.6	136	4	103	272	35	4.6	29.8	8.8	59.2	2.3	0.1	1.4	0.4	2.7	0.1	0	4.32	104	32.4	75	24	32.1	15.9	375
31492	0	19	2	2	59.3	165.4	21.68	44	41	25	86	3.93	2.45	3.672	23	70.72	16	4.83	5.9	148	1.679	8.55	71	1.456	160.6	140	3.9	108	278	27	6.6	31.4	5.8	60.5	1.9	0.4	2.1	0.4	4	0.1	0	4.7	138	41.2	87.6	29.3	33.5	13.3	314
31496	5	51	2	1	65.8	162.1	25.04	46	20	20	68	2.86	2.45	7.706	23	61.88	52	5	21.5	119	1.453	8.55	78	1.321	208.2	142	4	109	281	32	6.3	26.6	6.3	64.6	2.1	0.4	1.7	0.4	4.1	0.1	0	4.84	138	40.7	84.1	28.5	33.8	12.1	228
31497	6	50	2	3	57.5	157	23.33	42	15	21	84	5.71	2.4	6.801	23	88.4	11	3.94	8.8	169	1.162	8.55	68	1.287	261.7	139	4	106	277	26	6.7	27.9	4.3	64.9	2.8	0.2	1.9	0.3	4.3	0.2	0	4.84	143	42.2	87.2	29.6	34	13	312
31498	1	63	2	1	54.3	155.7	22.4	44	22	24	71	5.36	2.35	6.181	27	61.88	16	4.61	13.6	120	1.324	6.84	73	2.36	160.6	139	3.9	102	278	29	8.4	38.2	9.2	50.2	1.7	0.8	3.2	0.8	4.2	0.1	0.1	4.39	133	39	88.8	30.3	34.2	12.3	316
31501	1	34	1	3	95.8	180.8	29.31	46	22	21	79	5	2.45	5.431	27	97.24	20	5.16	15.4	124	1.098	15.39	74	0.971	446.1	141	4.3	102	281	28	9.4	32.3	6.7	58.7	1.4	1	3	0.6	5.5	0.1	0.1	5.39	170	49.8	90.9	30.9	34	12.2	404
31503	0	47	1	3	92.5	174.4	30.41	41	24	20	57	5.71	2.275	4.681	24	106.08	13	5.27	18.4	132	0.775	17.1	69	2.134	398.5	138	4.3	104	277	28	5.2	28.3	9	60	2	0.7	1.5	0.5	3.1	0.1	0	4.89	143	42	85.9	29.2	33.8	12.5	207
31504	0	46	1	3	92.6	172.3	31.19	44	77	37	52	4.28	2.3	6.025	24	88.4	43	5.94	14	143	1.033	15.39	71	1.49	339	141	4.4	108	281	27	9.1	29.7	5.9	61	3.2	0.4	2.7	0.5	5.6	0.3	0	5.1	159	47.4	93	31.2	33.6	12.6	172
31506	0	73	1	3	70.1	167.4	25.02	45	16	17	65	9.64	2.375	3.646	21	106.08	15	5.27	9.1	126	1.292	13.68	76	1.321	380.7	137	4.5	103	279	31	4.7	43.1	14.8	39.9	1.8	0.5	2	0.7	1.9	0.1	0	4.1	132	39	95.1	32.3	33.9	13.7	197
31508	1	73	1	3	48.6	163.4	18.2	34	11	16	74	4.28	2.25	6.025	27	70.72	17	6.05	8.6	98	1.227	6.84	63	1.005	333.1	141	3.9	103	282	30	5.9	25.2	9.2	60.4	3.8	1.4	1.5	0.5	3.6	0.2	0.1	4.54	148	43.4	95.5	32.5	34.2	13.5	350
31509	5	35	1	3	73.6	173.7	24.39	45	23	25	77	2.86	2.5	5.12	23	88.4	25	5.72	18.4	118	1.066	13.68	79	1.671	374.7	137	3.9	102	272	34	7.6	50.5	8.1	38.3	2.5	0.6	3.8	0.6	2.9	0.2	0	4.83	162	47	97.3	33.5	34.4	12.9	226
31510	0	32	1	1	86.5	164.5	31.97	48	77	43	80	3.21	2.425	5.275	27	70.72	44	7.6	22	115	0.969	11.97	87	2.642	350.9	139	3.6	99	278	39	6.4	36.4	6.4	55.7	0.9	0.5	2.3	0.4	3.6	0.1	0	5.4	163	48.3	89.5	30.3	33.8	12.6	243
31512	0	51	1	1	81.7	161.5	31.32	41	36	23	90	4.64	2.35	5.741	24	61.88	44	5.72	15	114	1.162	11.97	81	3.003	392.6	135	4.3	100	270	39	6.2	28	7.5	60.5	3.6	0.4	1.7	0.5	3.8	0.2	0	5.01	144	42.4	84.8	28.8	34	12.5	299
31513	0	65	1	4	71.8	176	23.18	41	26	33	97	6.07	2.4	8.999	25	141.44	19	4.72	15	176	1.13	15.39	75	2.36	469.9	137	4.5	102	275	34	3.7	37.2	9.2	48.1	5	0.6	1.4	0.3	1.8	0.2	0	4.64	144	42.6	91.6	31.1	33.9	13.1	249
31517	16	51	2	3	93.1	162.7	35.17	43	7	18	64	3.21	2.3	5.017	26	79.56	13	8.05	22.6	131	1.13	8.55	71	1.287	285.5	139	4.1	103	279	28	5.6	25.7	7.1	64.3	2.7	0.4	1.4	0.4	3.6	0.2	0	4.46	141	41.6	93.2	31.5	33.8	11.8	250
31518	2	40	2	5	76.8	167.6	27.34	37	14	20	56	3.57	2.225	4.603	24	70.72	12	5.16	3.4	95	1.388	6.84	68	1.05	261.7	137	3.8	103	273	31	7.1	34.2	6.6	55.2	3.2	0.8	2.4	0.5	3.9	0.2	0.1	4.17	115	33.1	79.3	27.5	34.7	14.6	377
31519	3	57	2	3	120.9	161.7	46.24	38	32	23	114	3.93	2.35	4.5	23	70.72	64	11.32	17.4	151	1.259	6.84	69	1.806	249.8	138	4.3	104	281	31	8.1	31	7.8	56.4	3.8	0.9	2.5	0.6	4.6	0.3	0.1	4.61	146	42.9	93.2	31.5	33.8	11.9	390
31520	5	53	1	4	70.4	165.4	25.73	45	26	36	62	4.64	2.475	5.508	25	123.76	18	6.88	13.6	185	0.936	11.97	77	0.565	380.7	139	3.7	102	279	32	4.1	39.9	7.4	49.8	2.5	0.4	1.6	0.3	2	0.1	0	4.39	146	43.2	98.3	33.3	33.8	12.4	306
31522	2	28	1	3	88.1	180.3	27.1	40	20	15	48	3.93	2.4	5.198	26	97.24	22	5.27	22.4	108	1.324	10.26	64	2.427	321.2	140	4.3	103	279	24	7.3	35	7.5	54.3	2.4	0.7	2.6	0.5	4	0.2	0.1	5.2	160	46.6	89.4	30.8	34.4	12.4	260
31524	1	52	2	3	102.8	170.8	35.24	39	15	16	59	2.14	2.25	4.758	26	70.72	14	5	13.1	124	0.904	11.97	62	2.393	291.5	137	3.7	101	271	24	10	22.7	3.6	71.7	1.6	0.4	2.3	0.4	7.2	0.2	0	4.28	142	40.3	94.2	33.1	35.1	11.9	242
31525	1	33	2	3	106.5	175	34.78	39	16	17	50	1.79	2.25	4.319	22	44.2	9	4.33	15.2	118	1.195	5.13	70	0.553	142.8	135	3.6	105	266	31	6	22.2	7.5	68.6	1.4	0.3	1.3	0.5	4.1	0.1	0	4.34	136	38.6	88.9	31.2	35	12.2	205
31527	0	59	1	3	61.3	169.5	21.34	46	19	25	65	2.86	2.45	6.232	25	88.4	24	5.66	28.1	122	1.098	20.52	77	0.869	368.8	142	4.3	102	282	31	8.2	15.7	7.4	74.6	1.6	0.8	1.3	0.6	6.1	0.1	0.1	4.82	163	47.5	98.4	33.9	34.5	11.9	170
31528	1	20	1	1	67.8	164.5	25.06	46	30	27	80	3.21	2.425	3.957	24	79.56	23	5.05	21.9	149	1.485	6.84	77	1.276	309.3	139	4	105	276	31	9.1	34.8	7.6	55.2	1.8	0.6	3.2	0.7	5	0.2	0.1	5.53	149	44.7	80.7	26.9	33.3	13	302
31529	0	42	2	3	76.4	158.7	30.33	39	20	18	52	3.21	2.25	4.707	22	44.2	15	4.11	14.5	121	1.324	6.84	68	0.926	166.5	138	4.1	108	273	29	7.7	46.8	7.1	42	3.4	0.8	3.6	0.5	3.2	0.3	0.1	4.38	139	39.5	90.1	31.6	35.1	12.2	375
31530	1	28	2	4	92.4	165.2	33.86	41	17	21	53	2.5	2.45	4.888	23	79.56	31	5.5	12	117	1.324	6.84	76	0.463	398.5	139	4	107	276	35	6.1	36.7	7.4	53.9	1.3	0.6	2.2	0.5	3.3	0.1	0	4.93	139	42	85.2	28.3	33.3	11.3	331
31531	4	80	2	3	66.7	161	25.73	46	17	24	77	3.21	2.425	5.456	25	61.88	23	5.05	18.8	159	1.421	8.55	77	2.382	220.1	139	3.9	100	276	31	7.1	42.8	9.6	42.8	4.2	0.6	3	0.7	3	0.3	0	4.63	148	43.9	95	31.9	33.6	13.7	350
31533	1	20	2	1	58.4	168.4	20.59	42	17	20	56	5	2.375	4.034	24	61.88	14	4.61	5.6	113	1.485	5.13	68	0.485	184.4	138	3.6	104	275	26	7.1	27.5	7.1	63.7	1.1	0.6	2	0.5	4.5	0.1	0	4.23	135	38.6	91	31.7	34.8	11.7	207
31534	2	23	1	4	69.5	167.3	24.83	43	22	28	58	4.64	2.3	5.069	24	97.24	25	4.88	22.9	159	1.162	23.94	69	0.677	327.1	136	3.5	101	271	26	6.1	44.6	8.1	46.3	0.6	0.5	2.7	0.5	2.8	0	0	4.45	143	41.3	92.9	31.9	34.3	11.8	270
31535	0	21	2	4	65	162.2	24.71	32	22	22	79	1.43	2.25	5.689	22	61.88	8	5	7.7	131	1.033	6.84	59	1.073	291.5	139	3.5	107	274	27	10.8	18.3	3.8	75.9	1	0.9	2	0.4	8.2	0.1	0.1	4.02	123	36.5	90.9	30.5	33.6	12.1	259
31540	1	18	2	4	44.1	149.2	19.81	43	14	17	61	1.79	2.3	4.681	27	70.72	17	4.5	17.4	145	1.195	23.94	75	0.644	232	140	4	103	276	32	4.6	35.6	7.4	50.7	5.6	0.7	1.6	0.3	2.3	0.3	0	4.94	134	39.9	80.7	27.2	33.6	13.6	331
31544	5	19	2	1	85	164.9	31.26	43	18	20	76	2.5	2.475	4.862	23	53.04	13	4.44	6.6	99	1.582	5.13	75	0.971	309.3	139	3.7	108	275	32	6.6	43.2	10	39	7.3	0.5	2.9	0.7	2.6	0.5	0	4.97	134	42.5	85.6	27	31.5	12	396
31545	3	33	2	1	60.5	168.2	21.38	47	15	23	54	3.93	2.375	3.62	23	53.04	10	6.33	4.5	95	1.066	11.97	83	0.666	208.2	138	4	106	276	36	7.4	19.2	5.6	73.4	1	0.7	1.4	0.4	5.4	0.1	0.1	4.68	104	31.5	67.3	22.1	32.8	18.5	363
31546	2	80	2	3	77.7	155.3	32.22	41	15	24	99	4.28	2.35	6.077	24	79.56	13	4.22	9.3	165	1.324	10.26	74	1.942	255.8	140	4.2	102	278	33	7.9	40.1	7.7	46.9	4.7	0.6	3.2	0.6	3.7	0.4	0	4.67	144	42.5	91	30.8	33.8	13.3	239
31547	2	27	1	1	259.5	199.9	20.4	42	26	28	89	6.07	2.425	4.681	26	79.56	13	5.22	13.6	189	1.162	13.68	72	2.552	321.2	139	3.5	102	279	30	7.9	32.1	10.9	54.4	2.2	0.4	2.5	0.9	4.3	0.2	0	4.86	147	42.4	87.3	30.2	34.6	12.5	231
31548	6	69	1	1	102.1	171.8	34.59	41	21	22	76	3.93	2.175	5.431	20	61.88	45	5.16	14.1	98	1.098	8.55	68	4.279	285.5	137	3.8	105	273	27	10.3	34.8	4.6	59.1	1	0.5	3.6	0.5	6.1	0.1	0.1	5.1	168	48.6	95.3	33	34.6	12	229
31550	2	23	1	3	164	186.5	47.15	41	60	41	55	4.28	2.475	5.172	23	88.4	26	5.27	9.3	182	1.13	15.39	72	2.077	428.3	140	3.9	106	279	31	8.1	26.2	10.1	60.7	2.4	0.6	2.1	0.8	4.9	0.2	0	5.31	156	45.9	86.4	29.5	34.1	12.5	215
31551	6	53	2	3	81	159.7	31.76	41	20	19	72	5.36	2.425	5.353	24	70.72	13	5.77	15.8	115	1.518	10.26	66	1.671	243.9	138	4	103	277	24	6.6	25.2	8	66.1	0.1	0.7	1.7	0.5	4.4	0	0	4.69	143	41.2	87.7	30.3	34.6	12.9	371
31553	0	48	1	1	94.2	173.7	31.22	44	38	37	80	3.21	2.35	5.922	26	79.56	39	5.38	21.7	123	1.195	18.81	81	1.197	416.4	141	4	105	280	37	8.7	26.9	5.2	66.6	0.8	0.6	2.3	0.5	5.8	0.1	0.1	5.18	154	44.6	86	29.8	34.7	12.6	301
31556	0	18	2	4	72.9	176.1	23.51	41	11	16	54	2.5	2.425	3.698	23	61.88	11	4.66	8.4	118	1.098	11.97	78	0.542	243.9	139	4.2	107	275	36	8.7	27	7.4	63.8	1.5	0.3	2.3	0.6	5.6	0.1	0	4.86	130	39.2	80.4	26.7	33.2	13.4	246
31558	6	85	1	3	122.6	168	43.44	44	15	20	88	7.5	2.425	4.215	25	97.24	11	6.05	8.6	153	1.259	11.97	70	2.314	374.7	142	4.2	105	287	26	11.7	32.7	7.3	56.8	2.8	0.6	3.8	0.9	6.6	0.3	0.1	5.17	156	46.8	90.5	30.3	33.5	13.6	282
31559	12	66	2	3	73.6	155.3	30.52	40	25	29	74	5	2.25	5.431	23	61.88	18	6.72	15.9	109	1.55	13.68	64	3.218	374.7	137	4.1	103	276	24	5.3	32.7	7.6	56.6	2.4	0.8	1.7	0.4	3	0.1	0	5.39	157	47.5	88	29.1	33.2	12.4	172
31560	0	18	1	5	119.9	169.9	41.54	40	18	20	78	6.07	2.4	4.991	24	88.4	16	5.22	14	105	1.711	11.97	71	0.508	315.2	141	4.1	106	283	31	5.5	58.2	5.4	34.4	1.6	0.4	3.2	0.3	1.9	0.1	0	5.67	146	46.2	81.2	25.7	31.6	15	273
31563	15	61	2	3	114.2	167.9	40.51	44	20	30	68	5.36	2.425	4.319	28	97.24	9	4.55	9.5	164	1.324	11.97	70	1.095	309.3	142	3.7	105	283	26	5.6	26	10	60.3	3.4	0.3	1.5	0.6	3.4	0.2	0	4.18	129	38.6	92.3	30.8	33.3	13.7	228
31564	2	18	1	4	69.9	178.4	21.96	46	13	19	89	1.79	2.45	3.595	26	88.4	17	4.77	8.1	128	1.615	11.97	74	0.858	392.6	138	3.8	100	272	29	6.4	23.8	5.4	69	1.5	0.4	1.5	0.3	4.4	0.1	0	4.88	148	43.8	89.6	30.3	33.8	13.2	329
31565	3	19	1	1	75.2	161.8	28.73	46	30	23	62	5.36	2.375	5.146	22	70.72	34	5.61	19.2	138	1.033	10.26	76	1.219	339	139	3.7	107	278	30	6.9	31.1	10	55.3	2.4	1.2	2.1	0.7	3.8	0.2	0.1	5.52	172	51.7	93.7	31.2	33.3	11.8	249
31567	3	55	1	3	88.8	184	26.23	45	25	29	107	7.5	2.375	5.224	24	123.76	20	5.61	14	111	1.066	11.97	66	1.31	434.2	140	3.9	108	283	21	4.9	30.9	8.7	54.6	5	0.9	1.5	0.4	2.7	0.2	0	4.4	140	41.3	93.8	31.7	33.9	12.6	220
31569	3	62	2	3	82.4	171.3	28.08	39	31	26	62	4.28	2.3	4.655	29	79.56	14	4.11	15.6	127	1.227	6.84	62	1.942	267.7	142	3.9	107	281	23	10.1	39.3	7.2	51	1.7	0.8	4	0.7	5.2	0.2	0.1	4.45	139	41.2	92.4	31.3	33.9	12.5	257
31570	1	52	1	3	79.3	171.3	27.02	42	15	20	61	4.64	2.3	3.465	25	97.24	5	4.83	24.5	128	1.162	11.97	67	2.585	267.7	141	3.7	107	281	25	5.9	39.6	8.8	47.2	4.1	0.4	2.3	0.5	2.8	0.2	0	4.82	153	43.5	90.3	31.7	35.1	12.4	239
31577	1	52	2	3	57.4	167.8	20.39	41	16	20	44	3.93	2.275	5.017	28	79.56	12	4.39	26.9	93	1.227	13.68	68	0.689	232	138	3.5	101	274	27	7.7	21.3	5.2	71.2	1.7	0.7	1.6	0.4	5.5	0.1	0.1	4.7	143	44.3	94.4	30.4	32.2	12.2	280
31579	0	19	1	3	113.7	178.2	35.81	47	144	57	92	5.36	2.475	6.775	25	97.24	87	5.05	18.3	145	1.679	10.26	73	5.871	404.5	139	3.9	101	278	26	10.2	22.5	6.6	67.9	2.8	0.1	2.3	0.7	6.9	0.3	0	5.44	160	49.1	90	29.3	32.6	12.7	271
31582	0	37	1	4	79	173.7	26.18	45	20	27	58	4.64	2.525	3.491	27	88.4	28	5.11	21	151	1.388	17.1	78	0.768	297.4	142	3.7	105	283	33	5.9	42.2	4.4	49.2	1.4	3	2.5	0.3	2.9	0.1	0.2	5.19	140	42.9	82.6	27	32.6	11.4	301
31585	0	40	2	1	90.7	156.3	37.13	39	18	17	81	5.71	2.175	5.689	23	53.04	18	6.49	8.4	126	1.324	8.55	71	1.129	380.7	136	3.9	103	274	32	7.6	27.1	6.1	63.4	2.9	0.5	2.1	0.5	4.8	0.2	0	4.78	147	42.7	89.3	30.7	34.4	12.2	347
31587	1	70	1	1	78.9	174.2	26	35	10	16	66	5	2.275	4.396	29	70.72	12	5.38	14.3	115	1.162	10.26	65	1.479	273.6	142	4.9	105	283	30	6.7	21.8	4.6	69	2.3	2.3	1.5	0.3	4.6	0.2	0.2	4.82	144	46.2	95.7	29.9	31.2	12.7	309
31588	0	19	2	3	63.6	163.8	23.7	48	18	15	53	3.57	2.5	4.862	24	70.72	16	4.66	27.4	93	1.066	15.39	73	1.298	291.5	140	3.9	105	278	25	7.5	39.2	7.5	50.8	1.9	0.6	2.9	0.6	3.8	0.1	0	4.53	145	42.4	93.6	32	34.2	11.4	263
31590	0	49	1	1	75.5	169.8	26.19	44	21	21	51	2.5	2.4	5.456	25	88.4	33	4.61	22.4	118	1.259	11.97	76	1.287	398.5	139	3.7	103	275	32	11.2	36	9.3	51.6	1.9	1.3	4	1	5.8	0.2	0.1	4.56	141	41.8	91.7	31.1	34	12.3	262
31591	5	51	1	4	89.9	185.6	26.1	43	33	29	83	2.86	2.45	4.5	22	79.56	43	4.55	9.5	120	1.13	17.1	78	0.858	434.2	138	4	105	273	35	6.3	37.7	9.8	50.2	2	0.4	2.4	0.6	3.2	0.1	0	6.06	159	47.7	78.7	26.2	33.3	12.5	355
31592	3	62	2	1	63.4	153.3	26.98	44	25	27	77	4.64	2.425	3.853	25	61.88	15	5.94	8.1	136	1.13	13.68	75	0.914	190.3	140	4.1	106	280	31	6.4	20.8	5.4	69.5	4.3	0.1	1.3	0.3	4.4	0.3	0	4.69	133	39.4	84	28.3	33.7	13.4	273
31593	4	58	2	1	76.8	163.8	28.62	40	28	29	81	3.21	2.275	5.275	27	61.88	19	6.16	25.6	167	1.259	8.55	71	2.981	291.5	140	3.3	99	279	31	6	41.9	7.5	48.7	1.6	0.4	2.5	0.5	2.9	0.1	0	4.53	148	42	92.7	32.7	35.2	11.6	265
31597	1	18	1	2	85.3	173	28.5	42	27	22	62	3.21	2.4	4.189	23	79.56	23	5.38	26.5	126	1.259	8.55	66	4.245	339	136	4.1	105	271	24	8.2	44.5	9.8	42.6	1.3	1.9	3.6	0.8	3.5	0.1	0.2	5.28	153	44.7	84.6	29	34.2	12.2	299
31599	0	42	1	3	96.4	169.1	33.71	43	24	19	71	3.21	2.45	8.146	28	97.24	32	5.77	13.4	131	1.259	8.55	68	9.642	416.4	141	3.8	101	280	25	8	16.3	7.6	71.8	3.4	0.9	1.3	0.6	5.7	0.3	0.1	5.31	165	47.5	89.6	31.1	34.7	12.6	224
31601	1	82	2	3	64.7	162.5	24.5	39	15	21	84	8.93	2.45	5.637	25	79.56	5	5.05	15.2	129	1.292	11.97	65	0.926	267.7	138	4.5	103	280	27	7.9	24.8	5.6	65.4	3.4	0.8	2	0.4	5.2	0.3	0.1	4.23	136	39.2	92.3	32	34.7	13.3	233
31603	1	79	1	3	71.6	156.8	29.12	43	24	37	104	1.79	2.375	5.56	26	88.4	41	5.88	35.6	141	0.807	23.94	74	2.585	440.2	140	3.5	102	277	31	10.7	23	8.1	65.8	2.3	0.8	2.5	0.9	7	0.2	0.1	4.86	158	47	96.7	32.4	33.6	13.9	277
31606	1	78	2	3	84.2	158.8	33.39	41	22	20	63	3.57	2.35	4.189	27	61.88	16	5.94	10.7	151	1.388	11.97	68	1.242	321.2	140	4	104	279	27	9.1	22.4	9.1	66.1	2	0.5	2	0.8	6	0.2	0	4.53	147	41.8	92.3	32.3	35	12.9	226
31608	4	40	1	4	155.2	181	47.37	40	22	20	75	4.64	2.375	4.784	25	97.24	36	4.22	12.9	134	1.227	11.97	75	1.264	267.7	140	3.6	104	278	35	6.5	40	5.9	51.1	2.3	0.7	2.6	0.4	3.3	0.1	0	5.85	132	41.8	71.4	22.6	31.6	14.6	267
31610	0	85	1	3	85.7	174.4	28.18	39	46	59	159	7.14	2.225	3.595	26	88.4	57	6.38	6.8	197	1.195	15.39	68	1.423	350.9	139	4.4	105	281	29	7.3	25.2	16.3	57.4	1	0.1	1.8	1.2	4.2	0.1	0	4.03	126	37.1	91.9	31.2	33.9	13.6	224
31615	5	47	2	1	103.2	168.7	36.26	36	15	19	81	2.5	2.35	4.732	23	53.04	21	8.72	4.8	83	1.421	3.42	69	2.123	166.5	138	3.8	101	277	32	7.1	16.6	8.1	71.2	3.8	0.4	1.2	0.6	5.1	0.3	0	4.61	123	36.9	80	26.7	33.3	14.4	361
31619	0	31	2	3	92.9	173.9	30.72	39	15	17	80	4.64	2.325	5.793	27	53.04	12	10.77	8.4	127	1.324	5.13	64	0.926	202.2	140	4.1	104	285	25	6.4	26.3	6.1	65.3	1.6	0.8	1.7	0.4	4.2	0.1	0.1	4.28	128	37	86.4	29.9	34.6	12.9	374
31620	3	53	2	2	50.4	148.7	22.79	44	23	24	57	6.07	2.4	5.275	26	70.72	13	5.11	20.2	124	1.421	13.68	69	1.287	196.3	140	3.9	107	281	25	5.7	34.5	8.4	54.5	2.3	0.3	2	0.5	3.1	0.1	0	4.63	145	42.7	92.4	31.3	33.8	11.4	219
31627	0	19	1	3	61.9	172.6	20.78	47	13	20	93	2.86	2.475	4.758	23	88.4	21	3.28	36.2	111	1.485	41.04	73	2.427	380.7	135	3.6	97	266	26	8.1	23.2	5.4	68.9	2.3	0.3	1.9	0.4	5.6	0.2	0	5.27	173	51.2	97.1	33	33.8	12.3	230
31629	0	19	1	3	64.7	180.4	19.88	51	15	30	76	6.43	2.375	3.879	25	88.4	14	4.66	29.4	148	1.162	17.1	72	1.321	315.2	140	3.5	103	280	21	6.4	39.3	7.7	50.2	1.7	1.1	2.5	0.5	3.2	0.1	0.1	5.05	154	46.7	92.4	30.5	33	11.7	291
31630	2	33	2	5	91.6	177.5	29.07	34	12	20	75	2.5	2.375	6.232	22	70.72	6	6.16	24.9	133	1.324	11.97	64	2.269	267.7	139	3.8	107	276	30	10.9	18.5	8.1	72.4	0.7	0.4	2	0.9	7.9	0.1	0	3.94	127	36.3	92.1	32.2	34.9	12.9	240
31633	6	85	2	3	63.3	146.3	29.57	43	15	24	76	7.14	2.375	7.448	24	79.56	15	6.16	17.7	144	1.356	15.39	71	1.106	297.4	138	4.1	101	279	28	7.8	26.9	8.1	62.9	1.3	0.8	2.1	0.6	4.9	0.1	0.1	4.72	149	43.8	93	31.4	33.8	13	167
31635	8	27	2	1	69.1	157.6	27.82	30	52	35	80	1.43	2.25	7.499	21	35.36	8	4.27	3.9	113	1.518	5.13	62	2.123	160.6	136	3.8	103	268	32	7.8	7.2	5.4	79.3	1.3	0.2	0.6	0.4	6.2	0.1	0	3.97	106	31.7	79.9	26.7	33.3	12.9	277
31636	0	72	2	4	76.2	149.8	33.96	36	13	19	96	11.78	2.275	3.879	26	106.08	36	4.83	18.1	134	1.485	10.26	67	0.61	452	141	3.9	106	288	31	10.6	15.6	5.1	77.7	0.9	0.6	1.7	0.5	8.2	0.1	0.1	4.07	132	39.3	96.6	32.4	33.6	13.9	398
31638	2	22	2	3	56.3	159.7	22.07	38	16	20	50	2.86	2.3	5.353	22	61.88	12	4.72	28.3	110	0.872	11.97	70	0.937	285.5	138	3.9	108	273	32	7.4	33.7	11.1	52.1	2.3	0.9	2.5	0.8	3.9	0.2	0.1	4.47	141	40.1	89.8	31.3	35	12.1	303
31639	0	22	2	1	64.8	155.4	26.83	37	7	15	65	2.14	2.225	5.456	20	53.04	10	4.27	15.8	114	1.582	8.55	70	1.355	172.5	136	3.5	106	268	33	11.4	23.8	6.3	65.3	3.7	0.8	2.7	0.7	7.4	0.4	0.1	4.4	127	38	86.3	29	33.6	12.9	226
31640	0	44	2	1	68.5	157.6	27.58	30	21	29	62	1.07	2.225	5.353	22	35.36	14	6.33	17	130	1.162	5.13	64	2.111	172.5	138	3.9	108	273	34	9.6	24.9	4.1	67.5	3	0.6	2.4	0.4	6.5	0.3	0.1	3.78	119	33.6	88.7	31.2	35.2	13.6	354
31649	2	47	1	3	76.1	172.7	25.52	44	25	24	41	7.14	2.45	4.526	28	88.4	11	4.44	25.1	118	0.969	6.84	71	0.824	309.3	138	4	102	277	27	7.6	39.7	9.6	48.4	2	0.2	3	0.7	3.7	0.2	0	4.33	144	41.2	95.1	33.3	35	12.2	217
31657	0	73	1	4	67.2	172.1	22.69	40	36	33	83	6.07	2.35	4.526	26	97.24	16	5.27	10	178	1.195	8.55	75	1.05	374.7	140	4.3	104	281	35	7.2	38.4	8	51.9	1.4	0.4	2.8	0.6	3.7	0.1	0	4.6	138	42	91.3	29.9	32.8	12	339
31658	7	46	2	4	83.6	166.7	30.08	42	13	13	41	5.71	2.375	3.129	26	61.88	14	5.22	9.9	82	1.485	10.26	68	0.406	232	140	3.8	105	280	26	5.9	29.2	11.9	55.7	2.7	0.6	1.7	0.7	3.3	0.2	0	5.39	119	37.9	70.4	22	31.2	14.5	351
31661	1	48	1	4	83.5	183.4	24.82	47	35	31	61	5	2.575	3.414	26	97.24	48	5.83	12.5	152	1.356	15.39	77	1.739	475.8	143	4.1	106	286	31	4.6	43.7	8.2	45.3	2	0.8	2	0.4	2.1	0.1	0	5.3	147	44.2	83.4	27.8	33.4	12.7	242
31662	2	44	2	1	62.7	158	25.12	41	14	19	78	4.28	2.25	4.189	20	70.72	22	4.61	10.4	98	1.162	8.55	73	1.377	291.5	134	3.8	105	267	32	7.3	37.3	9.7	49.8	2.3	0.9	2.7	0.7	3.6	0.2	0.1	4.99	131	40.8	81.8	26.4	32.3	15.3	225
31663	0	76	1	3	96	178.1	30.27	40	16	18	113	2.86	2.275	4.577	27	106.08	18	5	15.2	114	1.13	17.1	67	1.908	356.9	140	4.1	105	277	27	6.6	16.9	7.2	69.9	5.1	0.9	1.1	0.5	4.6	0.3	0.1	5.05	150	45.1	89.3	29.7	33.3	13.1	214
31666	0	39	1	4	73.8	171.3	25.15	45	28	29	102	3.57	2.375	5.301	25	123.76	34	5.11	11.3	155	1.033	13.68	79	0.485	333.1	139	3.7	103	276	34	6.1	18.9	8.1	70.2	1.5	1.3	1.2	0.5	4.3	0.1	0.1	4.88	148	45.5	90.5	29.4	32.5	12	303
31668	1	85	2	3	49.4	152.9	21.13	34	14	26	60	5.71	2.35	4.526	27	79.56	24	5	13.3	137	1.195	6.84	67	0.745	315.2	140	4.3	104	280	33	7.3	36.2	9.6	50.2	2.8	1.2	2.6	0.7	3.7	0.2	0.1	3.97	128	38.4	96.8	32.2	33.3	13.1	294
31669	1	25	2	1	64.5	161.1	24.85	41	16	15	50	3.57	2.3	4.293	22	61.88	13	5.44	6.1	81	1.227	5.13	68	0.858	249.8	140	3.6	110	278	27	8.6	37.3	8.1	51.8	2.3	0.5	3.2	0.7	4.5	0.2	0	3.89	129	37.5	96.2	33.3	34.6	12.9	226
31674	0	28	2	3	99.5	173.7	32.98	44	21	20	76	2.5	2.425	4.681	23	70.72	17	5.77	6.4	109	1.324	6.84	71	1.445	327.1	140	3.9	105	277	28	10.2	29.5	5.6	63.9	0.9	0.1	3	0.6	6.5	0.1	0	4.85	148	43.7	90	30.4	33.8	12.4	416
31679	0	36	1	3	94.5	172.3	31.83	48	39	23	58	7.14	2.475	3.931	25	97.24	36	5.16	13.6	123	1.227	20.52	73	1.355	440.2	141	4	105	284	25	7.6	37.3	7.5	52.2	2.9	0.3	2.8	0.6	4	0.2	0	5.34	168	46	86.2	31.3	36.4	11.9	270
31680	1	24	2	1	59.8	146.7	27.79	41	18	22	122	7.14	2.25	6.387	23	61.88	7	4.72	10.6	129	1.518	3.42	73	1.885	255.8	138	4.1	107	278	32	10.6	17.2	4.1	73.1	5.1	0.5	1.8	0.4	7.7	0.5	0.1	4.43	137	40.3	90.9	31	34.1	14.4	303
31681	0	22	1	4	116.6	180.7	35.71	38	26	21	76	3.57	2.35	5.456	26	97.24	68	5.11	15.6	115	1.001	13.68	66	2.393	434.2	141	3.8	107	280	28	5.7	26.5	6.9	61.9	4.6	0.1	1.5	0.4	3.5	0.3	0	4.8	145	43	89.4	30.1	33.7	12.1	291
31690	0	38	2	3	70.6	167.5	25.16	40	19	21	32	3.21	2.275	3.879	25	61.88	13	4.33	35.6	106	1.227	11.97	65	1.027	255.8	140	3.8	107	277	25	8.9	29.5	9.8	56.5	3.3	1	2.6	0.9	5	0.3	0.1	4.91	140	44	89.6	28.5	31.9	12.2	224
31691	0	52	1	4	74.8	189.1	20.92	43	18	17	50	3.57	2.425	5.56	27	88.4	28	4.5	23.8	115	1.227	30.78	72	0.429	339	138	4	102	274	29	4.6	41.6	7.7	49	0.4	1.3	1.9	0.4	2.3	0	0.1	4.37	146	43	98.4	33.3	33.8	12	228
31699	1	31	1	4	76.3	167.7	27.13	44	36	29	61	3.21	2.55	4.681	25	106.08	36	5.05	12.7	120	0.84	10.26	75	1.75	362.8	141	3.9	105	280	31	4.9	33.3	7.1	57.4	1.4	0.9	1.6	0.3	2.8	0.1	0	5.51	147	45	81.6	26.5	32.6	13.5	222
31702	3	22	1	5	59.9	158.8	23.75	45	19	18	67	3.57	2.275	4.06	25	70.72	9	5.61	15.6	108	0.872	10.26	72	0.474	285.5	139	3.8	103	277	27	6.1	47.6	6.8	42.8	2.5	0.4	2.9	0.4	2.6	0.2	0	4.93	152	44.1	89.3	30.8	34.5	12.3	240
31703	0	44	1	4	80.3	179.2	25.01	45	20	20	67	2.86	2.375	4.862	26	70.72	18	5	18.6	129	1.001	18.81	75	1.005	202.2	141	3.6	107	279	30	5.6	30.8	5.1	61.8	2.2	0.3	1.7	0.3	3.5	0.1	0	5.36	160	47	87.6	29.8	34.1	11.9	188
31704	0	19	1	1	70.3	170.8	24.1	46	30	38	73	4.64	2.425	4.189	27	70.72	11	4.39	7.3	129	1.356	17.1	77	0.61	333.1	137	4.3	98	273	31	8.1	18	15.8	64.9	0.8	0.6	1.5	1.3	5.3	0.1	0	5.4	160	46.1	85.3	29.6	34.8	12.5	211
31706	1	45	2	3	58.1	153.6	24.63	42	16	18	39	3.57	2.275	4.189	26	70.72	9	5.22	13.3	115	1.259	10.26	61	0.519	261.7	143	4.2	110	284	19	3	32.2	8.6	57.5	1.6	0.2	1	0.3	1.7	0	0	3.76	127	37	98.4	33.9	34.4	11.3	276
31709	0	39	1	3	88.3	173.2	29.44	42	34	26	69	4.28	2.35	4.086	24	79.56	27	5.11	23.8	99	1.388	13.68	60	3.195	386.6	141	4.3	106	281	18	6.4	22.9	9.9	64.3	2.8	0.2	1.5	0.6	4.1	0.2	0	5	159	45.8	91.7	31.8	34.7	12.3	203
31711	7	23	2	4	115.5	167.3	41.27	37	16	21	64	3.93	2.325	4.526	24	61.88	19	4.72	11.6	150	1.324	11.97	70	0.926	255.8	139	4	106	276	33	4.8	39.3	6.9	50.1	2.8	0.9	1.9	0.3	2.4	0.1	0	4.15	119	36.2	87.1	28.7	33	13.4	378
31714	2	21	1	1	65.1	166.4	23.51	45	38	34	87	4.64	2.45	5.12	24	79.56	15	5.11	22.2	176	1.162	15.39	78	0.858	458	136	3.8	99	272	33	6.9	35.2	8.4	52.4	3.8	0.3	2.4	0.6	3.6	0.3	0	5.25	151	45.2	86.1	28.8	33.5	12	356
31717	14	45	2	2	73.7	149.3	33.06	45	26	26	104	7.14	2.425	5.741	25	97.24	15	4.88	21.7	170	1.195	13.68	72	1.219	380.7	139	3.9	102	279	26	8.6	26.5	7.6	63.6	1.9	0.4	2.3	0.7	5.5	0.2	0	4.81	153	44.9	93.3	31.9	34.2	11.6	397
31718	2	18	2	4	73.8	167	26.46	40	14	14	62	2.86	2.425	4.474	23	70.72	18	4.44	10	123	1.195	11.97	69	0.35	297.4	138	4.2	106	273	29	7.2	14.8	7.2	76.2	0.9	1	1.1	0.5	5.5	0.1	0.1	4.34	141	41.1	94.8	32.5	34.3	11.7	251
31720	10	73	2	4	68.8	162	26.22	41	14	24	45	4.28	2.4	4.603	25	53.04	23	5	9.7	157	1.292	15.39	72	0.519	327.1	142	3.1	102	282	31	5	30	9.1	59.6	1	0.2	1.5	0.5	3	0.1	0	4.81	111	34.2	71.1	23.1	32.4	15	269
31721	0	62	1	4	97	172.8	32.49	43	42	43	43	2.86	2.325	5.741	26	88.4	31	5.38	16.1	165	0.936	18.81	74	0.79	446.1	140	3.6	103	278	31	4.1	37.9	11.9	45.8	3.8	0.6	1.6	0.5	1.9	0.2	0	5.16	150	43.7	84.6	29.1	34.5	13.7	278
31723	1	18	2	4	93.5	164.1	34.72	39	14	18	73	2.5	2.275	3.931	22	53.04	13	4.22	3.9	124	1.324	6.84	65	0.655	208.2	140	3.9	106	276	27	11.3	19.4	13.1	66.6	0.8	0.2	2.2	1.5	7.5	0.1	0	4.82	115	36.4	75.4	23.9	31.7	14	267
31724	2	37	2	5	47.4	157.2	19.18	46	21	27	54	5	2.325	6.336	26	61.88	12	4.27	21.1	132	1.453	11.97	72	1.535	279.6	138	4.2	102	275	26	7.3	20.4	5.2	71.3	2.8	0.4	1.5	0.4	5.2	0.2	0	4.28	131	38	88.8	30.7	34.5	11.8	336
31729	0	80	1	3	82.6	177.7	26.16	37	17	20	55	8.93	2.425	4.189	26	141.44	10	7.33	11.6	126	1.001	11.97	66	1.818	434.2	139	4.5	107	284	29	9.4	20.8	8.1	68.9	2	0.2	2	0.8	6.5	0.2	0	4.22	133	39.5	93.5	31.5	33.7	12.9	207
31732	2	53	1	4	96.3	168.4	33.96	45	19	38	67	2.86	2.35	4.474	26	106.08	28	3.44	14.5	204	0.969	10.26	74	1.434	196.3	139	3.5	104	274	29	4.4	49.3	10	37.3	2.8	0.6	2.2	0.4	1.6	0.1	0	4.9	141	43.3	88.2	28.8	32.7	13.2	164
31733	2	79	1	3	80.6	185.3	23.47	35	17	20	57	13.92	2.35	4.888	26	141.44	10	4.72	7.9	165	1.195	13.68	64	1.411	559.1	141	4.4	105	290	29	8.9	13.1	7.8	76.2	2.6	0.4	1.2	0.7	6.8	0.2	0	4.08	128	37.4	91.5	31.3	34.2	13.4	218
31734	0	64	1	1	108.3	184.3	31.88	42	25	29	84	4.28	2.375	5.12	24	106.08	37	8.16	30.8	124	0.936	13.68	78	2.721	226	140	4.9	106	282	36	7	25.2	6.8	65.6	1.6	0.9	1.8	0.5	4.6	0.1	0.1	5.14	165	48.3	93.9	32	34	11.8	263
31736	0	79	1	4	68.4	172.5	22.99	39	16	23	67	8.21	2.35	3.207	25	123.76	37	5.77	7.9	149	1.162	13.68	69	0.869	404.5	142	4	105	287	30	9.5	18.9	8	66.6	6.5	0.1	1.8	0.8	6.3	0.6	0	4.03	118	34.2	84.9	29.2	34.4	15.1	317
31737	0	19	2	1	60.9	163.6	22.75	42	33	31	70	5	2.375	4.344	22	61.88	26	5.44	12	84	1.453	17.1	79	0.914	196.3	137	3.8	104	274	37	9.4	24.5	6.9	62.2	5.6	0.7	2.3	0.6	5.8	0.5	0.1	4.01	119	34	84.8	29.6	35	15	316
31739	1	27	1	3	80.7	178.2	25.41	41	18	20	56	4.28	2.325	4.526	25	97.24	9	5	13.8	111	1.324	5.13	61	1.535	380.7	138	3.8	105	275	20	8.5	41.8	7.4	44.1	5.7	1	3.6	0.6	3.7	0.5	0.1	5.51	158	45.8	83.1	28.7	34.5	12.5	331
31740	0	28	2	5	61.2	145.4	28.95	30	14	17	159	1.79	2.3	3.646	26	53.04	9	4.05	16.3	108	1.55	8.55	64	2.427	184.4	138	4	103	272	34	12.4	23.1	7.4	66.8	2.2	0.7	2.9	0.9	8.3	0.3	0.1	4.24	131	38.3	90.3	30.9	34.2	12.5	273
31741	0	75	1	4	89.6	180.5	27.5	43	29	39	118	5.36	2.35	4.267	23	106.08	30	6.99	8.2	154	1.55	5.13	76	2.145	327.1	141	3.7	107	284	33	8.1	27.1	8.4	60.5	3.1	0.9	2.2	0.7	4.9	0.3	0.1	4.28	113	35.1	82.2	26.3	32	16.8	347
31742	1	25	2	3	53.9	149.4	24.15	36	17	17	75	2.14	2.325	6.206	23	53.04	13	4.22	22	106	1.195	13.68	69	1.163	243.9	136	3.9	103	268	33	6.8	20.3	6.4	71.9	0.8	0.6	1.4	0.4	4.9	0.1	0	4.35	127	37.3	85.7	29.3	34.2	13.4	195
31744	0	65	2	3	64.7	145.3	30.65	40	22	24	86	6.78	2.25	4.707	23	79.56	19	8.1	13.3	131	1.259	8.55	68	1.897	434.2	141	4	109	286	28	7.5	22.1	4.5	70.2	2.7	0.5	1.7	0.3	5.3	0.2	0	4.4	128	38.1	86.5	29.1	33.7	12	355
31746	12	77	2	3	68.1	156.9	27.66	40	15	21	65	6.78	2.4	4.422	23	132.6	27	6.49	13.3	127	1.13	10.26	74	1.987	392.6	138	4.8	102	279	34	6.9	27.4	4.6	64.9	2.4	0.6	1.9	0.3	4.5	0.2	0	4.57	134	38.3	84	29.4	35	12	260
31747	0	37	1	3	89.8	165.4	32.83	43	106	64	68	4.64	2.4	5.715	24	70.72	40	5.5	25.4	159	1.033	15.39	76	2.563	446.1	135	4.1	99	270	33	7.9	30.6	10.3	53.8	5.1	0.2	2.4	0.8	4.3	0.4	0	4.81	157	45.2	94	32.7	34.8	11.9	308
31748	11	50	1	3	71.3	175.9	23.04	42	14	22	78	5	2.325	4.991	24	106.08	13	6.55	8.4	122	1.033	8.55	66	1.739	285.5	137	4	104	276	24	5.6	24.1	7.6	64.9	3	0.4	1.3	0.4	3.6	0.2	0	4.66	148	46.7	95.6	30.5	31.8	12.1	331
31751	5	25	2	3	45.9	166.4	16.58	38	12	16	52	2.86	2.325	4.758	26	70.72	4	5	9.1	97	1.162	15.39	65	2.055	237.9	139	3.6	102	275	27	13.3	18.3	2.6	78.4	0.9	0	2.4	0.3	10.4	0.1	0	4.03	132	38.4	95.6	32.8	34.4	12.5	250
31752	1	51	1	1	75	169.5	26.1	45	27	27	55	4.28	2.425	5.017	23	88.4	17	5	22.9	101	1.647	8.55	68	3.568	392.6	141	4.5	107	281	23	6.8	27	7.4	52.8	12.4	0.4	1.8	0.5	3.6	0.8	0	4.94	152	44.1	89.2	30.9	34.6	13.5	274
31755	5	47	1	2	66.6	153.3	28.34	43	43	33	74	5	2.275	4.293	21	88.4	28	6.49	21.1	166	1.001	10.26	71	0.779	285.5	138	4	109	277	28	4.8	27.7	8	61	2.9	0.5	1.3	0.4	2.9	0.1	0	4.91	156	46.2	94.1	31.9	33.9	12.5	190
31762	6	70	2	1	66.1	155.4	27.37	39	14	17	68	6.43	2.475	4.888	25	88.4	17	10.05	18.1	103	1.421	13.68	77	2.585	309.3	137	4.3	103	280	38	6.4	33.6	6.1	55.4	3.8	1.1	2.2	0.4	3.5	0.2	0.1	4.7	137	43.3	92.1	29.1	31.5	12	384
31763	8	18	1	1	77.3	174	25.53	47	17	29	121	2.5	2.375	3.75	22	88.4	6	5.38	14.3	126	1.098	15.39	77	3.06	362.8	142	4	107	281	30	8.6	13.1	5.5	79.1	1.6	0.8	1.1	0.5	6.8	0.1	0.1	5.38	155	44.7	84.7	28.7	34.6	12.1	342
31764	0	51	2	1	69.4	162.9	26.15	41	19	15	75	5.36	2.375	4.939	25	53.04	12	5.5	12	106	1.292	3.42	72	1.897	184.4	140	4.3	105	280	31	7.7	30.6	5.2	61.8	1.8	0.5	2.4	0.4	4.8	0.1	0	4.34	133	38	87.4	30.6	35	12.5	261
31765	0	70	1	3	95.7	164.8	35.24	41	21	22	59	3.21	2.275	4.758	24	88.4	39	5.38	21.7	124	1.066	10.26	74	1.073	309.3	144	3.8	105	285	33	6.6	27.7	6.9	62.4	2.8	0.4	1.8	0.5	4.1	0.2	0	4.99	161	47.5	95.1	32.2	33.8	12.1	247
31767	2	45	2	3	100.2	159.4	39.44	43	16	18	54	3.93	2.375	8.094	21	53.04	34	6.27	10.6	112	0.872	10.26	72	3.003	303.3	139	4.3	106	278	29	6.4	35.3	8.1	53.9	1.9	0.7	2.3	0.5	3.4	0.1	0	5.13	151	45	87.8	29.5	33.6	12.8	383
31771	0	32	1	1	98.5	182.1	29.7	45	23	23	86	5	2.4	5.767	24	79.56	36	4.55	21.3	121	1.227	15.39	76	8.58	303.3	136	3.7	101	272	31	8.4	24.2	8.2	65.3	2	0.3	2	0.7	5.5	0.2	0	5.16	159	46	89	30.7	34.4	12.4	225
31778	14	41	1	4	83.8	182.8	25.08	41	18	19	68	5.71	2.3	5.405	18	114.92	43	5.05	10.4	116	1.033	5.13	73	1.716	434.2	137	3.8	109	275	32	11.3	36.3	7.4	53.7	2.3	0.4	4.1	0.8	6.1	0.3	0	5.39	163	48.3	89.6	30.3	33.8	16.1	289
31779	1	55	1	1	61.6	161.4	23.65	41	15	21	90	4.28	2.35	6.232	25	88.4	10	4.83	12.4	106	1.195	15.39	73	1.75	333.1	139	4.2	103	277	32	8.1	24.9	7.6	65.6	1.8	0.2	2	0.6	5.3	0.1	0	4.78	143	42.7	89.3	29.9	33.5	12.9	341
31781	6	58	2	4	127.5	163.8	47.52	40	17	17	79	6.43	2.425	4.732	28	88.4	26	5.77	9.9	180	1.13	10.26	70	1.05	410.4	143	4.1	104	287	31	9.9	34.2	5.2	58.3	1.7	0.6	3.4	0.5	5.8	0.2	0.1	4.57	138	41.1	89.8	30	33.5	14.2	416
31785	0	83	2	3	55.2	165.7	20.1	38	17	30	68	5.36	2.325	4.629	25	88.4	19	4.77	6.1	139	1.453	6.84	62	0.79	184.4	133	4.9	99	267	24	7.8	11.3	9	76.7	1.7	1.3	0.9	0.7	6	0.1	0.1	4.64	134	40	86.2	28.8	33.4	13.1	240
31787	5	58	1	3	91.1	186.6	26.16	41	26	26	100	1.43	2.425	4.37	27	79.56	32	6.16	19	122	1.227	8.55	62	2.382	362.8	143	4.1	106	283	21	6.9	45.1	5.5	45.7	3	0.9	3.1	0.4	3.2	0.2	0.1	4.77	150	44.2	92.7	31.3	33.8	13.6	169
31788	8	19	2	1	94.3	162.1	35.89	37	21	21	71	2.86	2.3	4.603	23	53.04	31	4.88	4.3	121	1.227	5.13	73	4.595	297.4	138	4.1	106	273	36	9.9	31.5	4.8	61.4	1.6	0.7	3.1	0.5	6.1	0.2	0.1	4.73	123	38	80.3	25.8	32.1	15.6	385
31789	0	53	1	1	81.3	170.6	27.93	35	28	25	92	5	2.2	6.362	25	106.08	28	6.27	14.7	131	1.033	10.26	65	1.931	333.1	139	4.2	106	279	30	9	22.9	5.8	69.1	1.5	0.7	2.1	0.5	6.2	0.1	0.1	5.53	163	48.1	86.9	29.3	33.8	13.1	289
31790	3	18	1	1	73.4	174.4	24.13	48	30	21	120	4.28	2.5	4.008	24	106.08	22	4.94	20.4	125	1.324	27.36	86	2.484	505.6	140	4.1	104	279	38	10	31.2	7.6	57.5	3.1	0.7	3.1	0.8	5.8	0.3	0.1	5.65	168	47.4	84	29.9	35.6	12.4	320
31793	0	27	2	1	54.8	142.1	27.14	45	18	20	66	2.5	2.275	4.396	25	53.04	17	4.44	14.7	149	1.13	6.84	71	1.129	261.7	138	3.6	105	273	26	4.7	35.2	7.6	54.7	1.8	0.9	1.7	0.4	2.6	0.1	0	4.34	134	38.8	89.7	30.9	34.5	11.4	209
31795	3	60	2	1	62.6	159.2	24.7	36	35	27	47	3.93	2.225	5.172	30	70.72	18	5.22	17.2	130	0.969	13.68	66	1.66	214.1	141	3.9	104	280	30	5.4	36.1	10.3	52.3	1.3	0	1.9	0.6	2.8	0.1	0	4.72	156	45.5	96.3	33.1	34.3	12.7	182
31796	2	60	1	4	135.8	188.9	38.06	44	26	29	57	3.57	2.375	3.31	21	88.4	26	8.66	10.2	143	1.162	8.55	73	2.393	410.4	140	3.9	105	282	29	4	37.1	9.4	48.2	4.7	0.8	1.5	0.4	1.9	0.2	0	3.95	122	34.4	87.1	31	35.5	11.9	203
31799	0	47	2	3	64.6	167.4	23.05	45	14	22	63	4.64	2.35	5.25	22	70.72	15	5.22	27.6	136	1.098	17.1	70	0.914	196.3	134	3.7	102	268	24	8.6	38.4	6.9	52.7	1.4	0.6	3.3	0.6	4.5	0.1	0.1	4.51	146	42.8	94.9	32.3	34.1	12.9	269
31800	3	60	2	3	64.1	165.7	23.35	41	104	60	57	3.21	2.35	6.543	25	79.56	41	5	21.9	170	1.259	11.97	67	1.366	202.2	141	3.8	105	279	26	5.2	36.5	7.2	48.3	7.5	0.6	1.9	0.4	2.5	0.4	0	4.29	141	41	95.6	32.9	34.4	11.8	327
31801	1	18	2	5	94.4	159.1	37.29	39	12	17	71	3.93	2.575	4.655	22	79.56	13	4.83	12.2	113	1.388	6.84	71	0.655	356.9	139	4	103	276	32	7.3	28.8	9.3	59.5	1.9	0.5	2.1	0.7	4.3	0.1	0	4.47	129	38.7	86.4	28.8	33.3	13	366
31802	2	60	2	3	73.4	158.3	29.29	46	22	24	68	6.07	2.425	7.784	26	88.4	33	7.16	21	134	1.227	11.97	74	3.082	487.7	143	3.9	103	288	28	6.7	25.4	8	64.7	1.7	0.3	1.7	0.5	4.3	0.1	0	5.18	154	45.5	88.5	30	33.9	12.7	270
31806	0	19	1	4	75	178.1	23.64	44	15	30	91	4.28	2.4	3.388	28	106.08	19	4.22	15.9	152	1.388	11.97	68	2.043	380.7	142	4.4	103	282	24	5.1	26.5	8.2	62.5	2.7	0.1	1.4	0.4	3.2	0.1	0	5.64	160	48.5	86.1	28.3	33	13	253
31807	0	57	2	2	113.6	157.5	45.79	44	24	16	52	6.43	2.4	6.077	23	70.72	25	6.11	16.8	117	1.356	17.1	70	1.389	196.3	142	4.1	108	286	26	7.6	29.8	5	61.8	2.9	0.5	2.3	0.4	4.7	0.2	0	4.64	154	45.6	98.2	33.2	33.7	11.2	362
31813	1	47	2	1	82.6	166.6	29.76	35	19	18	52	3.57	2.275	4.629	22	70.72	17	5.94	11.5	102	1.162	6.84	58	2.54	261.7	141	4	109	281	23	7.8	27.3	4.9	66.3	0.9	0.5	2.1	0.4	5.2	0.1	0	4.49	149	43.8	97.4	33.2	34.1	12.5	224
31814	2	58	1	3	114.7	197.1	29.53	39	12	20	117	3.93	2.3	5.715	21	97.24	35	6.72	17.7	107	1.227	5.13	67	1.366	285.5	139	3.9	108	278	28	6.4	28.4	7.4	62.6	0.8	0.9	1.8	0.5	4	0.1	0.1	5.07	151	44	86.8	29.8	34.4	12.4	256
31816	0	26	2	3	83.9	165.8	30.52	31	14	22	151	1.79	2.25	7.215	20	53.04	9	4.05	20.1	134	1.292	8.55	56	3.714	273.6	138	3.8	107	272	25	9.6	25.6	7.1	64.3	2.1	1	2.5	0.7	6.2	0.2	0.1	4.6	138	40.8	88.8	30	33.8	12	211
31821	0	25	2	3	72.3	159	28.6	34	13	18	82	2.5	2.325	7.137	22	61.88	11	4.27	12.9	102	1.356	5.13	71	3.093	315.2	137	3.9	103	271	37	12.7	17.4	3.4	76.6	1.3	1.4	2.2	0.4	9.7	0.2	0.2	3.9	122	34.8	89.2	31.3	35.1	12.2	374
31824	0	22	2	3	54.5	155.3	22.6	31	15	18	82	2.14	2.3	6.284	23	44.2	11	4.88	9	116	1.324	8.55	59	1.818	160.6	135	3.5	102	267	29	14.1	11.3	8.2	77.1	2.9	0.5	1.6	1.2	10.9	0.4	0.1	3.95	126	36.4	92.3	31.9	34.6	12.9	296
31827	3	46	2	4	70.8	165.1	25.97	30	20	23	62	2.86	2.2	3.879	24	70.72	26	12.1	15.6	136	1.388	8.55	66	0.711	321.2	136	4	100	277	36	6.2	44.3	5.3	47.4	2.5	0.6	2.7	0.3	2.9	0.2	0	4.39	136	41.5	93.1	31	32.7	12.5	349
31830	1	62	2	1	58.1	149	26.17	37	16	21	87	8.21	2.35	5.508	25	53.04	13	5.05	13.4	127	1.292	8.55	73	0.96	315.2	137	4.5	104	277	36	5.7	33.5	10.7	48.7	5.9	1.3	1.9	0.6	2.8	0.3	0.1	4.85	114	34.5	71.3	23.6	33.1	14.3	318
31831	0	46	1	3	108	180.8	33.04	45	32	27	73	5.36	2.4	4.913	25	97.24	21	5.11	8.1	144	1.098	15.39	69	3.082	362.8	138	4.2	101	276	24	5.7	24.9	7.8	65.3	1.3	0.7	1.4	0.4	3.7	0.1	0	5.34	159	46.5	87.2	29.8	34.1	12	236
31833	0	41	1	1	75.3	168.1	26.65	41	65	41	71	5	2.375	4.474	23	79.56	11	5.44	16.5	108	1.162	10.26	68	0.553	333.1	139	4	104	278	28	5.4	34.4	6.7	53.8	4.5	0.7	1.9	0.4	2.9	0.2	0	4.82	156	47.7	99.2	32.4	32.7	11.9	328
31837	1	24	2	1	66.2	148.6	29.98	36	17	23	64	1.43	2.3	5.534	20	53.04	21	4.77	13.6	140	1.421	6.84	68	1.423	220.1	136	3.5	106	268	32	11.6	21.3	5	72.1	1.2	0.4	2.5	0.6	8.4	0.1	0	4.21	131	38.2	90.8	31.2	34.3	13	405
31839	0	23	2	1	89.2	162.3	33.86	33	12	14	80	1.07	2.25	5.456	21	44.2	12	4.72	6.6	106	1.195	5.13	68	2.721	267.7	137	3.8	105	270	35	12.6	17.7	5.1	76.1	1	0.3	2.2	0.6	9.6	0.1	0	4.68	136	39.4	84.1	29	34.3	11.8	239
31840	5	19	1	3	80.8	179.2	25.16	44	70	35	83	6.07	2.35	4.758	26	106.08	39	8.66	15.6	144	0.936	13.68	73	1.276	386.6	143	3.2	106	290	29	7.8	30.2	5.3	61	2	1.6	2.4	0.4	4.8	0.2	0.1	5.56	160	48.9	87.9	28.8	32.8	12.7	242
31843	4	54	2	4	68.1	153.6	28.86	43	20	26	98	3.21	2.525	4.526	27	79.56	16	5.88	15.9	163	1.324	10.26	70	1.095	279.6	145	3.4	106	288	28	10.7	45.3	5.8	46.8	0.9	1.2	4.8	0.6	5	0.1	0.1	4.47	139	42	94.9	31.5	33.2	14.3	302
31847	3	35	2	3	59.8	160.2	23.3	40	17	19	45	2.14	2.275	4.267	25	53.04	9	4.44	5.7	84	1.292	20.52	66	0.632	184.4	137	4.1	100	271	25	3.4	42.2	10	46.6	0.9	0.2	1.4	0.3	1.6	0	0	4.28	119	36.7	85.6	27.8	32.5	13.9	178
31850	7	18	1	5	96.5	184.2	28.44	46	20	18	69	4.64	2.425	3.258	25	79.56	19	5	9.3	119	1.259	13.68	69	0.824	428.3	141	3.9	105	281	23	8.7	20.7	8.4	69.1	1.8	0.1	1.8	0.7	6	0.2	0	4.72	145	43.7	92.5	30.7	33.2	12.2	179
31852	2	20	2	1	66.8	158.5	26.59	42	19	23	67	4.64	2.325	4.862	22	44.2	8	4.44	9	104	1.388	6.84	68	2.314	166.5	138	3.5	105	275	26	5.9	33.3	9	53.7	3.1	0.9	2	0.5	3.2	0.2	0.1	4.39	123	37.3	85	28	32.9	12.5	219
31857	2	74	2	3	55.2	156.7	22.48	40	26	28	60	9.28	2.35	6.025	23	70.72	19	5.11	12	130	1.615	10.26	66	2.913	291.5	139	4.4	104	282	26	6.8	32.8	6.7	56.7	2.8	1.1	2.2	0.5	3.9	0.2	0.1	4.73	144	43.8	92.6	30.3	32.8	13.7	216
31858	0	37	1	4	102.2	183.6	30.32	41	15	18	114	4.28	2.525	5.224	25	97.24	27	3.05	11.3	115	1.388	15.39	76	1.513	279.6	142	3.4	103	280	35	6.6	34.6	8.1	52.9	2.8	1.7	2.3	0.5	3.5	0.2	0.1	5.68	141	44.2	77.7	24.6	31.7	13.1	340
31859	0	46	2	3	71.4	163.2	26.81	39	17	20	54	2.86	2.3	5.069	24	79.56	14	5.66	8.2	113	1.033	13.68	68	1.005	350.9	135	3.9	101	269	30	13.8	17.9	6.2	69.2	5.8	0.9	2.5	0.9	9.5	0.8	0.1	4.66	140	41.6	89.2	30	33.7	12.8	336
31863	8	29	2	4	63.5	172.7	21.29	40	12	23	45	2.86	2.275	4.034	23	70.72	19	4.11	6.6	116	1.195	10.26	70	0.689	202.2	141	3.5	106	278	30	8.4	28	8.6	61.5	1.8	0.2	2.4	0.7	5.2	0.2	0	4.23	126	38.1	89.8	29.9	33.3	12	211
31868	7	22	1	4	156.4	191.8	42.51	41	104	81	97	4.28	2.375	5.017	21	97.24	52	4.61	8.8	200	1.615	13.68	72	2.247	434.2	138	4.5	105	275	31	10.9	41.7	8	47.6	2.3	0.6	4.5	0.9	5.2	0.3	0.1	5.75	156	46.1	80.3	27.2	33.9	12.1	389
31870	6	21	2	3	48.3	157.7	19.42	42	10	18	48	1.07	2.275	4.112	23	61.88	8	5	6.6	103	1.259	22.23	75	0.44	166.5	137	3.7	106	270	33	4.9	48	9.8	37.3	4.7	0.2	2.4	0.5	1.8	0.2	0	4.39	123	35.8	81.5	27.8	34.1	12.9	319
31873	8	32	1	4	87.8	166.5	31.67	42	32	29	74	3.57	2.325	4.603	22	106.08	58	5.05	15.4	133	1.421	18.81	70	2.179	356.9	140	3.6	105	278	28	5.1	41.8	8.4	45.6	3.4	0.9	2.1	0.4	2.3	0.2	0	5.24	158	45.8	87.3	30	34.5	12.3	352
31874	1	29	2	1	55.9	154	23.57	41	33	29	66	4.64	2.275	4.138	24	53.04	16	5.33	10.7	112	1.13	5.13	69	0.756	190.3	136	3.6	103	272	28	6.3	47.9	5.7	44.2	2	0.2	3	0.4	2.8	0.1	0	4.29	134	39.5	92.1	31.3	34	12.2	183
31878	1	55	1	1	90.8	175.4	29.51	42	35	29	30	5	2.275	7.034	25	106.08	45	5.38	22.4	121	1.292	17.1	69	1.942	356.9	138	4.3	100	276	28	6.3	30.1	5	61	1.8	2.2	1.9	0.3	3.8	0.1	0.1	4.92	158	47.4	96.3	32	33.3	12.7	263
31892	2	18	2	1	48	161.1	18.49	51	13	20	94	2.86	2.525	5.353	24	61.88	6	4.94	11.1	109	1.388	8.55	77	0.948	214.1	138	3.9	101	273	26	5.6	44.7	6.7	45.8	2.2	0.7	2.5	0.4	2.6	0.1	0	4.67	135	40.8	87.4	29	33.2	12.9	259
31893	0	81	2	3	64.8	161.1	24.97	42	19	25	80	5	2.45	6.258	29	79.56	16	5.38	20.8	136	1.421	17.1	68	1.614	327.1	138	4.4	99	276	26	4.6	28.6	6.7	62.4	1.8	0.5	1.3	0.3	2.9	0.1	0	4.69	150	44.8	95.5	31.8	33.4	12.5	309
31894	1	61	2	1	84.8	160.4	32.96	39	44	48	79	3.21	2.2	4.086	24	53.04	50	7.11	20.2	135	0.969	11.97	67	1.073	202.2	135	3.9	101	270	28	4.7	35.7	6.1	55.2	2.9	0.1	1.7	0.3	2.6	0.1	0	4.95	155	45.5	91.9	31.3	34.1	12.2	240
31895	0	74	1	3	84.8	176	27.38	43	16	22	68	6.78	2.375	4.991	23	114.92	14	5.05	19.3	112	1.259	8.55	67	2.066	321.2	135	3.8	101	272	24	4.9	16.8	12.2	68.6	1.7	0.8	0.8	0.6	3.4	0.1	0	3.91	146	42.7	109.1	37.3	34.2	12.2	245
31897	3	79	1	3	123.4	169	43.21	42	31	36	67	3.93	2.25	6.387	25	88.4	25	6.99	15.2	148	1.13	18.81	68	1.264	440.2	140	4.1	101	280	26	8.4	20.9	7.7	67.3	3.6	0.6	1.8	0.6	5.7	0.3	0.1	5.28	173	49.3	93.4	32.8	35.1	13.8	327
31898	14	73	1	3	76.3	176.7	24.44	41	19	21	76	3.21	2.425	5.069	26	61.88	25	5	10.2	110	1.227	13.68	68	0.926	249.8	140	4.4	103	278	28	8.6	15.9	6.8	68.8	7.9	0.8	1.4	0.6	5.9	0.7	0.1	4.68	151	44.3	94.8	32.3	34.1	12.7	384
31903	3	73	2	3	61.3	157.4	24.74	40	16	25	93	4.28	2.375	6.568	29	61.88	14	4.39	20.6	134	1.324	11.97	67	1.05	255.8	142	4.1	103	282	27	5.9	24.5	10.2	62.4	2.4	0.6	1.4	0.6	3.7	0.1	0	4.45	145	43.5	97.7	32.3	33.2	11.8	210
31913	0	48	2	3	60.6	164.2	22.48	43	16	17	68	7.14	2.4	5.25	24	53.04	17	4.5	9.7	104	1.388	6.84	68	1.456	136.8	141	4.2	104	283	25	9.4	34.2	6.9	55.8	2	1	3.2	0.6	5.2	0.2	0.1	4.27	142	41.2	96.5	33.3	34.5	12.5	266
31914	1	51	1	3	60.5	165.6	22.06	46	38	43	63	5.36	2.5	5.948	26	79.56	43	4.44	29	131	0.936	47.88	81	0.723	333.1	138	4.3	100	275	35	4.4	31	8.7	58.3	1.2	0.8	1.4	0.4	2.6	0.1	0	5.1	162	46.6	91.3	31.7	34.7	11.8	321
31921	2	20	2	3	83	168.1	29.37	34	15	18	53	3.57	2.35	5.198	21	44.2	7	4.94	22.4	97	1.162	11.97	60	1.389	166.5	138	3.6	106	274	26	12.9	13.6	8.2	76.3	1.4	0.5	1.8	1.1	9.8	0.2	0.1	4.11	131	38.2	93.1	31.9	34.2	12.8	251
31922	2	31	1	3	101.7	175.3	33.09	44	32	22	35	5.36	2.45	5.612	25	97.24	38	4.55	16.8	104	1.647	15.39	67	4.098	237.9	136	3.8	99	272	23	8.6	31.5	7.5	59.4	1	0.6	2.7	0.6	5.1	0.1	0.1	5.28	157	46	87	29.8	34.2	12.5	305
31923	0	65	1	4	127.2	190.5	35.05	43	21	29	62	4.64	2.325	4.344	25	106.08	28	5.94	21.9	125	1.195	11.97	74	0.948	511.5	141	4.1	106	282	31	5.1	45.2	8.6	41.7	3.3	1.3	2.3	0.4	2.1	0.2	0.1	5.38	158	48.4	89.9	29.3	32.6	12.5	266
31924	3	20	2	3	76.5	156.1	31.39	32	13	15	53	2.5	2.175	6.206	19	61.88	13	4.16	13.8	118	1.356	8.55	61	1.445	190.3	135	3.6	104	267	29	10.2	21.9	5.1	71.6	0.6	0.8	2.2	0.5	7.3	0.1	0.1	4.05	126	37.3	92	31.3	34	12	179
31926	2	51	2	3	116.6	167.5	41.56	42	34	29	114	5.36	2.475	4.939	27	70.72	121	6.16	13.4	122	1.195	8.55	72	0.937	237.9	141	3.4	105	283	30	7.8	36.3	6.4	55.6	1.4	0.3	2.8	0.5	4.3	0.1	0	4.3	133	38.2	88.9	31	34.8	12.9	253
31937	13	57	1	3	102.2	167.6	36.38	32	74	36	51	2.86	2.25	2.87	26	97.24	76	8.44	9.7	113	1.001	27.36	59	1.773	220.1	139	3.8	101	279	27	7.3	25.8	6.2	66.6	0.8	0.7	1.9	0.5	4.9	0.1	0.1	4.29	142	43.1	98.9	33.3	33.7	16.2	319
31939	0	41	1	4	107.2	186.4	30.85	41	29	29	82	3.93	2.325	4.526	26	114.92	23	4.72	17	123	1.292	15.39	65	0.542	350.9	139	4.1	104	276	24	6.6	54.1	7.7	34	4	0.3	3.6	0.5	2.2	0.3	0	5.23	165	48.8	93.1	31.4	33.7	13.1	184
31944	3	66	2	3	72.1	160.8	27.88	39	28	24	91	3.21	2.325	4.189	24	61.88	25	5.61	10.2	170	1.033	11.97	69	3.206	261.7	139	4.1	103	276	31	11.3	17.3	4.1	76.1	1.7	0.8	2	0.5	8.6	0.2	0.1	5.18	156	45.7	88.1	30	34	13.4	288
31945	1	67	1	3	89.4	174.6	29.33	44	20	18	37	5.36	2.425	5.637	23	61.88	18	6.44	27.8	97	1.227	13.68	71	2.111	339	138	4.3	104	277	27	8.5	26.4	9.7	59.5	3.7	0.8	2.2	0.8	5.1	0.3	0.1	4.86	159	46.9	96.6	32.7	33.8	12.2	221
31946	0	65	2	3	65	162.2	24.71	41	15	21	50	5	2.275	4.655	24	88.4	20	3.72	10.2	161	1.582	11.97	66	2.608	333.1	136	4.2	101	271	26	5.9	23.7	6.4	67.5	1.6	0.8	1.4	0.4	4	0.1	0	3.76	122	36.1	95.9	32.4	33.8	12.9	200
31947	5	61	2	4	92.6	161.4	35.55	39	17	25	71	7.14	2.425	6.413	21	97.24	23	5.44	8.2	175	1.227	13.68	77	1.535	440.2	140	3.9	106	282	38	5.6	29.7	10.9	56.1	2.5	0.9	1.7	0.6	3.1	0.1	0.1	4.24	119	35.7	84.1	27.9	33.2	16	210
31948	1	37	2	4	49.6	163.1	18.65	43	13	23	71	1.07	2.35	5.327	25	79.56	11	4.55	2.7	137	1.485	8.55	72	1.524	232	140	3.8	103	275	30	9.4	29.3	6.1	60.3	2.3	1.4	4.2	0.6	4.2	0.2	0.1	4.57	119	35.6	77.6	26	33.4	14	353
31953	2	33	2	3	72	170.7	24.71	39	22	48	49	2.86	2.3	5.896	24	61.88	17	4.61	22.6	138	1.227	11.97	71	1.423	232	140	3.8	103	277	32	9.4	29.7	7.9	59.3	2.7	0.4	2.8	0.7	5.6	0.3	0	4.45	139	39.8	89.4	31.2	34.8	11.2	307
31958	1	49	2	4	85.7	170	29.65	41	44	50	75	2.5	2.4	3.362	24	53.04	181	5.22	32.2	126	1.195	15.39	80	1.084	291.5	140	3.5	106	277	39	3.4	50.7	11.3	35.5	2.2	0.4	1.7	0.4	1.2	0.1	0	4.51	136	41	90.7	30	33.1	12	173
31960	0	56	1	1	74.8	166.9	26.85	44	37	27	97	3.93	2.4	4.215	24	79.56	60	11.6	23.6	100	1.227	8.55	72	2.427	303.3	138	3.7	104	281	28	9.4	29.9	6.8	61.8	0.9	0.6	2.8	0.6	5.8	0.1	0.1	5.49	156	47.2	85.9	28.5	33.3	12.3	286
31961	17	29	1	4	62.4	173	20.85	42	15	19	60	5.71	2.525	4.37	24	88.4	19	5.05	13.4	153	1.388	10.26	73	0.655	327.1	140	3.9	106	280	31	10.2	27.5	8.6	59.5	3.7	0.7	2.8	0.9	6.1	0.4	0.1	4.73	146	43.2	91.3	30.9	33.8	12.9	258
31962	3	54	2	1	66.1	152.4	28.46	46	20	26	63	3.93	2.45	5.948	24	79.56	14	5.27	24.7	89	1.324	8.55	70	0.926	327.1	139	4.4	103	277	25	6.6	35.3	7.7	50.7	5.5	0.9	2.3	0.5	3.3	0.4	0.1	4.45	138	42.9	96.3	31	32.1	12.5	325
31964	3	77	1	3	113.9	190.7	31.32	45	21	24	48	6.43	2.325	7.086	26	97.24	26	5.55	25.4	148	1.292	18.81	74	5.498	356.9	139	4.3	101	280	29	5.6	28	10.3	58.1	2.8	0.9	1.6	0.6	3.3	0.2	0.1	4.36	152	43.8	100.3	34.9	34.8	12.5	283
31967	0	63	2	4	93.3	165.7	33.98	38	15	17	82	4.64	2.225	7.163	23	70.72	16	5.55	10	151	1.066	10.26	72	1.118	356.9	139	3.7	107	278	34	5.1	25.7	9.3	58.8	5.6	0.6	1.3	0.5	3	0.3	0	4.72	138	41.8	88.4	29.1	33	12.7	323
31970	0	19	2	3	59.6	172.6	20.01	43	11	18	38	1.79	2.4	4.965	24	61.88	6	4.39	17.2	105	1.227	11.97	74	0.813	249.8	138	3.7	104	272	32	5.6	29.9	8.5	59.9	0.9	0.9	1.7	0.5	3.4	0.1	0.1	4.74	136	42.7	89.9	28.7	31.9	12.5	186
31972	8	73	2	3	64	165.5	23.37	44	17	24	104	5.36	2.4	6.103	24	88.4	22	5.55	5.2	122	1.292	6.84	80	1.682	291.5	139	4	104	278	36	8.4	19.7	12.5	62.8	3.3	1.7	1.7	1.1	5.3	0.3	0.1	5.16	153	45.7	88.4	29.7	33.6	14.4	344
31973	0	23	1	1	75	166.9	26.92	52	25	24	61	4.64	2.475	5.56	24	79.56	10	5.61	23.8	139	1.066	18.81	81	0.497	297.4	140	3.6	102	280	29	6.3	25.7	8.6	63.5	1.7	0.6	1.6	0.5	4	0.1	0	5.4	158	46.6	86.3	29.2	33.8	12	195
31975	1	51	2	3	105.4	168.4	37.17	34	32	27	97	4.64	2.5	6.905	27	61.88	37	5.16	6.3	141	1.259	10.26	74	4.064	380.7	138	4	102	275	40	11.5	15.2	7.9	64.2	12.7	0	1.7	0.9	7.4	1.5	0	5.07	139	41.3	81.3	27.3	33.6	16.3	366
31978	1	46	2	3	92.7	164.7	34.17	42	11	20	50	4.64	2.3	5.715	24	70.72	15	4.72	15.2	150	1.162	13.68	71	0.869	315.2	137	3.9	103	273	29	5.5	30	7.6	59.2	2.7	0.6	1.7	0.4	3.3	0.1	0	4.69	131	38.4	81.8	27.9	34	13.9	335
31979	0	51	1	3	79.1	181.3	24.06	45	31	28	79	7.85	2.3	6.413	26	97.24	36	4.55	37.6	231	1.033	15.39	74	1.287	339	139	4.2	104	280	29	5.1	27.7	8.7	57.4	5.7	0.5	1.4	0.4	2.9	0.3	0	3.9	167	47.6	121.9	42.8	35.2	13.1	245
31983	0	22	1	1	60.7	177.6	19.24	45	14	24	63	4.28	2.4	4.344	28	79.56	16	4.55	14.1	109	1.292	8.55	76	0.7	321.2	139	4	103	276	31	7.4	25.5	8.4	56.8	8.6	0.7	1.9	0.6	4.2	0.6	0.1	5.07	159	45.8	90.3	31.3	34.7	11.7	274
31989	2	37	1	1	76.2	165.6	27.79	45	32	26	78	5.71	2.4	6.698	24	79.56	70	5.38	21.3	107	1.098	13.68	75	1.569	493.7	138	3.8	104	277	30	7	30.1	8.2	58.5	2.7	0.6	2.1	0.6	4.1	0.2	0	5.97	169	50.2	84.1	28.3	33.7	12.1	332
31991	18	33	2	1	54.6	157.8	21.93	42	16	19	37	2.86	2.3	4.189	23	53.04	10	5.5	11.8	103	1.421	6.84	68	0.497	237.9	140	3.7	107	278	26	5.6	36.8	4.3	55.4	2.6	0.9	2.1	0.2	3.1	0.1	0.1	4.13	128	38.3	93	31	33.3	11.6	245
31992	0	81	1	3	76	172.5	25.54	49	21	27	48	5.36	2.5	5.793	26	88.4	13	5.94	11.5	152	1.162	11.97	75	1.061	350.9	140	4	102	281	26	5.5	32.4	8.6	56.1	2	0.9	1.8	0.5	3.1	0.1	0	5.11	163	48.1	94.2	32	34	13.7	260
31993	0	61	2	4	53.2	155.3	22.06	42	14	21	123	4.28	2.475	6.568	25	70.72	19	4.72	11.1	133	1.292	8.55	66	1.987	273.6	144	4	108	286	24	10.1	31.2	7.5	59.8	1	0.6	3.2	0.8	6	0.1	0.1	4.68	142	42.8	91.4	30.2	33.1	14.5	225
31996	1	28	2	1	65	152.4	27.99	41	54	38	112	3.57	2.375	5.819	24	53.04	22	4.94	8.4	158	1.582	8.55	79	1.332	315.2	138	4.1	101	274	38	8.5	29.5	3.7	64.7	1.6	0.6	2.5	0.3	5.5	0.1	0.1	4.18	134	40	95.7	32	33.4	12.6	480
31998	0	39	2	1	48.8	149.2	21.92	40	36	29	96	5	2.525	6.206	26	53.04	21	4.72	24.4	98	1.711	8.55	74	3.556	279.6	139	4.4	103	277	34	9.4	24.9	6.2	65.6	2	1.3	2.3	0.6	6.2	0.2	0.1	4.34	139	39.8	91.8	32.2	35.1	12.4	454
32001	5	41	2	5	65.1	156.1	26.72	39	12	16	42	3.57	2.275	5.637	22	61.88	31	7.77	26	95	1.324	5.13	68	3.771	255.8	138	4.1	104	277	29	5.7	29.5	7.4	60.4	1.7	1	1.7	0.4	3.4	0.1	0.1	4.65	133	39	83.8	28.6	34.1	13.7	321
32003	1	77	2	3	78.9	158	31.61	46	26	31	78	7.85	2.35	4.732	25	97.24	31	4.39	15.4	187	1.582	11.97	69	2.326	374.7	143	4.2	106	287	23	5.8	32	12.2	51	4.4	0.4	1.9	0.7	3	0.3	0	4.63	139	40.8	88.1	30.2	34.3	12.2	243
32006	5	19	2	4	66.1	173.6	21.93	41	10	15	74	2.86	2.35	4.086	25	70.72	12	3.94	21.3	113	1.324	11.97	73	0.474	285.5	137	3.9	101	271	31	10.4	23.3	5.6	67.1	2.8	1.2	2.4	0.6	7	0.3	0.1	4.63	132	40	86.4	28.5	32.9	12.3	226
32011	1	74	2	4	83.4	158.8	33.07	39	16	19	53	7.14	2.425	4.888	26	114.92	16	7.49	11.6	154	1.485	11.97	67	1.705	368.8	142	3.3	101	288	28	7	37.8	6.6	53.6	1.7	0.2	2.6	0.5	3.8	0.1	0	4.36	127	38.4	88.1	29.2	33.2	12.7	321
32012	3	30	2	4	114.5	177.7	36.26	35	23	23	59	3.57	2.35	4.241	20	53.04	13	5.33	5.2	145	1.195	6.84	69	0.779	249.8	138	4.1	108	274	35	5.4	34.8	8.8	53.7	2.2	0.5	1.9	0.5	2.9	0.1	0	4.64	125	37.6	81.2	27	33.3	13.5	279
32013	3	58	2	3	63.4	166.7	22.81	41	16	23	68	3.21	2.35	4.965	26	88.4	7	4.77	13.1	124	1.195	15.39	76	0.903	261.7	137	3.6	100	272	35	9.1	21.5	5.1	71.6	1.6	0.1	2	0.5	6.5	0.1	0	4.7	146	43.2	91.6	31	33.8	12.1	370
32014	19	59	2	3	77.5	168.1	27.43	43	46	42	120	2.5	2.225	4.655	21	88.4	18	4.33	11.5	158	0.807	8.55	66	0.7	315.2	141	3.4	108	278	23	5.8	34.1	12.1	51.7	2	0.2	2	0.7	3	0.1	0	4.26	134	40.4	95	31.3	33	13.6	276
32017	9	59	2	1	58	152.1	25.07	44	17	20	79	5.36	2.425	6.982	28	53.04	15	4.55	13.3	104	1.647	10.26	80	4.222	166.5	138	3.7	100	276	36	7.1	43.2	7.5	44.7	3	1.7	3.1	0.5	3.2	0.2	0.1	4.43	125	38.1	86	28.3	32.9	12.7	451
32024	2	47	1	3	83.1	165.3	30.41	39	20	15	57	6.07	2.35	7.422	23	88.4	32	5.38	22.9	127	1.162	18.81	64	1.4	392.6	137	4.4	105	275	25	8.6	30.7	8.1	57.8	2.3	1.2	2.6	0.7	5	0.2	0.1	5.29	152	46	86.9	28.8	33.2	13	296
32030	1	80	1	3	61.1	169	21.39	42	15	29	57	6.43	2.425	5.353	24	79.56	14	6.55	13.3	144	0.872	11.97	70	0.598	291.5	140	4.2	105	282	28	6.2	20.3	8.9	67.9	2.4	0.6	1.3	0.6	4.2	0.1	0	4.36	147	44.3	101.5	33.6	33.1	12.9	216
32031	1	19	2	4	76.3	161.9	29.11	43	15	20	52	3.93	2.325	4.5	27	79.56	22	4.44	17.7	122	1.421	18.81	75	0.542	273.6	141	3.7	104	280	32	4.9	55.6	13.9	27.3	3	0.3	2.7	0.7	1.3	0.1	0	4.43	127	38.7	87.3	28.7	32.9	12.9	334
32035	0	60	1	4	92.6	185.7	26.85	43	95	125	47	7.5	2.35	4.163	24	132.6	28	4.66	9.9	346	1.162	15.39	76	1.016	434.2	142	4.5	109	285	33	4	35.5	12.9	48.7	2.5	0.5	1.4	0.5	1.9	0.1	0	4.21	134	38.8	92.1	31.7	34.4	12.1	242
32036	9	44	2	3	103.3	170.2	35.66	42	17	17	61	4.64	2.475	4.551	22	61.88	16	4.39	3.6	108	1.711	5.13	76	1.513	309.3	140	4.1	106	278	34	11.5	26.3	5.7	65.9	0.9	1.1	3	0.7	7.6	0.1	0.1	4.35	111	34.2	78.6	25.5	32.4	17.3	368
32037	0	34	1	1	84.4	168.7	29.66	43	48	32	89	4.28	2.325	4.991	21	70.72	114	4.72	37.1	147	1.098	17.1	74	0.768	339	137	4	106	273	31	4.3	36.6	10	51.9	1.5	0.1	1.6	0.4	2.2	0.1	0	5.62	173	50.7	89.6	30.5	34	12.5	223
32038	0	61	1	1	84.1	160.8	32.53	41	28	29	71	7.85	2.4	7.267	25	88.4	26	10.94	18.1	109	1.356	15.39	68	6.955	339	142	4.5	107	292	27	7.3	32	9.3	57.1	1.3	0.5	2.3	0.7	4.2	0.1	0	4.64	146	43.2	93.2	31.5	33.8	12	259
32040	2	25	1	3	68.3	175.7	22.12	48	20	29	65	3.57	2.35	3.103	24	79.56	11	4.5	25.8	141	1.001	17.1	76	0.485	321.2	139	3.7	104	276	28	6	36.7	13	44.3	5.8	0.3	2.2	0.8	2.7	0.3	0	5.27	161	47.6	90.4	30.6	33.9	11.9	298
32042	1	66	2	4	62.5	163.2	23.47	43	23	30	53	5	2.4	5.663	29	88.4	16	5.16	16.7	169	1.066	10.26	74	1.005	261.7	136	3.1	98	272	31	5.6	40.2	12	46.1	1.2	0.6	2.3	0.7	2.6	0.1	0	4.55	144	40.8	89.7	31.5	35.2	11	319
32044	2	53	2	4	78.6	169.9	27.23	45	12	22	57	4.28	2.45	6.517	25	88.4	8	5	2.9	158	1.098	8.55	68	1.084	202.2	139	3.6	106	277	23	4.7	36.7	8.5	50.3	4.2	0.3	1.7	0.4	2.4	0.2	0	3.88	100	31.5	81.1	25.6	31.6	16.9	307
32046	3	33	2	4	76	153.8	32.13	39	14	23	54	2.14	2.25	4.784	24	70.72	12	5.05	22.4	158	1.13	20.52	76	0.35	267.7	139	4	107	275	37	4.3	39.9	7.3	47.4	1.7	3.7	1.7	0.3	2	0.1	0.2	4.15	129	39.2	94.4	31.1	32.9	12.6	333
32048	0	29	2	3	73.6	171.7	24.97	37	16	22	51	2.5	2.275	7.499	26	70.72	12	6	16.3	133	1.227	5.13	65	2.077	232	139	3.6	103	276	28	6.8	39.3	10	47.7	2.3	0.6	2.7	0.7	3.2	0.2	0	4.47	145	42.9	95.9	32.4	33.8	11.4	304
32055	0	30	2	1	77.1	162.2	29.31	40	21	16	62	3.57	2.25	4.293	26	53.04	21	5.11	12.2	121	0.775	6.84	67	1.547	261.7	139	3.8	103	276	27	6.6	26.5	6.9	63.7	2.3	0.6	1.7	0.5	4.2	0.2	0	3.99	117	35.1	88.1	29.3	33.3	12.8	261
32061	2	79	2	3	67.7	152.2	29.23	37	14	22	63	4.64	2.275	6.413	24	79.56	26	4.83	13.8	138	1.259	11.97	67	1.626	220.1	136	3.8	103	271	30	5.2	36	8.4	50.1	4.6	0.9	1.9	0.4	2.6	0.2	0	4.49	147	44.2	98.4	32.7	33.2	11.9	195
32067	3	22	2	3	68.8	160.9	26.58	38	18	23	85	2.14	2.4	5.896	24	70.72	9	4.72	5.7	120	1.098	5.13	68	2.495	273.6	140	3.8	106	276	30	7.5	41.4	6.6	45.5	5.9	0.6	3.1	0.5	3.4	0.4	0	4.3	141	40.9	95.2	32.9	34.5	11.5	319
32068	0	81	2	3	99.8	170.7	34.25	44	23	25	58	4.28	2.4	7.086	23	88.4	20	7.99	15	142	1.259	17.1	73	2.608	410.4	139	3.8	103	280	29	5.3	34.4	6.3	56.8	2.2	0.3	1.8	0.3	3	0.1	0	4.68	147	41.8	89.4	31.3	35.1	12.5	266
32070	1	19	1	1	96.8	171.8	32.8	43	17	20	117	2.14	2.425	4.836	26	70.72	20	5.44	12.5	134	1.195	10.26	72	1.366	350.9	141	4.2	107	279	29	7.7	34.8	8.9	52.8	2.8	0.6	2.7	0.7	4.1	0.2	0	5.4	155	45.8	84.9	28.8	33.9	12.7	330
32071	7	48	1	4	105.5	179.9	32.6	38	194	172	73	2.86	2.35	4.163	26	79.56	98	5.27	31.9	199	1.259	10.26	81	1.603	410.4	136	4	102	270	43	5.7	55.3	12.5	28.1	3.8	0.4	3.2	0.7	1.6	0.2	0	4.7	152	43.4	92.3	32.3	35	12.3	153
32073	0	19	2	1	87.7	156.3	35.9	39	17	17	77	3.57	2.425	4.836	24	44.2	14	5	4.1	121	1.388	6.84	75	1.885	273.6	140	4.1	107	278	36	10	26.8	6.1	64.1	2.5	0.6	2.7	0.6	6.4	0.3	0.1	5.22	127	39.7	75.9	24.2	31.9	13.6	480
32075	16	85	2	3	66.1	158.7	26.25	40	16	21	49	9.28	2.375	6.31	23	114.92	9	6	14.7	132	1.485	18.81	73	2.303	315.2	140	4.5	108	285	33	5.6	24.2	14.1	57.1	3.9	0.8	1.4	0.8	3.2	0.2	0	4.18	136	39.8	95.5	32.4	34	11.9	247
32079	1	50	1	2	85.8	175.1	27.98	43	52	32	61	7.14	2.425	5.612	23	79.56	107	10.49	29.2	114	1.066	10.26	72	7.18	291.5	135	4.6	101	278	29	5.5	36.3	8.3	53.1	2.1	0.3	2	0.5	2.9	0.1	0	5.28	164	46.2	89.3	31.6	35.5	11.7	243
32081	1	35	2	1	78.5	163.3	29.44	41	24	21	72	4.28	2.325	5.844	22	61.88	21	5.44	22.2	114	1.066	6.84	75	2.134	291.5	138	3.8	105	275	34	5.7	27.2	6.2	64.7	1.3	0.7	1.6	0.4	3.7	0.1	0	4.43	135	37.8	85.5	30.5	35.7	12.5	274
32082	3	60	1	4	67.2	173.7	22.27	41	21	24	62	3.57	2.55	4.112	27	88.4	25	6.66	12.2	114	1.195	8.55	75	0.565	333.1	137	3.7	99	274	34	3.4	34	15.3	45.9	3.9	0.9	1.2	0.5	1.6	0.1	0	5.93	134	42.7	72.1	22.6	31.4	13.5	286
32084	0	79	1	3	64.1	152.8	27.45	42	21	33	64	6.43	2.375	4.81	27	88.4	35	4.94	24	208	1.066	15.39	69	0.982	350.9	140	3.9	103	281	27	5.6	31.9	10.1	55.1	2	0.9	1.8	0.6	3.1	0.1	0.1	4.59	145	43.7	95.1	31.5	33.1	12.9	219
32085	3	28	2	1	57.7	144.8	27.52	42	47	35	56	4.64	2.275	6.077	25	53.04	102	4.72	14.3	108	1.356	11.97	78	1.276	333.1	140	3.6	105	279	36	8.5	33.7	8.6	53.3	3.5	0.9	2.9	0.7	4.5	0.3	0.1	4.55	136	39.7	87.4	29.8	34.2	11.3	248
32086	1	40	1	1	71.6	171.9	24.23	51	20	20	68	5.36	2.5	3.362	25	61.88	9	4.94	18.1	85	1.195	10.26	74	0.926	261.7	139	3.9	101	278	23	5.4	29.8	6.8	60.2	2.7	0.6	1.6	0.4	3.3	0.1	0	5.4	163	47.9	88.5	30.3	34.2	12.1	168
32089	4	27	2	1	69.2	153.1	29.52	40	73	36	55	1.79	2.425	3.801	24	53.04	44	5.66	12.5	137	1.098	10.26	73	1.208	196.3	140	3.9	106	277	33	3.3	39.7	10.2	47.7	1.6	0.8	1.3	0.3	1.6	0.1	0	4.28	128	38.4	89.7	29.8	33.3	12	386
32091	8	30	1	1	82	171.3	27.94	43	23	19	87	3.93	2.4	7.034	25	70.72	47	5.88	3.8	135	1.098	8.55	73	3.703	303.3	141	3.5	105	281	30	8.9	16.7	8.8	70.3	1.2	3	1.5	0.8	6.3	0.1	0.3	5.28	156	45.6	86.3	29.5	34.2	12.8	222
32093	0	53	1	1	78.1	173.2	26.03	42	99	92	71	2.5	2.2	4.112	24	70.72	147	5.16	24	146	1.195	20.52	80	1.095	350.9	135	3.7	100	268	38	8.2	52.4	8.2	37.5	1.5	0.4	4.3	0.7	3.1	0.1	0	4.45	152	43.3	97	34.2	35.3	11.3	182
32094	5	45	2	3	102.6	173.3	34.16	39	24	23	55	4.64	2.4	4.577	22	70.72	14	5.44	15.6	146	1.421	13.68	66	1.603	261.7	140	3.9	106	279	26	11.1	12.6	5.1	78.5	3.1	0.6	1.4	0.6	8.7	0.3	0.1	4.33	132	38.8	89.8	30.6	34	13.6	373
32097	12	19	2	1	61.4	153.6	26.02	38	13	19	110	2.14	2.25	5.922	24	61.88	7	4.88	5.9	132	1.388	10.26	70	1.344	255.8	137	4	104	271	32	6.4	34	5.1	55.1	5.3	0.6	2.2	0.3	3.5	0.3	0	4.38	96	30.5	69.6	22	31.7	16.3	412
32098	0	21	2	5	52	150.9	22.84	42	12	18	48	2.86	2.375	4.112	22	61.88	14	5.27	9.3	102	1.259	11.97	70	0.35	154.6	138	3.9	108	274	28	5.3	49.8	8.9	39.1	1.3	0.9	2.6	0.5	2.1	0.1	0	4.49	130	38.5	85.7	29	33.8	12.6	183
32099	5	65	1	4	105.4	170	36.47	39	12	19	86	1.07	2.325	5.482	23	79.56	29	3.89	8.1	134	1.421	3.42	73	1.603	285.5	140	3.7	105	274	34	5.3	44.3	11.9	38.3	2.8	2.5	2.3	0.6	2	0.1	0.1	4.93	150	45.9	93.2	30.5	32.7	14.2	332
32104	1	33	1	3	94.8	187.8	26.88	45	35	23	65	3.57	2.525	7.06	25	97.24	43	6.11	9.5	118	0.969	15.39	71	3.105	422.3	139	3.6	102	277	27	7.9	20.8	6.9	68.2	2.5	1.7	1.6	0.5	5.4	0.2	0.1	5.73	171	49.8	86.9	29.8	34.3	11.6	277
32107	0	50	1	3	55.2	173.3	18.38	45	22	22	68	3.21	2.375	5.508	27	70.72	16	5.66	10.7	141	1.227	11.97	72	0.474	297.4	137	3.7	101	273	27	4.1	29	11.5	58.4	1.1	0.1	1.2	0.5	2.4	0	0	5.27	163	49.1	93.1	30.8	33.1	11.9	271
32109	4	32	1	2	88.4	173.9	29.23	45	49	22	72	5.36	2.375	5.767	23	70.72	23	4.55	21	99	1.13	10.26	73	1.197	333.1	137	4.2	106	274	28	10.6	28.1	4.7	58.2	8.6	0.5	3	0.5	6.2	0.9	0.1	5.11	151	45	88	29.5	33.6	13	376
32110	9	62	2	1	57.1	148.3	25.96	44	16	22	104	9.64	2.35	4.344	27	70.72	18	6.94	11.5	128	1.259	5.13	72	1.208	291.5	139	4.6	104	284	28	6.1	40	10	48.4	1.4	0.4	2.4	0.6	3	0.1	0	3.76	117	34	90.1	31	34.5	12.5	399
32111	1	19	2	1	78.7	162.4	29.84	44	18	20	71	4.64	2.3	3.646	25	61.88	13	5.11	9	120	1.227	10.26	74	0.327	279.6	139	3.9	104	277	30	7.5	19.8	8.6	69	2.1	0.5	1.5	0.6	5.2	0.2	0	4.82	151	43	89.3	31.5	35.3	12	272
32112	0	41	1	3	88.4	166.9	31.74	44	42	34	77	3.21	2.425	5.25	25	106.08	26	4.22	19.3	129	1.324	10.26	70	1.705	410.4	143	4.1	103	282	26	7.5	21.3	7.9	68.4	1.3	1.2	1.6	0.6	5.1	0.1	0.1	5.35	158	46.1	86.3	29.5	34.2	12.7	228
32113	4	62	2	1	75.3	151.3	32.89	40	37	36	97	2.86	2.25	6.879	25	53.04	18	5	22.4	149	1.292	15.39	73	2.077	232	139	4.2	105	275	33	5.6	40.9	6.6	49.9	2	0.7	2.3	0.4	2.8	0.1	0	4.83	142	41.6	86	29.4	34.2	11.9	218
32114	0	40	1	4	83.1	184.1	24.52	43	15	22	59	6.07	2.35	5.379	30	106.08	12	4.27	14.3	95	1.259	11.97	71	0.531	255.8	141	3.7	103	282	28	4	44.4	15.2	36.7	3.1	0.6	1.8	0.6	1.5	0.1	0	4.43	135	39.7	89.6	30.3	33.9	12.5	251
32118	1	62	1	3	87.3	166.7	31.42	39	28	23	73	4.28	2.25	4.474	23	106.08	13	4.33	17.2	131	1.001	15.39	67	3.285	428.3	138	3.8	103	274	28	9.9	22.3	7	64.6	5.2	0.9	2.2	0.7	6.4	0.5	0.1	5.24	154	46.6	88.9	29.2	32.9	12.6	215
32122	8	22	1	2	97.3	171.9	32.93	45	35	32	39	4.64	2.45	3.853	26	88.4	25	5.11	8.6	161	1.582	8.55	72	1.535	386.6	142	4	104	283	27	6.9	38.8	9.5	49.1	1.4	1.2	2.7	0.7	3.4	0.1	0.1	4.97	150	44.5	89.6	30.3	33.8	12.5	319
32127	1	49	2	3	51	153.3	21.7	43	15	18	67	3.57	2.375	5.353	28	61.88	13	4.72	10.9	113	1.356	5.13	66	0.723	190.3	137	3.6	101	272	23	9.6	25.9	3.2	70	0.2	0.8	2.5	0.3	6.7	0	0.1	4.19	135	37.6	89.6	32.2	35.9	12.2	237
32130	5	20	2	3	55	158.1	22	44	12	13	30	3.57	2.425	3.75	20	79.56	10	4.27	36.4	125	1.195	20.52	71	0.723	291.5	137	3.9	106	272	27	6.9	23.1	5.4	68.8	1.7	1.2	1.6	0.4	4.7	0.1	0.1	4.64	147	44.3	95.6	31.6	33.1	12.5	226
32132	7	31	2	4	124.1	163.2	46.59	31	15	17	86	1.79	2.325	5.922	21	53.04	34	5.94	9.1	109	1.259	6.84	61	1.513	220.1	137	3.8	106	272	30	4.7	27.5	8.3	63.4	0.2	0.6	1.3	0.4	3	0	0	3.89	114	33.3	85.5	29.2	34	13.6	205
32133	2	30	2	1	75	160	29.3	43	34	26	136	4.64	2.55	5.405	24	53.04	17	4.16	16.8	104	1.356	8.55	77	1.84	249.8	139	4	105	276	34	7.6	32.9	8.1	54.9	3.2	1	2.5	0.6	4.2	0.2	0.1	4.69	134	39.5	84.1	28.5	33.8	13.1	319
32134	0	19	1	3	76.5	170	26.47	50	21	21	82	8.57	2.575	4.681	25	88.4	14	4.94	19.2	124	1.388	11.97	73	4.313	291.5	139	4.1	103	281	23	10.2	19.1	4.9	74.2	0.7	1.1	1.9	0.5	7.6	0.1	0.1	5.36	163	48	89.5	30.3	34	12.4	369
32135	0	38	2	3	83.6	162.9	31.5	40	16	17	64	5.36	2.225	5.87	24	61.88	12	4.5	15	113	1.259	10.26	65	1.208	267.7	139	3.3	103	277	25	6.4	27	4.9	62.8	4.5	0.9	1.7	0.3	4	0.3	0.1	4.09	133	39	95.2	32.6	34.2	11.4	264
32136	1	42	2	3	88.3	162.6	33.4	40	52	34	79	3.57	2.35	4.991	24	79.56	47	5.05	19.5	129	1.227	17.1	68	2.585	374.7	139	3.6	102	276	28	7.9	29	5.7	62.8	2.2	0.4	2.3	0.5	5	0.2	0	4.48	139	41.3	92.3	31.1	33.6	11.6	380
32138	0	47	2	3	65.8	160.8	25.45	42	18	23	55	3.93	2.275	5.637	24	70.72	18	4.88	16.8	128	1.066	8.55	73	1.106	249.8	140	4.2	104	278	32	5.8	21	8	69.2	1.1	0.8	1.2	0.5	4	0.1	0	4.36	137	40.7	93.2	31.3	33.6	13.5	343
32140	0	69	2	4	91.9	166.3	33.23	39	18	20	80	3.57	2.225	6.258	25	97.24	13	4.77	13.4	148	1.13	11.97	66	1.987	392.6	138	3.8	103	274	28	6.6	40.2	7.3	48.8	2.7	1	2.7	0.5	3.2	0.2	0.1	5.48	144	45.9	83.6	26.3	31.5	14.3	285
32141	2	35	1	4	75.4	181.2	22.96	40	23	19	90	3.21	2.275	6.206	28	88.4	16	5.22	22.4	116	1.259	15.39	68	1.152	309.3	139	3.6	103	276	28	9.9	30.6	9.6	58	1.4	0.6	3	1	5.7	0.1	0.1	5.24	161	48.6	92.8	30.7	33.1	12.4	291
32145	5	21	2	3	68.7	171.8	23.28	44	16	24	69	3.57	2.4	4.526	26	53.04	18	5.83	7	116	1.324	6.84	67	0.7	196.3	139	4.7	105	277	23	8.4	22.1	10.2	63.9	2.8	0.9	1.9	0.9	5.4	0.2	0.1	4.31	130	38.2	88.6	30.3	34.1	13.1	321
32149	2	29	2	4	74.8	165.4	27.34	30	13	21	55	3.57	2.325	4.681	24	53.04	9	4.61	10.6	153	1.066	6.84	62	0.847	232	139	3.6	106	276	32	9.4	17	4.6	76.2	1.4	0.7	1.6	0.4	7.2	0.1	0.1	4.31	104	32	74.4	24	32.3	13.7	266
32150	0	30	2	3	106.7	167.2	38.17	45	14	11	51	6.43	2.375	6.439	21	61.88	12	5.44	15.9	99	1.098	15.39	70	1.118	321.2	139	4.3	109	279	25	7.1	32.3	8.1	55.5	3.5	0.6	2.3	0.6	3.9	0.2	0	5.01	151	43.8	87.4	30.1	34.4	13.1	204
32152	0	19	2	3	82.3	173.5	27.34	43	25	25	77	3.93	2.4	4.163	26	70.72	10	4.77	10.6	112	1.388	11.97	74	1.276	386.6	139	4	104	276	31	9.8	27.6	6.6	64.4	0.9	0.6	2.7	0.6	6.3	0.1	0.1	4.68	145	41.8	89.4	31	34.6	12.1	371
32153	5	43	2	3	81	167.7	28.8	44	21	24	55	3.93	2.4	4.551	25	61.88	12	4.94	13.6	156	1.324	6.84	63	1.039	291.5	141	3.9	108	280	19	5.7	33.1	9	55	2.2	0.7	1.9	0.5	3.1	0.1	0	4.08	128	36.6	89.7	31.5	35.1	12	233
32154	0	63	2	4	92.8	152.9	39.69	38	15	17	105	5	2.3	5.715	26	88.4	22	4.55	14.7	107	1.356	8.55	68	0.926	309.3	139	4.5	104	277	30	5.9	32.1	10	55.9	1.9	0.2	1.9	0.6	3.3	0.1	0	4.24	129	39.4	92.9	30.5	32.8	14	270
32161	0	38	2	5	57.8	171.6	19.63	44	13	17	43	3.21	2.275	4.138	24	70.72	10	4.72	7.9	122	1.098	11.97	66	0.632	279.6	142	3.7	108	281	23	7.8	21.3	5.5	72.2	0.9	0.1	1.7	0.4	5.6	0.1	0	4.32	130	38.8	89.9	30.1	33.5	12.4	314
32163	0	47	2	1	77.8	155.3	32.26	42	20	21	70	3.57	2.45	5.379	25	61.88	10	5.11	9.7	110	1.195	8.55	78	0.395	196.3	138	4	100	274	36	10.4	21	8	67.9	2.4	0.6	2.2	0.8	7.1	0.2	0.1	4.27	133	37.9	89	31.2	35.1	12.1	497
32164	1	22	1	3	75	184.3	22.08	49	75	54	48	5	2.425	5.456	26	70.72	17	4.16	27.6	141	1.421	13.68	81	1.231	327.1	139	3.9	104	277	32	5.6	39.5	6.7	50.9	2.3	0.6	2.2	0.4	2.9	0.1	0	4.62	145	43.5	94.1	31.3	33.3	11.3	319
32165	4	40	1	1	74.8	166.5	26.98	41	23	26	74	4.28	2.375	5.12	24	88.4	15	5	7	122	1.292	10.26	70	2.574	297.4	142	4.2	109	282	29	8	34.3	9.4	53.5	2	0.7	2.7	0.8	4.3	0.2	0.1	4.59	140	40.3	88.8	30.8	34.8	12.5	250
32167	2	75	1	3	120.7	176.5	38.75	41	51	42	83	6.07	2.5	4.448	25	88.4	62	10.82	17.4	156	1.098	15.39	72	2.54	267.7	139	4	102	284	31	10.4	34.5	8	54.3	2.7	0.6	3.6	0.8	5.6	0.3	0.1	4.86	156	47.2	96.8	32.1	33.2	12.2	243
32168	2	57	1	4	90.1	184.6	26.44	42	17	19	90	3.93	2.325	5.767	26	97.24	25	5.83	10.4	112	1.098	6.84	71	1.569	315.2	137	3.8	104	273	29	5.9	45.3	2.8	39.8	6.8	2.5	2.7	0.2	2.3	0.4	0.1	5.32	153	47.2	88.7	28.8	32.4	14.3	198
32175	0	51	1	2	69.4	164.8	25.55	43	19	20	69	6.43	2.275	7.577	23	70.72	23	5.66	12.2	123	1.066	15.39	74	1.829	339	137	4.2	104	276	31	6.4	31.5	6.4	57.7	3.6	0.8	2	0.4	3.7	0.2	0.1	4.97	149	44.3	89.2	30	33.7	12.9	263
32179	8	53	2	1	78.9	159.7	30.94	39	16	22	91	5	2.275	6.646	24	114.92	10	5.61	19	119	1.066	10.26	67	1.671	279.6	142	3.7	109	284	28	6.4	31	7.9	57.5	2.7	1	2	0.5	3.7	0.2	0.1	4.39	145	41.6	94.8	32.8	34.7	11.7	269
32185	1	19	1	2	65.3	177.4	20.75	38	36	26	42	3.57	2.45	6.284	26	53.04	21	5.83	17.7	130	1.098	10.26	73	1.253	297.4	140	4.1	103	279	35	6.9	32	16.6	46.2	4.7	0.4	2.2	1.1	3.2	0.3	0	5.42	171	50.3	92.7	31.5	33.9	11.6	232
32193	0	76	1	3	79.5	175.7	25.75	47	22	26	77	5.71	2.4	4.241	25	79.56	23	6.16	14.3	123	1.227	18.81	75	0.677	368.8	141	4.1	103	283	28	4.3	12.1	10.4	71.8	5.1	0.6	0.5	0.4	3.1	0.2	0	4.3	151	43.7	101.7	35.2	34.6	13.9	202
32197	3	43	2	1	101.3	166.9	36.37	44	39	28	90	1.79	2.275	5.844	23	61.88	27	4.61	6.1	130	1.421	5.13	74	2.111	291.5	138	3.5	104	272	30	8.3	31.9	6.3	58.1	3.3	0.5	2.6	0.5	4.8	0.3	0	4.84	144	42	86.9	29.8	34.2	12.3	299
32198	7	21	2	3	52.3	157.3	21.14	35	16	15	63	2.5	2.25	4.732	25	70.72	9	4.22	7.7	87	1.292	10.26	63	1.456	237.9	137	3.8	103	271	28	10.8	24.2	8.1	66.6	1	0.2	2.6	0.9	7.2	0.1	0	3.74	139	37.3	99.7	37.2	37.3	11.2	263
32199	0	27	2	3	53.5	166.2	19.37	46	23	22	38	4.64	2.45	4.526	25	70.72	15	4.16	41.7	94	1.388	17.1	81	0.948	255.8	137	4.1	100	273	35	6.6	28.3	8.6	60.1	2.5	0.6	1.9	0.6	4	0.2	0	5.17	154	46.6	90.2	29.6	32.8	12	355
32200	3	60	2	1	79	155.1	32.84	42	20	26	65	3.57	2.2	5.301	24	61.88	17	5.94	10.7	122	1.13	5.13	78	1.66	261.7	138	3.6	102	275	36	6.4	34.6	8.8	50.5	5.6	0.6	2.2	0.6	3.2	0.4	0	4.76	149	43.8	92	31.3	34	12.9	263
32201	2	53	2	3	110	165.1	40.36	35	105	101	55	3.57	2.3	4.655	21	61.88	84	5.61	11.8	129	1.033	11.97	71	1.321	267.7	138	3.7	107	275	36	7.1	34.2	9	52.8	4	0.2	2.4	0.6	3.7	0.3	0	4.11	151	44.7	108.9	36.8	33.9	12.5	259
32202	0	81	1	3	64.2	167.2	22.96	39	20	24	98	10	2.35	5.327	25	141.44	11	4.33	15	162	1.13	15.39	76	1.073	541.3	140	3.7	103	284	37	6.2	23	15	58.6	2.9	0.5	1.4	0.9	3.6	0.2	0	4.86	150	44.1	90.8	30.8	33.9	12.5	310
32203	0	19	1	1	61.5	165.4	22.48	47	44	31	75	3.57	2.3	3.931	26	70.72	17	4.83	15.4	156	1.227	11.97	77	0.373	321.2	137	3.8	102	272	30	5.2	33.8	6.3	57.9	1.8	0.2	1.8	0.3	3	0.1	0	5.51	164	48.8	88.5	29.8	33.6	12.3	232
32204	3	40	2	1	78.8	159.1	31.13	38	18	20	81	2.14	2.325	6.543	24	70.72	20	4.61	15.6	134	1.033	8.55	73	2.1	261.7	139	3.5	103	274	35	6.7	39.4	6.9	47.1	5.1	1.5	2.6	0.5	3.2	0.3	0.1	4.7	140	43.3	90.8	29.5	32.6	12.6	338
32205	5	35	2	5	55	151.2	24.06	40	14	19	40	3.93	2.35	5.043	25	70.72	9	4.22	18.8	94	1.066	8.55	74	1.66	350.9	139	4	103	276	34	6.4	30.5	4.5	63	1.7	0.3	2	0.3	4	0.1	0	4.55	141	42.5	93.5	31	33.2	12.1	317
32208	4	36	2	1	64.4	167.7	22.9	44	14	20	59	3.57	2.375	5.25	24	70.72	8	4.77	14.1	102	1.001	22.23	75	0.948	279.6	138	4	104	274	31	3.4	30.3	7.8	59.4	2	0.5	1	0.3	2	0.1	0	3.88	123	35.9	92.7	31.7	34.2	12.9	188
32211	7	55	1	3	79.9	169.9	27.68	52	21	23	68	3.57	2.45	6.362	26	106.08	30	4.55	13.3	125	1.259	25.65	78	1.219	416.4	141	3.5	102	279	26	8.2	29	10.5	59.7	0.4	0.5	2.4	0.9	4.9	0	0	4.94	154	45.3	91.6	31.1	33.9	12.9	333
32212	0	46	1	3	100.2	179	31.27	43	133	68	70	3.57	2.35	6.93	25	70.72	33	5.44	25.3	146	1.066	11.97	69	1.784	333.1	139	4.2	105	277	26	5.5	26.6	10.1	59	3.4	0.8	1.5	0.6	3.2	0.2	0	4.89	158	46.6	95.3	32.2	33.8	12.4	191
32213	2	18	2	2	68.2	163	25.67	41	31	31	51	2.5	2.425	3.155	24	53.04	16	3.33	15.4	137	1.324	6.84	72	0.835	202.2	139	4	105	273	31	7	40.2	8.2	47.1	4.1	0.4	2.8	0.6	3.3	0.3	0	4.16	122	36.5	87.9	29.3	33.3	15.5	342
32214	4	45	2	3	80.6	166.6	29.04	40	12	18	55	2.14	2.4	5.741	25	79.56	11	5	24.5	130	1.13	11.97	71	1.016	232	138	4	102	273	31	8.9	21	5.9	70.7	1.7	0.7	1.9	0.5	6.3	0.2	0.1	4.86	149	45.8	94.3	30.5	32.3	13.1	411
32216	0	53	2	3	72.2	165.4	26.39	44	20	20	49	5	2.5	3.31	24	79.56	10	4.88	12.5	136	1.292	15.39	73	1.355	374.7	137	4.3	100	274	29	6.3	39.2	11.2	45.1	3.5	1	2.5	0.7	2.8	0.2	0.1	4.11	126	38.1	92.5	30.8	33.3	12.5	382
32221	2	36	1	3	91	173.7	30.16	42	27	20	56	5	2.4	5.637	24	88.4	27	5.05	11.8	108	1.098	10.26	68	2.755	350.9	138	4.3	103	276	26	7.8	32.5	4.9	59.6	2.6	0.4	2.5	0.4	4.6	0.2	0	5.6	171	50.9	91	30.6	33.6	12.5	180
32223	1	23	2	3	50.8	155.5	21.01	41	10	17	82	2.5	2.225	3.801	26	70.72	6	4.39	5.2	101	1.356	5.13	65	0.35	178.4	144	3.6	110	284	24	8.1	18	7.1	54.2	1.7	0.6	1.5	0.6	4.4	0.1	0	4.47	133	41.2	92.1	29.8	32.3	13.3	250
32225	0	23	1	4	73.5	177.3	23.38	47	15	18	59	3.93	2.425	4.888	24	97.24	17	4.94	10.4	104	1.518	15.39	74	0.79	309.3	140	4	104	278	28	5.1	38.7	10.3	47.5	2.5	1	2	0.5	2.4	0.1	0.1	5.36	162	48.9	91.2	30.2	33.1	12.4	234
32226	0	40	1	4	53	166.9	19.03	44	28	24	76	4.28	2.4	4.422	26	79.56	29	5.16	10.9	131	1.066	8.55	79	0.756	273.6	138	3.8	103	275	35	3.3	48.8	7.2	42.2	0.8	1	1.6	0.2	1.4	0	0	5.03	154	46.3	92.2	30.6	33.2	12.3	236
32229	8	61	1	4	100.8	178.8	31.53	45	30	25	84	4.64	2.325	3.931	25	97.24	43	6.38	16.3	168	1.259	11.97	74	1.084	547.2	139	3.8	102	279	29	8.2	40.1	8.3	48.6	2.8	0.3	3.3	0.7	4	0.2	0	5.3	148	45	84.9	28	32.9	14	351
32230	2	59	1	3	90.8	187.6	25.8	41	30	31	42	7.5	2.375	4.06	24	97.24	16	5.5	16.1	154	1.162	13.68	71	0.689	315.2	140	4	105	282	30	6.9	25.5	6.9	62.9	4.4	0.4	1.8	0.5	4.3	0.3	0	4.74	147	43.8	92.6	31.2	33.7	12.3	389
32239	0	60	2	3	54.8	161.1	21.11	47	20	23	73	4.64	2.45	6.413	25	61.88	40	4.39	18.6	67	1.162	17.1	72	2.619	273.6	141	4.1	106	280	25	6.2	34.4	6.7	54.7	3.4	0.9	2.1	0.4	3.4	0.2	0.1	4.24	139	40	94.4	32.9	34.8	12.4	290
32240	2	35	2	4	93.8	166.8	33.71	37	18	25	55	1.79	2.275	5.896	25	70.72	27	4.61	17	97	1.13	10.26	70	1.603	249.8	137	3.4	102	270	33	6.6	52.2	8.4	36.2	1.9	1.4	3.4	0.6	2.4	0.1	0.1	4.26	128	39.5	92.8	30.1	32.5	12.1	283
32241	5	25	1	4	97.8	178	30.87	42	15	20	61	2.14	2.35	6.155	25	114.92	20	5.05	13.3	98	1.324	8.55	75	0.982	350.9	140	4	106	277	33	3.9	39.8	10.6	47.2	2.1	0.2	1.6	0.4	1.8	0.1	0	4.98	152	46.7	93.7	30.6	32.7	13.6	211
32242	0	19	2	4	60.8	157.1	24.63	38	14	19	61	3.93	2.3	3.465	25	70.72	19	4.33	6.6	121	1.292	8.55	69	0.384	178.4	141	4.2	107	279	31	4.6	45.7	12.9	33.3	7	1.1	2.1	0.6	1.5	0.3	0.1	4.61	128	38.6	83.9	27.8	33.1	13.3	302
32245	1	61	1	3	115.3	183.5	34.24	42	22	20	73	6.43	2.425	5.017	25	132.6	20	4.66	11.8	102	1.066	13.68	72	0.576	487.7	139	4	104	278	30	5.5	20.9	4.1	71.2	2.3	1.6	1.1	0.2	3.9	0.1	0.1	5.48	160	48.5	88.4	29.2	33.1	14.1	149
32249	8	21	1	3	142.4	182.4	42.8	41	32	20	82	5.36	2.4	5.198	23	79.56	39	4.33	10.9	122	1.485	10.26	70	2.935	410.4	138	3.8	104	275	29	9.8	20.4	7.6	69.4	2.3	0.3	2	0.7	6.8	0.2	0	5.51	163	47.2	85.7	29.5	34.5	12	327
32250	5	29	2	3	69	164.1	25.62	30	21	24	62	2.14	2.1	5.12	24	53.04	7	4.33	14.9	116	1.13	10.26	53	1.366	255.8	137	3.7	105	270	23	9.4	16.8	5.4	76.3	0.7	0.9	1.6	0.5	7.2	0.1	0.1	3.61	126	37.3	103.3	35	33.8	12.2	194
32254	0	65	1	3	81.6	176.5	26.19	45	19	28	66	3.57	2.475	7.344	28	97.24	27	4.61	15	169	1.259	13.68	68	5.498	434.2	141	3.5	102	279	23	9.5	16.8	7.7	73.4	1.7	0.5	1.6	0.7	7	0.2	0	5.39	165	48.5	89.9	30.7	34	13.8	227
32255	5	19	1	5	108.6	187.8	30.79	44	27	23	87	4.28	2.4	3.672	27	79.56	14	4	21.9	131	1.227	17.1	73	1.919	398.5	139	4.3	102	276	29	7.4	35	10.4	52.4	1.3	1	2.6	0.8	3.9	0.1	0.1	5.39	155	44.6	82.7	28.8	34.8	12.3	250
32256	1	42	2	1	65.9	158.4	26.26	41	14	17	84	5	2.275	5.017	21	88.4	25	4.55	5.6	103	1.227	6.84	67	1.75	333.1	143	3.6	110	285	26	7.6	30.7	6.4	60.3	2.4	0.2	2.3	0.5	4.6	0.2	0	4.2	128	37.1	88.2	30.5	34.5	13.3	246
32257	3	19	2	1	65.1	149.4	29.17	42	18	21	91	5.36	2.325	3.931	25	70.72	9	5.22	8.4	115	1.162	6.84	73	1.694	220.1	139	3.6	107	278	31	5.1	48.7	9.1	38.3	3.3	0.6	2.5	0.5	2	0.2	0	4.33	131	38.6	88.9	30.4	34.2	11.9	215
32270	0	57	2	3	131.8	163	49.61	40	16	17	63	4.28	2.4	4.06	26	61.88	12	6.44	11.6	146	1.227	8.55	71	1.581	339	138	4.3	103	276	31	5.1	30.8	8.5	53.4	6.1	1.3	1.6	0.4	2.7	0.3	0.1	5	146	43.4	86.7	29.1	33.6	12.9	203
32271	2	83	1	3	82.2	172.8	27.53	43	17	21	80	8.57	2.375	5.663	26	106.08	33	6.77	8.6	134	1.13	10.26	64	2.653	315.2	143	4.3	107	290	20	5.2	25	8.5	59.7	5.8	1	1.3	0.4	3.1	0.3	0.1	4.31	126	37.8	87.8	29.4	33.5	12.9	186
32272	6	83	2	3	70.9	153.9	29.93	38	16	30	72	8.93	2.325	3.801	31	123.76	10	5.5	7.3	181	1.195	11.97	67	1.106	446.1	142	3.8	101	288	29	6.3	24.3	12.5	58.2	4.4	0.7	1.5	0.8	3.7	0.3	0	4.5	126	38.9	86.5	28.1	32.3	14.5	251
32273	7	28	1	1	67.9	162.3	25.78	45	14	21	77	5	2.45	5.25	23	88.4	17	5.16	3.9	109	1.13	8.55	73	0.926	309.3	137	3.7	100	274	28	8.6	10.5	10.9	75.5	2.9	0.3	0.9	0.9	6.5	0.2	0	5.16	164	48.4	93.8	31.7	33.8	13.2	213
32283	0	62	1	1	69.1	163.1	25.98	45	37	26	56	3.93	2.425	5.456	26	70.72	105	5.16	10.4	120	1.356	15.39	73	1.648	392.6	140	3.7	104	278	28	7.2	30.8	6.4	58.8	3.4	0.6	2.2	0.5	4.2	0.2	0	4.9	152	44.8	91.4	31	33.8	13.2	294
32286	5	21	2	1	74.1	158.6	29.46	41	16	20	80	3.93	2.45	4.319	25	61.88	11	4.33	11.8	98	1.162	10.26	73	0.734	345	140	4.1	107	278	32	5.9	29.2	6.1	61.8	1.6	1.3	1.7	0.4	3.6	0.1	0.1	4.89	135	43.1	88	27.8	31.5	12.1	311
32287	0	35	1	4	152.5	184.3	44.9	43	34	27	77	3.93	2.45	5.534	27	79.56	39	10.49	10.2	110	1.13	11.97	77	1.795	333.1	141	4.4	102	286	34	6.9	29	6.5	61	2.9	0.6	2	0.4	4.2	0.2	0	6.36	160	49.4	77.6	25.2	32.5	13.4	275
32290	0	43	2	3	85.5	164.8	31.48	44	14	19	81	4.64	2.375	5.224	26	88.4	11	4.61	7.5	108	1.098	18.81	72	1.061	309.3	138	3.7	104	275	28	6.4	27.3	6.4	63.6	2	0.8	1.7	0.4	4.1	0.1	0.1	4.5	124	36.8	81.9	27.5	33.6	14.2	334
32293	2	18	2	4	64.6	169.7	22.43	45	12	19	84	3.21	2.35	4.06	25	70.72	6	5.05	9	118	1.227	8.55	74	1.366	261.7	139	3.4	104	276	30	8.3	26.6	3.8	65.9	2.9	0.6	2.2	0.3	5.5	0.2	0	4.64	141	42.2	91	30.3	33.3	11.6	364
32294	2	77	2	3	61	150.9	26.79	40	26	32	107	2.14	2.3	3.931	24	44.2	39	8.72	7.5	140	1.356	8.55	69	1.219	208.2	132	4	96	265	29	6.9	18.5	8.6	68.7	3.4	0.8	1.3	0.6	4.7	0.2	0.1	5.01	139	41.8	83.7	27.8	33.3	14	260
32295	0	50	1	3	82.4	176.3	26.51	45	15	20	65	3.93	2.325	4.732	24	88.4	13	6.61	14	127	1.259	15.39	73	1.118	315.2	138	3.4	100	276	27	6.1	23.1	7.7	66.3	2	0.9	1.4	0.5	4	0.1	0.1	5.05	153	47	93	30.2	32.5	11.9	255
32296	2	43	1	3	131.9	177.3	41.96	36	32	24	86	3.57	2.25	4.81	24	97.24	27	5.55	10.2	139	1.13	13.68	63	2.371	327.1	137	4.1	102	273	27	9.3	21	4.8	69.9	3.8	0.5	2	0.4	6.5	0.4	0	4.98	150	43.7	87.7	30	34.2	13.1	301
32298	0	62	2	5	57.1	157	23.17	43	19	26	67	5	2.375	7.241	25	61.88	22	5.88	6.1	163	1.421	6.84	71	3.906	380.7	141	4	104	282	28	8.6	35.7	5.9	56.2	1.8	0.4	3.1	0.5	4.8	0.2	0	4.55	137	40.4	88.9	30.1	33.8	11.6	328
32303	4	30	1	4	66.5	179.4	20.66	44	20	25	56	2.5	2.35	4.681	24	88.4	25	4.5	20.4	106	1.195	11.97	70	1.264	243.9	134	3.6	101	265	26	8.7	25.2	8.8	64.4	0.8	0.9	2.2	0.8	5.6	0.1	0.1	4.15	144	41	98.7	34.5	35.1	12.2	247
32304	2	34	1	3	73.8	172.5	24.8	46	37	32	83	3.93	2.525	9.31	24	79.56	117	5.44	21.7	134	1.356	15.39	81	4.087	309.3	136	4.3	100	271	35	7.9	35.3	9.7	51.8	2.5	0.6	2.8	0.8	4.1	0.2	0	5.07	164	45.9	90.5	32.4	35.8	12.3	359
32309	7	24	2	3	86.7	164.8	31.92	32	9	16	115	2.86	2.3	7.396	22	61.88	8	4.44	3.9	133	1.388	11.97	62	2.653	267.7	138	4.1	105	273	30	10.1	12.5	9.1	76.4	1.7	0.3	1.3	0.9	7.7	0.2	0	4.33	109	33.6	77.6	25.2	32.5	13.7	200
32312	7	83	1	3	60.2	174.9	19.68	46	25	30	37	7.5	2.375	5.198	28	97.24	24	5.77	10	117	1.292	8.55	70	0.914	303.3	141	4.3	104	285	24	7.3	37.1	11.1	48.8	2.7	0.3	2.7	0.8	3.6	0.2	0	3.99	131	38.7	96.9	32.7	33.8	13.2	170
32316	1	85	2	3	66.5	170.8	22.8	39	13	20	64	5.71	2.35	4.862	25	79.56	12	4.44	10.9	139	1.259	8.55	66	1.084	208.2	138	4.2	101	276	27	7.3	32.3	7.6	57.6	2.2	0.5	2.4	0.6	4.2	0.2	0	3.76	132	37.8	100.7	35.3	35	12.4	195
32321	0	66	1	5	87.6	185	25.6	43	41	33	52	4.64	2.375	3.776	28	88.4	21	5.44	21	146	1.13	18.81	73	1.592	297.4	141	4.4	103	281	30	4.8	33.7	7.4	54.5	3.8	0.6	1.6	0.4	2.6	0.2	0	4.87	154	45.8	94.1	31.7	33.6	11.7	162
32324	0	34	1	1	97.8	183.6	29.01	43	43	30	65	2.14	2.45	4.991	26	88.4	38	5.5	12.4	115	1.162	27.36	68	1.84	345	141	3.7	104	279	25	6.8	27.3	6.2	62.6	3.2	0.8	1.9	0.4	4.3	0.2	0.1	5.22	150	45.5	87.1	28.7	32.9	12.2	274
32325	2	36	1	2	76.7	165.5	28	42	64	31	51	5.71	2.325	5.146	25	88.4	56	4.77	17.4	139	1.195	11.97	75	0.61	362.8	137	4.1	103	274	34	7.2	27	6.3	58.8	7.6	0.3	1.9	0.5	4.2	0.5	0	4.72	147	43.6	92.3	31.1	33.7	12	393
32328	2	81	2	3	67.7	169	23.7	48	21	30	56	6.43	2.275	4.293	25	79.56	12	4.22	15.6	145	1.485	8.55	70	2.145	368.8	133	3.8	97	267	22	9.5	40.5	4.6	52.8	1.7	0.5	3.8	0.4	5	0.2	0	3.95	136	39	98.7	34.3	34.8	12	252
32333	3	45	2	3	81.6	160.8	31.56	40	19	22	104	1.79	2.35	6.775	25	61.88	54	5.11	4.7	112	1.066	10.26	70	1.14	291.5	141	3.8	105	278	31	7.8	29.7	4.7	63.6	1.8	0.1	2.3	0.4	5	0.1	0	4.47	127	37.8	84.7	28.5	33.6	14.3	342
32334	1	43	1	3	110.7	187.2	31.59	41	44	32	49	5	2.375	4.836	24	88.4	25	5.61	22.2	107	1.356	17.1	68	2.043	565.1	140	4	105	280	27	8.3	24.9	8	63	3.8	0.3	2.1	0.7	5.2	0.3	0	5.03	157	44.9	89.3	31.3	34.9	12.9	264
32338	1	35	2	1	63.4	160.5	24.61	37	20	17	50	3.21	2.45	4.681	25	61.88	18	5.44	17.2	120	1.033	6.84	77	2.461	261.7	139	3.6	104	276	40	7.6	36	3.8	58.8	1	0.4	2.7	0.3	4.5	0.1	0	4.44	143	39.8	89.8	32.1	35.8	12.4	369
32343	2	61	2	4	89.4	161.3	34.36	38	20	23	62	5	2.325	4.655	24	88.4	18	5.11	9.1	141	1.195	8.55	72	2.224	309.3	141	4.2	108	281	34	4.1	38	10.6	50.9	0.3	0.3	1.6	0.4	2.1	0	0	4.32	131	39.1	90.4	30.1	33.3	13.4	194
32345	2	24	2	3	66.6	162.9	25.1	38	14	20	46	2.5	2.275	4.603	25	61.88	9	3.89	31.7	107	1.098	11.97	65	1.027	309.3	139	3.5	104	274	27	5.5	33.8	7.2	55.3	3.1	0.8	1.9	0.4	3	0.2	0	4.49	139	40.4	89.8	30.8	34.2	11.6	224
32349	0	32	2	4	90.8	156.7	36.98	40	15	18	58	2.86	2.3	4.603	23	70.72	20	5.22	7.7	128	1.421	8.55	74	0.373	237.9	139	3.8	106	276	34	6.7	33.6	6	53.8	6.1	0.5	2.3	0.4	3.6	0.4	0	4.77	126	38.6	80.9	26.4	32.6	13.1	439
32350	0	76	1	4	82	172.8	27.46	38	17	32	61	4.64	2.325	5.948	23	88.4	25	4.39	12.7	178	1.033	10.26	68	0.756	469.9	138	4.2	105	275	30	4.7	21.5	8.4	68.3	1.7	0.2	1	0.4	3.2	0.1	0	4.29	136	41.2	96	31.7	33	15.1	203
32355	5	63	1	1	96.9	172.4	32.6	42	16	16	72	4.64	2.35	4.913	22	61.88	43	5.55	17.7	81	1.453	11.97	70	2.156	410.4	140	3.9	107	280	28	7.1	37.2	6.9	52	3.1	0.9	2.6	0.5	3.7	0.2	0.1	5.1	165	47.2	92.6	32.3	34.9	12.5	276
32358	3	53	1	1	75.3	176.1	24.28	44	15	19	61	6.78	2.4	5.069	24	97.24	17	5.83	13.8	104	1.195	5.13	70	1.558	321.2	142	3.8	106	286	25	8.2	26.3	4.6	67.1	0.9	1	2.2	0.4	5.5	0.1	0.1	4.53	140	41.9	92.8	30.9	33.3	11.7	250
32359	1	41	2	4	105.7	165.1	38.78	35	17	18	81	4.28	2.3	4.758	22	79.56	35	4.66	9.7	158	1.195	10.26	66	1.784	404.5	138	3.6	105	275	31	9.1	23.6	5.1	69.1	1.2	1.1	2.1	0.5	6.3	0.1	0.1	4.6	122	36.5	79.4	26.4	33.3	12.6	376
32360	0	55	2	3	62.8	160.2	24.47	45	17	26	75	5.36	2.375	6.956	22	70.72	14	4.72	28.1	121	1.13	17.1	71	1.411	261.7	140	3.8	106	279	26	6.6	23.1	6.4	68.4	1.7	0.4	1.5	0.4	4.5	0.1	0	4.8	148	43.5	90.5	30.8	34	12	278
32361	0	24	1	1	75.8	172.7	25.41	45	154	90	113	4.64	2.475	4.319	26	61.88	43	5.5	8.6	159	1.066	13.68	75	1.682	362.8	138	3.8	100	276	30	9.8	22.7	6.9	58.9	10.9	0.6	2.2	0.7	5.8	1.1	0.1	5.81	169	51.1	87.9	29.1	33.2	12.2	192
32368	2	42	2	4	75.6	172.9	25.29	37	13	17	64	3.21	2.2	5.172	24	61.88	11	4.05	2	138	1.453	6.84	64	0.519	166.5	140	3.5	106	277	27	8	27.6	6.5	62.4	2.8	0.6	2.2	0.5	5	0.2	0	3.88	100	31.4	81	25.8	31.8	14.5	190
32370	1	31	1	3	83.4	184.6	24.47	45	23	22	88	5.36	2.4	4.732	27	88.4	14	4.77	20.1	98	1.227	15.39	69	1.242	386.6	140	3.8	102	280	24	7.4	40.3	8.1	50	1.3	0.4	3	0.6	3.7	0.1	0	5.74	167	50.3	87.6	29	33.2	12.2	215
32377	15	72	2	3	60.2	168.8	21.13	32	10	22	168	4.64	2.625	4.836	27	79.56	169	5.55	4.7	149	1.356	10.26	72	1.885	327.1	143	3.2	101	285	40	11.2	20.3	7.1	69.6	2.5	0.5	2.3	0.8	7.8	0.3	0.1	4.61	132	40.9	88.8	28.6	32.3	15.2	456
32378	4	20	2	4	87.5	155.9	36	41	15	21	63	4.28	2.35	5.482	23	79.56	19	4.16	16.3	155	1.259	11.97	74	0.463	327.1	137	3.9	104	272	33	4.4	44.4	9.9	42.8	2.2	0.7	2	0.4	1.9	0.1	0	4.34	129	38.9	89.6	29.5	32.9	12.7	328
32381	1	32	2	5	76.3	159.6	29.95	42	16	20	58	4.64	2.35	5.689	23	70.72	12	4.66	7.3	128	1.162	11.97	73	0.734	345	137	4.2	105	273	31	8.4	21.3	6.1	70.8	1.4	0.4	1.8	0.5	5.9	0.1	0	4.3	137	39.2	91.3	31.8	34.8	12.2	279
32382	4	38	2	3	58.9	158.9	23.33	48	52	38	58	3.93	2.425	4.603	23	79.56	13	4.44	18.3	135	1.582	15.39	72	0.361	285.5	139	3.5	104	276	24	5.4	26.3	7.8	61.4	3.6	0.9	1.4	0.4	3.3	0.2	0	4.32	131	38.8	89.9	30.2	33.6	11.9	200
32383	5	83	2	3	73.3	157.2	29.66	47	19	27	61	9.64	2.45	3.982	22	106.08	30	5.27	14.5	143	1.292	13.68	77	1.231	368.8	131	4.2	94	268	30	6.2	21.1	9.4	64.3	5.1	0.2	1.3	0.6	4	0.3	0	4.6	143	41.1	89.4	31.1	34.8	11.9	232
32385	5	28	1	1	71.4	162.6	27.01	43	16	20	96	3.57	2.425	4.681	28	97.24	18	5.55	15.2	121	1.098	13.68	74	1.863	232	140	3.7	104	279	31	9.2	28.5	7.1	54.1	8.8	1.5	2.6	0.7	5	0.8	0.1	5.48	163	48.5	88.5	29.8	33.7	12.1	311
32386	0	34	1	3	87.6	188	24.78	46	24	26	62	3.57	2.5	4.758	30	79.56	22	5	14.5	131	1.485	6.84	75	0.994	309.3	141	4.5	103	280	29	4.8	40.8	8	47.4	3.7	0.2	2	0.4	2.3	0.2	0	4.35	142	40.9	94	32.8	34.9	12	295
32388	1	55	1	5	72.9	167.8	25.89	40	13	16	106	5	2.325	6.025	24	79.56	37	4.66	12	113	0.904	10.26	73	5.239	345	138	3.4	102	275	33	10.6	34.5	7.6	55.6	1.9	0.4	3.7	0.8	5.9	0.2	0	5.65	164	49.3	87.1	29.1	33.4	12.7	334
32389	0	28	1	3	81.2	181.6	24.62	46	13	16	66	3.21	2.35	5.12	22	106.08	14	4.55	18.3	101	1.162	15.39	74	1.231	321.2	140	3.6	106	277	28	7.8	26	9.3	62.9	1.2	0.6	2	0.7	4.9	0.1	0	4.86	165	47.4	97.8	33.8	34.6	12.9	197
32393	0	20	2	1	61.3	157.5	24.71	34	15	19	84	2.5	2.275	7.215	20	44.2	9	3.94	6.1	105	1.421	6.84	70	2.145	208.2	134	3.5	103	265	36	8.2	25.5	8.1	63.6	2.5	0.3	2.1	0.7	5.2	0.2	0	4.39	113	34.5	78.4	25.7	32.7	15.5	254
32396	6	20	1	2	63.3	167	22.7	49	35	27	112	3.57	2.525	5.12	26	88.4	26	3.72	27	105	1.582	15.39	80	1.468	458	139	3.9	100	275	31	8.1	29.8	6.3	50.9	12.1	1	2.4	0.5	4.1	1	0.1	5.6	177	51.7	92.3	31.5	34.2	11.6	412
32401	9	40	2	1	64	158.8	25.38	39	16	18	79	3.21	2.35	3.931	24	53.04	8	5.22	6.1	146	1.066	6.84	79	0.666	243.9	140	3.3	108	278	40	6.8	29.2	6.4	61.4	2.8	0.2	2	0.4	4.2	0.2	0	4.23	123	37.2	87.6	29	33.1	13.7	258
32403	0	78	2	3	46.5	165.7	16.94	42	14	19	76	2.14	2.45	4.655	27	61.88	9	4.44	8.6	145	1.259	8.55	60	1.129	196.3	141	3.8	105	278	18	4.9	16.6	9.1	65.4	8	1	0.8	0.4	3.2	0.4	0	4.43	125	37.2	83.9	28.1	33.4	14.8	264
32405	4	36	2	3	105.8	165.2	38.77	32	23	28	63	2.5	2.35	5.922	19	53.04	13	6.61	15	141	1.162	10.26	62	2.743	237.9	137	3.6	106	273	30	11.9	16.6	6.7	75.8	0.7	0.3	2	0.8	9	0.1	0	3.69	122	34	91.9	33	35.9	12.7	342
32406	3	50	1	3	67.1	172.7	22.5	41	27	26	48	5.36	2.275	4.603	25	114.92	33	4.77	19.5	113	1.421	13.68	63	1.163	386.6	139	4.2	105	278	22	6.1	22.8	9.3	66	1.2	0.8	1.4	0.6	4	0.1	0	5.01	152	44.9	89.7	30.4	33.8	12.5	308
32409	0	24	2	1	61.4	149.2	27.58	44	11	14	38	4.64	2.35	4.655	23	53.04	8	4.83	11.5	93	1.162	6.84	76	1.276	226	138	4	106	275	32	6.4	43.8	6.5	43.8	5.4	0.5	2.8	0.4	2.8	0.3	0	4.22	134	37.3	88.3	31.7	35.9	11.6	367
32414	0	78	2	3	64.9	168.5	22.86	45	27	26	45	4.28	2.45	4.189	29	79.56	30	9.88	14	122	1.388	15.39	67	1.129	267.7	141	3.5	99	285	22	4.9	31.5	8.7	57.9	1	0.8	1.5	0.4	2.8	0	0	4.28	135	38.8	90.5	31.4	34.7	11.9	221
32419	7	29	2	1	72.4	154.8	30.21	42	54	28	78	3.57	2.55	6.025	21	88.4	35	4.88	9	70	1.453	8.55	74	1.073	345	141	3.8	107	280	32	8.9	35.1	5.9	55.9	2.3	0.8	3.1	0.5	5	0.2	0.1	5.18	148	44.5	86	28.5	33.2	13.3	322
32423	0	19	2	1	52.6	158.3	20.99	32	16	29	79	1.79	2.325	5.146	23	44.2	10	5.11	12.5	100	1.13	8.55	68	2.213	202.2	135	3.6	102	267	36	10.6	21.1	6	71.3	1.3	0.4	2.2	0.6	7.6	0.1	0	3.61	112	32.8	90.9	31.1	34.2	12.1	302
32428	0	63	2	3	50.5	158	20.23	41	25	30	127	5.71	2.3	5.793	25	70.72	13	4.88	19.9	187	1.485	8.55	72	0.734	243.9	137	3.9	101	274	31	4.7	42.1	19	33.5	5	0.4	2	0.9	1.6	0.2	0	3.91	129	36.7	93.8	32.8	35.1	13	238
32429	2	21	1	3	75.2	164.2	27.89	46	89	43	57	6.07	2.425	4.293	23	88.4	39	5.27	18.1	109	1.615	20.52	73	2.202	339	138	3.8	100	277	27	8.7	28.8	8.4	58.8	3.4	0.6	2.5	0.7	5.1	0.3	0.1	5.32	166	47.5	89.3	31.3	35	11.6	386
32436	0	51	2	3	57.3	155.8	23.61	44	19	21	65	3.21	2.35	4.319	25	70.72	13	4.83	16.5	133	1.453	10.26	65	0.824	237.9	141	3.9	105	279	21	8.8	32.4	6.4	57.4	3.4	0.4	2.9	0.6	5.1	0.3	0	4.03	134	39	96.8	33.2	34.3	12.8	337
32437	0	25	1	4	114.8	189.7	31.9	41	24	29	63	6.78	2.225	2.715	26	88.4	13	5.33	16.5	145	0.969	20.52	74	0.508	321.2	139	3.8	105	279	32	4.4	39.5	7.7	51.2	1.7	0	1.7	0.3	2.3	0.1	0	4.7	147	43.8	93.3	31.3	33.5	13.1	241
32439	2	85	2	1	50.2	150.8	22.08	44	22	30	106	4.64	2.375	6.129	24	61.88	9	5	3.9	145	1.485	3.42	77	1.456	208.2	137	3.9	102	273	33	6.4	22.3	7.9	65.2	3.8	0.9	1.4	0.5	4.2	0.2	0.1	4.16	122	36.3	87	29.1	33.5	13	246
32440	2	72	1	3	118.9	180.6	36.45	39	19	24	70	6.78	2.25	4.37	20	159.12	8	7.22	10.6	125	0.904	15.39	64	1.603	321.2	139	3.9	109	282	25	6.6	19.4	4.4	73.4	2.6	0.3	1.3	0.3	4.8	0.2	0	4.64	146	42.5	91.6	31.3	34.2	13.9	243
32441	1	38	2	3	105	168.8	36.85	44	16	18	63	6.07	2.35	6.853	22	79.56	36	5.16	8.6	149	1.195	11.97	75	1.863	398.5	139	4.3	107	279	31	7.4	33.2	6.5	55.9	3.4	1	2.5	0.5	4.1	0.3	0.1	4.6	134	40.3	87.6	29.1	33.3	12.9	361
32442	3	72	1	1	64.3	164.6	23.73	43	29	32	82	6.07	2.4	6	30	88.4	25	5.11	19.7	157	1.13	13.68	71	0.565	368.8	141	4.4	103	283	29	4.5	41.7	7.7	46.6	3.4	0.6	1.9	0.3	2.1	0.2	0	5.01	150	48.2	96.2	30.1	31.3	12.6	262
32443	2	69	2	3	110.7	162.2	42.08	37	19	19	100	3.21	2.3	4.422	22	53.04	43	7.83	14.9	145	1.324	10.26	63	2.224	368.8	138	3.9	104	277	26	8.1	27.1	6.6	61.8	3.1	1.4	2.2	0.5	5	0.3	0.1	4.7	135	42.8	91.2	28.7	31.5	13.5	337
32444	0	85	1	3	89.5	179.5	27.78	43	24	25	42	5	2.425	3.853	25	114.92	13	7.55	12	134	1.098	6.84	70	2.585	368.8	138	4.9	101	278	28	6.6	30	9.6	53.2	6.1	1	2	0.6	3.5	0.4	0.1	4.47	141	42.9	96	31.4	32.7	12.1	195
32447	0	65	1	3	83.6	176.8	26.74	43	27	38	65	6.07	2.3	5.275	25	88.4	23	5.94	24.5	169	0.969	18.81	69	0.745	356.9	143	4.5	108	287	26	4.1	37.2	11.2	49.5	1.6	0.6	1.5	0.5	2	0.1	0	4.89	154	45.2	91.6	31.2	34	11.8	196
32452	0	74	1	3	81.8	177.4	25.99	45	27	26	80	4.64	2.45	6.103	27	97.24	22	6.44	20.4	105	1.066	15.39	73	1.118	345	139	4.6	102	279	28	6.5	30.5	10.2	52.8	6	0.5	2	0.7	3.4	0.4	0	4.68	158	47.2	100.7	33.7	33.4	11.6	251
32455	0	85	1	3	64.2	171.8	21.75	38	28	28	241	5.71	2.4	4.551	23	70.72	219	5.05	14.3	156	1.259	13.68	72	0.542	339	138	4.6	100	276	34	8.1	13.1	11.8	71.3	3.8	0.1	1.1	1	5.8	0.3	0	3.53	117	34	96.2	33.1	34.4	13.3	363
32459	0	62	2	3	48.1	156.8	19.56	41	14	24	68	4.64	2.325	5.534	25	97.24	6	4.66	16.1	159	1.292	10.26	65	2.664	303.3	140	4.4	107	279	24	6.2	26.2	8.5	64.4	0.8	0.2	1.6	0.5	4	0	0	4.8	156	45.2	94.1	32.5	34.5	12.9	211
32460	8	18	1	3	98.4	180.8	30.1	44	25	22	76	5.36	2.4	3.336	24	70.72	20	4.33	6.8	92	1.356	8.55	68	0.644	374.7	138	4.1	103	275	25	6.7	31.1	8.6	55.5	4	0.9	2.1	0.6	3.7	0.3	0.1	5.19	151	46.8	90.1	29	32.2	12.1	261
32467	4	48	2	3	71.7	172.1	24.21	46	24	30	58	6.43	2.45	6.284	25	79.56	13	4.66	22.6	130	1.485	11.97	68	0.61	267.7	138	4.2	103	277	23	5.7	38.3	8.1	50.1	2.8	0.6	2.2	0.5	2.9	0.2	0	4.5	144	42	93.4	31.8	34.2	11.7	268
32477	3	41	2	4	72.3	157.6	29.11	47	19	21	71	2.86	2.45	5.379	20	70.72	52	4.5	4.7	125	1.421	8.55	80	0.847	273.6	141	4.1	106	279	33	11	27	4.4	67.2	0.5	0.9	3	0.5	7.4	0.1	0.1	4.81	133	40.7	84.6	27.5	32.6	13.1	232
32478	1	27	2	3	72.9	171.5	24.79	40	15	22	55	4.28	2.35	4.267	21	70.72	16	4.44	14.9	110	1.195	6.84	68	1.513	273.6	136	3.7	104	271	28	6.6	38.2	8.4	51.8	1.2	0.4	2.5	0.6	3.4	0.1	0	4.44	137	41.1	92.6	30.8	33.2	11.5	191
32483	3	40	1	1	76.1	172.9	25.46	46	63	58	77	5.71	2.4	6.051	24	70.72	84	5.27	14.7	132	1.001	8.55	73	2.721	321.2	140	3.8	104	280	27	5.2	30	8.2	59.5	1.8	0.4	1.6	0.4	3.1	0.1	0	5.25	169	49.1	93.6	32.2	34.4	12.3	236
32488	0	50	2	3	104.5	167.8	37.11	43	21	22	74	5.36	2.325	5.198	25	79.56	29	5.11	14.3	141	1.356	11.97	73	1.253	339	139	3.8	103	278	30	5.9	32.8	8.8	56.4	1.6	0.4	1.9	0.5	3.3	0.1	0	4.25	132	38.8	91.4	31	33.9	12.4	272
32489	0	62	1	3	100.4	180.3	30.88	39	34	26	174	2.5	2.275	4.707	28	79.56	12	3.89	15.8	112	1.13	15.39	59	1.908	267.7	141	4	107	278	20	4.1	26.1	9.5	58.7	5.5	0.3	1.1	0.4	2.4	0.2	0	5.11	162	49.2	96.3	31.7	33	12.8	171
32490	0	22	2	1	50.3	151.8	21.83	46	16	17	56	4.28	2.35	4.707	24	61.88	8	2.89	19.3	84	1.162	6.84	75	1.129	249.8	138	3.6	106	273	29	5.7	31.8	7.3	58.5	1.7	0.8	1.8	0.4	3.3	0.1	0	4.54	136	40	88.1	29.8	33.9	11.9	180
32491	5	29	2	3	62.6	162.1	23.82	46	17	17	55	4.28	2.575	3.879	27	70.72	32	4.77	24.2	82	1.55	13.68	69	0.892	273.6	139	3.9	101	277	23	8.9	28.6	6.9	60	4.2	0.4	2.5	0.6	5.3	0.4	0	4.08	131	39.6	97	32.2	33.2	12.5	306
32494	1	37	1	3	92.5	184	27.32	41	29	22	56	4.64	2.4	5.793	25	79.56	25	4.88	11.1	122	1.259	6.84	70	2.529	285.5	141	4.5	105	281	29	8.8	26.3	8	61.5	4.2	0.1	2.3	0.7	5.4	0.4	0	5.32	157	47.5	89.3	29.5	33.1	12.7	285
32497	3	74	2	3	62.7	158.7	24.9	41	12	20	90	11.78	2.4	4.681	21	167.96	17	4.33	12.5	126	1.421	15.39	71	0.892	345	141	4.3	109	287	30	5.5	17.7	7.9	71.5	2.4	0.6	1	0.4	3.9	0.1	0	3.91	114	33.8	86.6	29.1	33.6	13.1	225
32498	2	19	2	1	52.3	160.6	20.28	39	17	20	66	2.86	2.35	4.732	24	79.56	20	4.55	8.2	104	1.744	8.55	71	0.677	255.8	141	4.4	107	279	32	7.8	43.6	6.9	43.8	5	0.8	3.4	0.5	3.4	0.4	0.1	4.4	131	38.2	86.6	29.8	34.3	12.2	324
32501	0	18	1	1	139.6	178.4	43.86	40	25	18	121	4.28	2.4	4.06	24	61.88	23	5.38	12	134	1.098	6.84	75	0.452	350.9	138	4	105	275	35	8.6	28.3	7.8	56.8	6.5	0.6	2.4	0.7	4.9	0.6	0.1	5.51	148	43	78.2	26.8	34.3	13.1	375
32503	6	29	2	2	58.7	157.7	23.6	41	18	24	81	1.79	2.25	6.258	26	61.88	15	5.66	16.1	154	1.227	8.55	74	2.461	309.3	138	3.9	103	273	33	10.6	31	7.3	53.1	8.4	0.2	3.3	0.8	5.6	0.9	0	4.63	144	41.6	89.9	31.1	34.5	12.5	309
32506	5	25	1	3	82.1	175.6	26.63	48	38	28	79	3.93	2.575	6.284	27	97.24	27	4.94	17.7	159	1.162	17.1	74	1.332	475.8	140	4.1	102	278	27	5.3	27.5	8.5	56.4	7.2	0.4	1.5	0.5	3	0.4	0	5.84	167	50.4	86.3	28.6	33.1	13.2	187
32513	0	22	2	1	82.5	159.8	32.31	31	15	24	103	3.93	2.325	5.456	19	53.04	11	3.89	17	156	1.485	8.55	61	4.539	345	138	3.8	108	273	30	8.2	32.7	6	59.8	0.8	0.8	2.7	0.5	4.9	0.1	0.1	3.82	126	37.5	98	33	33.6	13.1	227
32517	1	61	1	3	56.9	168.2	20.11	43	27	23	66	5.36	2.4	4.448	26	97.24	14	6.33	40.5	119	0.969	18.81	71	1.468	303.3	140	4.4	105	281	29	6.1	35.8	8.1	51.1	3	2.1	2.2	0.5	3.1	0.2	0.1	3.87	141	40.8	105.5	36.7	34.7	13.5	284
32520	3	38	1	4	79.5	168.2	28.1	49	24	23	78	3.57	2.575	3.439	28	88.4	23	4.55	11.8	128	1.195	8.55	76	2.066	237.9	140	4.4	102	278	27	10.4	17.4	4.6	75.9	1	1	1.8	0.5	7.9	0.1	0.1	4.7	146	41.3	87.8	31	35.3	12.4	227
32523	0	35	1	3	91.9	176.1	29.63	41	24	21	60	5	2.4	4.629	27	106.08	32	4.16	24.9	108	1.453	13.68	74	2.552	398.5	140	4.1	103	279	33	4.9	28	10.8	55.8	4.7	0.8	1.4	0.5	2.7	0.2	0	5.28	156	46.3	87.8	29.5	33.6	12.1	261
32526	1	51	2	3	56.7	164	21.08	45	52	48	107	3.57	2.7	5.043	25	79.56	39	5.22	19.2	200	1.259	8.55	71	0.756	261.7	136	5	102	271	26	4.9	23.5	9.3	63.4	3.4	0.6	1.2	0.5	3.1	0.2	0	4.89	151	44.3	90.8	31	34	12.4	402
32528	3	19	1	3	99.7	173.4	33.16	41	26	25	76	4.64	2.4	6.051	26	97.24	24	5.11	7.9	120	1.227	8.55	72	2.077	493.7	141	3.8	104	281	31	8.8	27.2	8.9	61.3	2.3	0.5	2.4	0.8	5.4	0.2	0	5.11	152	46	89.8	29.9	33.3	12.1	320
32531	0	55	1	3	83.6	179.3	26	47	19	21	58	3.57	2.4	7.008	24	70.72	32	5	14.7	112	1.292	10.26	77	1.874	321.2	140	3.9	104	278	30	8.6	31.5	6.4	60.2	1.3	0.6	2.7	0.6	5.2	0.1	0.1	4.56	148	42.3	92.7	32.3	34.8	12	269
32540	20	60	2	4	90.8	163.8	33.84	39	19	40	63	6.07	2.375	5.301	26	88.4	77	5.11	12.2	166	0.969	11.97	85	0.711	517.5	137	3.9	99	275	46	5.3	18.8	10.4	65	5.2	0.6	1	0.6	3.4	0.3	0	3.14	105	31.6	100.5	33.4	33.3	18.5	147
32543	0	26	2	3	63.5	162.1	24.17	42	23	25	121	2.86	2.375	4.526	24	70.72	19	3.44	7.5	179	1.421	10.26	73	0.756	232	139	3.6	105	274	30	6.9	24.9	6.3	65	2.5	1.4	1.7	0.4	4.5	0.2	0.1	4.51	135	41.7	92.4	29.9	32.3	12	401
32548	2	64	1	3	81.6	188.9	22.87	43	19	19	79	5	2.45	6.387	26	79.56	12	5.61	19.5	96	1.356	13.68	71	1.118	190.3	140	4.2	103	280	28	6.3	21.6	9.6	59.5	9.1	0.2	1.4	0.6	3.7	0.6	0	5.33	159	48.3	90.6	29.8	32.9	13.4	321
32550	0	56	1	3	68.3	179.4	21.22	44	24	29	72	3.93	2.525	6.025	25	79.56	18	5.22	18.1	101	1.162	11.97	78	0.892	339	137	4.3	100	273	34	7.3	28.5	9.5	59.6	1.9	0.6	2.1	0.7	4.4	0.1	0	5.32	158	47.5	89.3	29.7	33.2	11.6	274
32552	1	26	2	4	98.6	162.2	37.48	41	18	19	87	2.5	2.425	5.146	23	61.88	14	5.05	7	138	1.098	13.68	78	0.553	303.3	137	3.7	105	271	37	8.2	28.5	6.8	59.8	4.7	0.4	2.3	0.6	4.9	0.4	0	4.8	125	39.2	81.9	26.2	32	14.7	457
32556	0	41	2	3	72	163.4	26.97	45	15	25	56	3.57	2.725	4.474	22	53.04	12	4.16	37.4	110	0.807	11.97	77	0.948	321.2	135	4.2	103	268	32	13.4	12.5	3.5	82.1	1.5	0.5	1.7	0.5	11	0.2	0.1	4.98	155	46.8	93.7	31.1	33.2	11.6	471
32560	0	23	2	3	46.4	161.4	17.81	43	12	21	50	3.93	2.35	4.577	23	79.56	9	5.5	20.2	109	1.292	32.49	65	0.881	249.8	140	3.9	106	279	22	5.5	27.2	6	62	4.3	0.5	1.5	0.3	3.4	0.2	0	4.73	154	44.3	93.8	32.5	34.7	12.5	258
32564	3	43	1	4	99.9	175.4	32.47	42	19	23	74	3.21	2.4	5.146	25	114.92	19	3.89	9.9	117	1.421	11.97	67	2.981	398.5	144	4	106	284	25	9.6	38.5	8.6	49.7	2.2	1	3.7	0.8	4.8	0.2	0.1	4.86	144	44.6	90.7	29.3	32.3	13.4	238
32565	0	48	2	1	58.2	161.1	22.42	43	17	19	53	4.28	2.3	5.198	22	61.88	19	5.05	29.6	103	1.227	8.55	73	2.777	267.7	137	4	103	273	31	5.9	39	5	54.7	0.8	0.5	2.3	0.3	3.2	0	0	4.32	135	38.7	89.7	31.2	34.8	12.7	241
32566	0	43	1	4	90.2	170.8	30.92	41	35	29	65	5	2.325	4.784	26	97.24	45	5.77	7.2	129	0.872	6.84	72	2.348	327.1	139	3.5	102	278	31	6.6	27.9	8.6	59.8	3.4	0.4	1.8	0.6	3.9	0.2	0	5.22	144	42.9	82.3	27.5	33.4	12.5	292
32570	0	38	1	3	92	181.4	27.96	45	35	28	58	3.93	2.425	5.301	27	88.4	9	4.83	13.8	117	1.292	15.39	67	3.41	226	140	3.7	105	278	22	8.9	31.7	6.9	58.4	2.3	0.6	2.8	0.6	5.2	0.2	0.1	5.54	165	48	86.5	29.8	34.5	12.3	231
32572	0	25	2	2	74.1	172.1	25.02	30	17	24	36	1.43	2.25	8.792	20	53.04	7	4	22.7	90	1.356	15.39	62	2.1	208.2	135	3.6	105	266	32	8.3	6.7	5.9	65.3	21.3	0.9	1.6	0.4	4.7	1.5	0.1	3.45	114	33.6	97.6	33.2	34	12.7	328
32573	1	46	1	4	88.5	171.9	29.95	44	16	16	57	3.21	2.325	5.017	28	70.72	20	5.38	20.1	116	1.001	11.97	76	0.813	327.1	141	3.9	104	280	32	3.5	47.9	11.8	38	1.7	0.6	1.7	0.4	1.3	0.1	0	5.18	150	44.7	86.5	29.1	33.7	12.5	305
32575	10	24	2	3	70.6	172.1	23.84	44	15	23	66	4.28	2.325	3.258	25	79.56	13	4.27	10.2	102	1.388	6.84	68	1.705	202.2	136	3.5	100	271	24	7.1	23.8	6.8	67.8	1.7	0.1	1.7	0.5	4.8	0.1	0	4.7	149	43.4	92.3	31.5	34.2	12	288
32577	2	45	1	3	139.2	190.9	38.2	39	35	25	72	6.07	2.25	4.319	23	88.4	32	6.55	12.9	118	1.13	8.55	61	4.956	374.7	138	4.4	107	278	22	4.3	31.2	7.5	57	3.5	0.9	1.3	0.3	2.5	0.2	0	4.48	150	45.5	101.5	33.4	32.8	17.2	142
32581	4	83	2	3	91.4	157.5	36.85	43	23	27	48	5.36	2.375	4.293	27	79.56	19	4.72	10.7	149	1.324	6.84	69	1.852	309.3	140	4.4	104	279	27	8.6	41.3	11.5	43.4	2.7	1.2	3.6	1	3.7	0.2	0.1	4.21	129	38.8	92.2	30.8	33.3	11.8	326
32583	2	28	2	4	78.4	161.8	29.95	40	41	35	82	2.14	2.4	5.224	22	79.56	25	4.05	15.9	141	1.453	10.26	66	1.106	362.8	140	3.8	108	275	26	7.5	54.3	6.7	37	1.8	0.2	4.1	0.5	2.8	0.1	0	4.14	126	36.9	89.3	30.3	34	12.2	288
32586	9	67	2	3	69.5	157.6	27.98	43	34	32	100	6.43	2.4	6.724	27	70.72	56	5.27	15.4	158	1.55	10.26	72	2.258	321.2	138	3.7	98	277	29	8.4	32.1	7.4	56.7	2.3	1.5	2.7	0.6	4.8	0.2	0.1	4.47	145	43.4	96.9	32.5	33.5	12.3	339
32588	1	65	1	3	84.4	187.7	23.96	46	15	24	66	5.71	2.525	5.819	25	114.92	15	4.22	16.5	168	1.066	15.39	71	1.626	422.3	142	4.1	105	283	25	5.4	12.3	6.9	78.4	2.2	0.3	0.7	0.4	4.2	0.1	0	5.07	159	46.8	92.1	31.3	34	11.9	269
32591	11	52	2	4	96.3	152.8	41.25	41	20	21	76	4.64	2.35	6.905	26	70.72	38	5.44	7.9	129	1.485	8.55	69	1.829	208.2	140	3.9	102	280	28	6.1	43.7	8.7	41.8	2	3.8	2.7	0.5	2.5	0.1	0.2	4.48	136	40.6	90.6	30.3	33.4	12.2	346
32592	1	51	1	3	80.7	176.6	25.88	47	30	27	61	3.57	2.4	5.301	27	79.56	28	4.66	10.6	106	1.033	15.39	76	2.156	208.2	138	3.9	98	274	29	5.9	32.8	7.4	57.2	1.9	0.9	1.9	0.4	3.4	0.1	0.1	4.6	148	43.2	93.8	32.2	34.3	11.8	212
32596	2	29	2	4	92.5	163.7	34.52	38	22	21	72	2.86	2.3	5.456	25	61.88	21	5.16	13.1	112	1.292	11.97	73	1.931	356.9	139	3.9	103	275	35	4.5	40.8	7.4	48.3	3	0.6	1.8	0.3	2.2	0.1	0	5.32	135	43	80.7	25.2	31.3	14.6	170
32599	2	45	2	3	63.2	161	24.38	44	20	19	61	2.86	2.275	4.965	21	70.72	20	5.05	9.3	122	0.969	6.84	74	1.49	249.8	140	3.9	107	277	30	7.2	28.1	8.7	61.9	0.9	0.4	2	0.6	4.5	0.1	0	4.61	146	41.5	90.1	31.7	35.3	12	286
32601	9	58	2	3	81	151.4	35.34	38	36	32	167	4.64	2.7	4.577	20	53.04	190	8.66	15.4	107	1.195	8.55	72	1.084	232	134	4.4	101	272	34	10.7	20.5	4.9	71.3	2	1.5	2.2	0.5	7.6	0.2	0.2	5.28	174	51.3	97.3	33.1	34	13.6	307
32605	0	39	1	4	94	159.5	36.95	39	12	23	65	3.57	2.3	4.655	26	70.72	35	6.11	7.3	183	1.13	11.97	81	1.389	345	135	3.4	99	270	42	5	27.3	10.6	58.7	2.8	0.6	1.4	0.5	2.9	0.1	0	4.8	138	41.3	86.1	28.3	33.3	13.7	147
32606	0	19	2	1	70.9	164.9	26.07	42	15	16	101	4.28	2.35	4.319	22	53.04	13	4.33	6.4	118	1.324	8.55	69	2.224	273.6	137	4	107	272	27	5.9	32.6	8.4	55.3	3.2	0.5	1.9	0.5	3.3	0.2	0	5.13	123	37.7	73.5	23.9	32.4	17	301
32609	1	45	1	1	102.9	161.2	39.6	40	43	34	86	3.21	2.475	5.741	23	70.72	26	5.77	14.1	145	1.195	10.26	73	2.326	327.1	140	3.7	106	278	33	8.6	19.2	7.8	67.3	5.5	0.3	1.7	0.7	5.8	0.5	0	5.41	162	47.8	88.2	29.9	33.8	11.9	271
32613	3	22	1	1	60.3	167.9	21.39	45	27	24	70	5.71	2.475	4.758	27	79.56	18	4.83	21.3	93	0.969	13.68	78	1.106	339	140	3.7	102	280	33	5.6	23.1	7.8	60.1	8.6	0.4	1.3	0.4	3.4	0.5	0	5.39	156	45.8	84.9	29	34.2	11.4	327
32615	2	64	2	1	68.8	154.1	28.97	38	17	18	95	8.21	2.35	8.741	24	97.24	40	12.49	15.4	161	1.356	8.55	64	2.755	333.1	133	4.7	101	277	26	9.9	13.9	7.2	74.7	4.1	0.1	1.4	0.7	7.4	0.4	0	4.08	128	37.9	93	31.5	33.8	13.3	378
32616	0	24	2	3	58.6	158	23.47	40	12	16	72	3.93	2.35	4.008	25	88.4	14	5.05	20.8	93	0.969	8.55	69	2.077	327.1	141	4	107	280	29	6.1	28.3	7.8	57.2	6.6	0.2	1.7	0.5	3.5	0.4	0	4.22	135	38.1	90.1	31.7	35.3	11.3	294
32619	0	52	1	1	80.2	169.4	27.95	45	31	30	68	5.36	2.4	7.344	26	114.92	93	6	28.3	145	1.033	17.1	78	1.355	523.4	138	3.6	100	277	33	7.3	31.6	9.6	55.9	2.3	0.6	2.3	0.7	4.1	0.2	0	5.18	162	46.8	91.3	31.5	34.5	12.8	302
32621	2	23	1	1	69.5	159.2	27.42	45	106	58	68	5.71	2.35	7.396	26	88.4	47	5.44	12.2	168	1.388	8.55	73	2.743	350.9	140	3.7	103	281	29	8.9	38.7	7.9	51.4	1.6	0.5	3.4	0.7	4.6	0.1	0	5.45	158	48.1	88.2	29	32.8	12.2	246
32624	6	74	2	3	66	151.8	28.64	41	27	31	64	3.21	2.4	4.629	28	79.56	55	2.94	18.1	111	1.324	8.55	69	1.4	380.7	144	3.8	106	283	28	6.3	44.6	8.8	42.2	3.6	0.9	2.8	0.6	2.7	0.2	0.1	4.22	140	42.3	98	33	33.7	11.9	215
32626	6	33	2	3	64.4	163.4	24.12	40	39	38	78	4.28	2.275	7.887	21	70.72	13	5.66	32.1	135	1.421	8.55	68	2.427	285.5	139	4.4	107	277	28	7.2	18.8	5.5	73.5	2.2	0.1	1.4	0.4	5.3	0.2	0	4.77	154	46.5	97.6	32.4	33.2	11.9	437
32627	7	45	2	3	64.5	168.8	22.64	41	18	24	40	2.86	2.3	4.37	24	61.88	11	4.77	12	130	1.259	6.84	68	0.508	202.2	136	3.9	104	270	27	5.6	32.8	11.7	51.3	2.9	1.2	1.8	0.7	2.9	0.2	0.1	3.7	119	33.9	91.8	32.2	35	11.7	322
32629	0	71	2	3	54.6	157.5	22.01	45	26	26	66	5.71	2.375	6.646	26	70.72	35	5.77	17.7	138	1.421	11.97	78	1.332	214.1	142	3.6	104	285	33	8.6	36.9	6.1	52.4	3.8	0.7	3.2	0.5	4.5	0.3	0.1	4.5	141	41.3	91.9	31.3	34	13.4	358
32630	0	60	1	5	69.3	171	23.7	41	36	25	55	5.36	2.275	6	28	114.92	22	5.88	12.4	119	1.001	17.1	75	1.377	499.6	142	4.3	105	284	34	7.5	32.8	7.9	55.6	3.1	0.6	2.5	0.6	4.2	0.2	0	5.16	163	47.7	92.4	31.7	34.4	12.2	314
32632	2	55	2	3	71.2	159.1	28.13	47	26	23	82	3.93	2.5	4.862	25	70.72	26	4.83	18.1	121	1.55	11.97	69	3.093	273.6	140	4.5	104	278	22	8.4	22.3	8.6	65.3	3.3	0.6	1.9	0.7	5.5	0.3	0.1	5.08	156	45.6	89.8	30.6	34.1	12.3	257
32634	0	34	1	4	81.4	179.4	25.29	42	21	21	61	3.93	2.4	3.646	25	123.76	20	5.16	15.9	141	0.775	15.39	64	0.948	261.7	142	3.7	107	282	22	4.7	50.3	12.1	34.8	2.7	0.1	2.4	0.6	1.6	0.1	0	4.88	159	46.9	96.2	32.5	33.8	12.3	208
32636	0	41	2	5	53	155.2	22	40	13	19	54	2.5	2.225	3.284	24	70.72	9	4.66	2.5	125	0.872	5.13	75	1.039	261.7	139	3.5	106	275	35	7.6	27.7	5.6	61	5.6	0.2	2.1	0.4	4.6	0.4	0	4.09	112	33.4	81.6	27.3	33.4	14.3	366
32640	4	39	1	3	94.7	174.4	31.14	45	38	30	82	5.71	2.5	4.655	27	106.08	18	3.11	14.9	106	1.485	11.97	71	0.508	452	143	3.9	104	284	26	8.2	25.6	10.2	62.1	1.6	0.5	2.1	0.8	5.1	0.1	0	5.46	164	48.3	88.5	30	34	12.9	240
32641	2	50	1	1	84.2	178.2	26.52	45	20	24	37	5	2.275	4.06	21	53.04	23	11.16	13.4	136	1.195	15.39	76	4.121	261.7	136	3.7	103	278	31	10	14.5	4.8	79.4	1.2	0.2	1.5	0.5	7.9	0.1	0	4.89	162	45.7	93.4	33.2	35.5	12.6	178
32648	5	19	2	1	84.8	151.4	37	41	26	23	88	3.21	2.4	4.577	23	53.04	28	5.05	4.1	114	1.098	3.42	69	1.185	273.6	137	3.5	103	272	28	11.6	28	3.4	67.3	1.2	0.2	3.2	0.4	7.8	0.1	0	5.16	134	40.2	77.9	26	33.3	15.3	278
32649	2	26	2	3	60.7	152	26.27	30	16	16	41	3.21	2.225	6.025	22	53.04	17	4.22	12.7	102	1.195	8.55	55	1.231	315.2	138	3.9	106	273	25	9.1	26.1	10.9	61.5	1	0.5	2.4	1	5.6	0.1	0	3.5	110	33	94.1	31.3	33.3	13	279
32650	0	31	1	4	82.4	172.7	27.63	44	22	28	46	3.57	2.4	5.275	20	106.08	21	3.5	21.3	124	1.292	15.39	76	1.389	249.8	139	3.9	103	275	32	8.9	26.1	4.7	66.2	2.4	0.6	2.3	0.4	5.9	0.2	0.1	4.72	140	41.1	87.1	29.8	34.2	11.6	380
32651	0	39	2	1	64.7	149.8	28.83	40	33	35	101	2.14	2.325	6.232	24	53.04	29	5.77	5.6	167	1.13	5.13	71	2.845	232	138	3.6	106	274	31	5.9	26.5	8	62.1	2.5	0.9	1.6	0.5	3.7	0.1	0.1	4.1	122	35.8	87.4	29.6	33.8	14.2	279
32653	1	20	1	1	89	176	28.73	45	45	38	113	3.57	2.425	4.603	25	70.72	74	5.22	24	149	1.292	15.39	82	0.768	356.9	137	4	101	273	37	6.9	22	10	65.9	1.1	0.9	1.5	0.7	4.5	0.1	0.1	5.03	157	44.6	88.6	31.2	35.2	11.6	294
32655	2	31	2	1	61.6	157.4	24.86	44	29	25	34	4.28	2.325	5.224	25	61.88	14	4.44	8.6	135	1.388	10.26	74	0.463	255.8	137	3.9	104	273	30	8.6	26.5	7.7	63.2	2.2	0.5	2.3	0.7	5.4	0.2	0	4.36	134	38.8	89.1	30.7	34.4	12.6	321
32656	4	20	2	2	63.4	167.9	22.49	42	10	16	56	3.93	2.55	3.957	27	70.72	9	4.33	14.3	100	1.421	8.55	74	0.395	249.8	141	3.8	101	280	32	5.7	35.5	9.3	53.6	1.1	0.5	2	0.5	3.1	0.1	0	4.48	121	36.3	81	26.8	33.1	13.4	436
32663	8	40	2	3	126.2	167.6	44.93	36	31	26	92	2.14	2.3	4.241	21	61.88	33	7.88	5.4	122	1.195	6.84	69	1.524	297.4	139	4.3	109	278	33	8.6	30.3	8.4	53.8	6.6	0.9	2.6	0.7	4.6	0.6	0.1	4.73	140	40.5	85.7	29.6	34.5	13.3	317
32666	5	85	1	3	80.1	171.4	27.27	40	16	22	64	6.07	2.475	4.112	26	132.6	14	5.11	23.6	139	1.162	11.97	69	1.682	511.5	141	4.1	102	282	29	7.4	22	8.1	66.2	2.3	1.5	1.6	0.6	4.9	0.2	0.1	5.33	160	47.3	88.8	30	33.8	18.8	266
32668	4	34	2	3	65.5	165.1	24.03	43	19	22	96	3.57	2.425	6.077	27	70.72	18	4.22	14.1	117	1.388	10.26	68	1.118	315.2	139	4.8	103	275	25	11.7	21	7.3	68.7	2.1	0.9	2.5	0.9	8	0.2	0.1	4.72	142	40.1	85	30.2	35.5	12.9	327
32671	8	29	2	3	44.8	160.9	17.3	43	17	18	77	2.86	2.375	2.457	22	79.56	12	5	23.3	108	1.55	13.68	64	0.485	243.9	140	4	107	277	22	10.6	27.8	3.9	64.3	2	2	2.9	0.4	6.8	0.2	0.2	4.95	142	42.4	85.7	28.7	33.5	13.5	293
32674	6	26	2	5	46.4	153	19.82	42	12	17	45	3.93	2.3	4.629	23	61.88	11	5.05	14.9	105	1.292	10.26	68	0.858	249.8	138	3.7	103	275	26	7.5	30.2	6.3	57.4	5.9	0.3	2.3	0.5	4.3	0.4	0	4.49	139	41.2	91.6	31.1	33.8	11.4	354
32680	0	33	1	3	100.1	173.7	33.18	43	35	27	67	3.21	2.375	4.707	25	97.24	29	5.66	12.2	131	1.227	8.55	73	1.411	309.3	139	3.4	102	276	30	7.1	29.1	6.8	61.7	1.7	0.8	2.1	0.5	4.4	0.1	0.1	5.44	154	45.6	83.8	28.3	33.8	12.5	269
32681	9	67	2	3	70.7	166.9	25.38	43	17	16	75	3.93	2.525	5.456	25	70.72	10	5.5	15.8	152	1.227	11.97	77	1.016	160.6	138	4	104	275	34	7.8	33.1	4.6	58.6	3.3	0.5	2.6	0.4	4.6	0.3	0	4.18	132	40.5	97.1	31.6	32.5	11.9	287
32684	3	67	2	4	91.7	166.1	33.24	45	16	23	59	7.14	2.55	7.008	28	88.4	33	6.83	15.9	145	1.098	11.97	71	0.553	362.8	143	3.8	102	289	26	6.9	25.8	6.9	65.5	1.4	0.4	1.8	0.5	4.5	0.1	0	4.12	131	39	94.4	31.6	33.4	12.7	295
32689	1	31	2	3	60.8	160.1	23.72	43	25	21	61	3.93	2.35	5.043	24	61.88	25	5.5	19.3	139	1.324	6.84	71	1.084	226	138	3.5	103	275	28	10.5	28.1	6.9	62	2.4	0.6	3	0.7	6.5	0.3	0.1	5.08	155	45.5	89.4	30.5	34.1	12.3	251
32690	4	56	2	3	71.6	163.4	26.82	43	17	27	54	5.36	2.45	5.586	26	70.72	9	4.16	20.4	123	1.356	10.26	70	1.569	321.2	138	4.3	99	275	27	6.1	27.3	9.3	59.4	3.4	0.6	1.7	0.6	3.6	0.2	0	4.03	135	40	99.1	33.5	33.8	11.8	356
32691	2	43	1	4	75	177.2	23.89	41	27	23	64	2.86	2.375	3.336	28	106.08	32	3.61	12.5	111	1.066	11.97	64	0.531	291.5	142	4.2	105	280	24	6.4	40.3	5.1	52.6	1.6	0.4	2.6	0.3	3.4	0.1	0	4.93	160	46.6	94.6	32.4	34.3	12.8	243
32693	0	21	2	1	58	153.7	24.55	40	14	18	68	4.28	2.175	3.155	21	53.04	8	4.44	15.4	98	1.227	17.1	67	1.027	273.6	135	3.5	105	269	27	6.4	47.6	7.7	40.6	3.5	0.6	3	0.5	2.6	0.2	0	4.44	134	41.1	92.4	30.2	32.7	12.1	254
32696	0	69	1	4	156.6	169.8	49.5	38	22	20	77	5	2.2	4.37	30	132.6	22	7.27	11.3	133	1.162	15.39	67	3.026	416.4	143	2.9	99	287	29	10.8	20.2	6.7	69	3.4	0.8	2.2	0.7	7.5	0.4	0.1	4.86	135	42.3	87	27.6	31.7	16.6	458
32703	0	71	1	3	79.9	167.4	28.51	46	33	31	66	6.07	2.3	4.138	26	79.56	19	5.38	22.7	213	1.001	22.23	71	1.569	291.5	141	4	105	283	25	4.8	35.2	9.1	53.9	1.8	0.1	1.7	0.4	2.6	0.1	0	4.56	150	42.2	92.5	32.8	35.5	12	165
32704	0	33	2	3	65.4	158	26.2	30	7	15	52	0.71	2.3	8.741	24	44.2	11	4.44	10.7	88	1.356	6.84	63	2.924	202.2	138	3.7	105	271	34	10.6	12.7	7.4	76.8	2.9	0.2	1.3	0.8	8.1	0.3	0	4.12	129	37.5	91	31.5	34.6	12.5	324
32706	1	43	1	1	94.8	179.9	29.29	43	17	19	78	3.21	2.325	5.534	29	88.4	17	5.22	14	108	1.098	11.97	74	0.824	327.1	141	4.5	104	280	31	7.6	32.7	5.6	53.4	7.5	0.9	2.5	0.4	4.1	0.6	0.1	4.78	147	42.8	89.8	30.8	34.3	12.5	315
32708	0	53	2	4	92.9	160.8	35.93	44	27	33	49	3.93	2.375	6.103	24	79.56	22	5.83	18.1	245	1.421	17.1	76	0.734	243.9	141	3.6	106	281	32	4.7	36.2	7.5	53.9	2.3	0.1	1.7	0.4	2.5	0.1	0	4.57	146	43.8	95.9	31.8	33.3	12	248
32709	3	47	2	3	108.7	156.6	44.32	41	19	18	88	3.93	2.35	5.301	25	61.88	19	5.61	8.1	114	1.195	8.55	73	1.118	243.9	140	4.1	106	279	32	7.6	22.8	5.5	70.4	1.3	0.1	1.7	0.4	5.4	0.1	0	5.08	148	43.2	84.9	29	34.2	14	298
32711	4	60	2	1	78	149.9	34.71	39	22	27	79	3.93	2.275	5.689	25	61.88	10	4.27	19	156	1.259	13.68	75	0.598	243.9	140	3.7	106	278	36	5.4	34.2	7.1	50.3	7.8	0.5	1.8	0.4	2.7	0.4	0	4.45	139	41.3	92.7	31.3	33.7	13	252
32712	6	27	2	4	63.4	161.4	24.34	32	13	20	122	2.5	2.25	7.836	23	53.04	5	4	18.1	132	1.421	8.55	64	1.276	261.7	138	3.4	103	272	32	5.8	30.8	12.5	55.6	1	0.2	1.8	0.7	3.2	0.1	0	3.8	107	32.3	85.1	28.1	33.1	13.6	155
32713	5	45	2	5	59.5	153.4	25.29	38	17	20	44	2.86	2.425	5.767	23	61.88	24	5.55	12.4	90	1.098	8.55	74	1.524	196.3	136	4	101	270	36	9.1	13.5	7	77.6	1.2	0.6	1.2	0.6	7.1	0.1	0.1	4.56	138	40.9	89.7	30.3	33.8	15.6	343
32714	3	26	2	3	51.9	163.8	19.34	49	15	20	61	3.93	2.4	3.595	24	70.72	12	4.83	9.3	112	1.485	17.1	73	0.621	249.8	136	4.2	102	271	24	7.6	38.7	8.5	49.9	2	0.9	2.9	0.6	3.8	0.2	0.1	4.36	136	39.3	90.1	31.2	34.7	12.5	303
32717	3	42	2	1	74	165.5	27.02	38	21	20	72	2.86	2.4	5.379	22	53.04	17	4.88	14.3	102	1.033	8.55	79	1.389	232	135	3.9	103	268	41	7.6	26.1	9.8	62	1.4	0.8	2	0.7	4.7	0.1	0.1	4.3	131	39.2	91.2	30.6	33.6	11.6	336
32722	0	28	1	1	69.4	153.4	29.49	43	29	28	99	3.57	2.375	5.844	24	79.56	33	5.5	12.7	134	1.033	11.97	70	6.356	297.4	138	4.1	102	275	27	7.1	21.9	4	68.1	5.8	0.3	1.6	0.3	4.8	0.4	0	5.17	168	48.3	93.4	32.5	34.8	13.9	199
32724	2	23	1	3	80.6	175.8	26.08	46	65	42	90	5	2.525	7.577	19	114.92	131	4.44	28.8	144	1.679	17.1	75	2.834	362.8	140	4	101	279	29	7.9	36.9	12.2	49	1.3	0.6	2.9	1	3.9	0.1	0	5.79	176	51.1	88.2	30.4	34.4	12.5	228
32726	0	18	1	4	60.3	175.6	19.56	46	16	25	102	3.57	2.5	5.172	25	88.4	25	4.27	19.5	134	1.259	32.49	75	0.485	309.3	139	3.7	104	275	30	7.9	23.3	5.9	69.7	1	0.1	1.8	0.5	5.5	0.1	0	5.04	150	45.6	90.4	29.9	33.1	11.6	295
32731	8	31	1	4	83	179.5	25.76	47	26	34	52	2.86	2.55	5.405	31	123.76	25	4.66	19.9	150	1.162	29.07	82	1.321	398.5	141	4.4	100	279	35	5.9	36.8	6.4	49.3	6.1	1.4	2.2	0.4	2.9	0.4	0.1	5.85	159	49.6	85	27.3	32.1	12.4	235
32732	0	61	2	3	94.8	178	29.92	41	23	23	91	6.43	2.35	6.646	23	79.56	44	4.94	20.6	117	1.55	11.97	64	1.513	380.7	140	4.5	107	281	23	7	25.8	9.6	60.9	2.8	0.9	1.8	0.7	4.3	0.2	0.1	4.46	141	41.3	92.7	31.5	34	13	264
32734	3	22	1	1	51.3	164.9	18.87	47	33	31	92	4.64	2.5	5.017	28	70.72	15	3.61	27.9	147	1.259	11.97	76	1.084	285.5	141	3.9	104	280	29	6.1	30	8	58.6	2.7	0.8	1.8	0.5	3.6	0.2	0	5.31	165	48.4	91.2	31.2	34.2	12.1	215
32738	11	20	1	3	106.9	180.1	32.96	43	50	25	40	4.28	2.375	4.008	23	88.4	19	5.11	23.6	139	1.292	17.1	70	0.813	374.7	137	4.1	104	273	27	10.1	36.5	5.8	44.4	12.2	1	3.7	0.6	4.5	1.2	0.1	5.68	172	50.2	88.4	30.3	34.3	11.4	271
32739	1	19	2	1	62.8	154.6	26.27	42	17	18	53	4.28	2.4	3.75	23	44.2	10	4.66	6.6	99	1.227	6.84	70	0.745	273.6	140	3.7	104	278	28	10.6	18.8	12.5	65	3.4	0.3	2	1.3	6.9	0.4	0	4.7	146	44.2	94	30.8	32.8	12.4	256
32745	1	43	2	5	68	167.6	24.21	44	12	17	67	1.79	2.4	5.146	25	61.88	10	4.83	15.8	120	1.13	13.68	74	1.332	267.7	141	3.9	105	278	30	6.9	32.3	9.1	54.7	3.4	0.6	2.2	0.6	3.8	0.2	0	4.34	136	40.7	93.8	31.3	33.5	14.7	442
32746	3	19	1	1	87.3	184.2	25.73	41	13	18	147	3.57	2.35	3.905	27	70.72	10	5.05	14.1	79	1.324	8.55	81	0.621	321.2	140	4	104	278	40	10	33.1	7.5	55.7	2.8	0.9	3.3	0.8	5.6	0.3	0.1	4.69	140	41.7	88.9	29.8	33.6	12.4	329
32749	9	58	2	3	82.1	157.7	33.01	45	53	29	98	5	2.475	5.482	26	79.56	38	5.77	16.8	164	1.227	13.68	69	1.863	315.2	140	3.6	103	280	24	8.2	31.5	8.4	57.2	2.4	0.6	2.6	0.7	4.7	0.2	0	5.32	180	50.8	95.7	33.8	35.3	11.9	225
32755	0	31	1	4	55.7	174.6	18.27	46	24	25	78	3.57	2.45	6.258	26	97.24	14	4.61	32.4	102	1.001	18.81	76	1.468	297.4	140	3.8	100	278	30	12.9	28.8	4.1	66	0.9	0.2	3.7	0.5	8.5	0.1	0	5.44	173	51.7	94.9	31.8	33.6	12.3	306
32756	9	69	1	3	126.6	177.5	40.18	40	30	21	57	7.14	2.35	6.594	26	79.56	45	6.88	15.2	152	1.356	11.97	65	3.071	321.2	138	4.2	100	280	25	5.4	14.3	7.7	74.4	2.8	0.8	0.8	0.4	4	0.2	0	3.89	128	38.1	97.8	32.8	33.5	13.8	320
32759	3	38	2	2	58.3	154.2	24.52	44	18	20	48	5.36	2.475	5.896	26	53.04	7	5.11	23.6	164	1.162	8.55	76	1.558	154.6	140	3.8	104	280	32	6.3	32.9	7.1	58.5	1	0.6	2.1	0.4	3.7	0.1	0	4.53	138	41	90.5	30.4	33.6	11.8	322
32760	2	18	2	2	58.7	162.4	22.26	36	14	21	68	3.21	2.275	4.836	23	70.72	10	4.94	11.1	110	1.292	6.84	62	0.948	172.5	139	3.7	106	276	26	8.9	21.5	5.2	69.4	2.2	1.9	1.9	0.5	6.2	0.2	0.2	4.51	140	40.8	90.7	31	34.2	12.4	193
32761	0	85	1	3	80.6	177.1	25.7	39	95	88	78	6.43	2.475	2.87	24	132.6	67	6.55	15.9	111	1.13	15.39	76	0.926	428.3	139	3.6	104	280	37	8.1	16	10.4	63.7	9.8	0.2	1.3	0.8	5.2	0.8	0	4.14	133	39.8	96	32	33.3	12.9	243
32767	6	36	1	3	98.2	200.7	24.38	41	32	30	83	5.71	2.4	6.413	22	88.4	35	5	34.4	136	1.162	13.68	69	1.298	315.2	140	4.3	108	280	28	4.7	37.2	9.1	49	4.4	0.4	1.7	0.4	2.3	0.2	0	5.28	165	47.3	89.6	31.3	34.9	12.2	230
32768	0	28	2	3	69.3	162.5	26.24	49	20	26	51	4.64	2.4	5.094	26	70.72	14	5.05	14.7	118	1.162	8.55	81	1.4	214.1	139	3.9	101	277	32	7.8	29.6	9.1	56.4	4.5	0.4	2.3	0.7	4.4	0.4	0	4.44	143	40.9	91.9	32.2	35.1	11.6	300
32773	8	18	2	1	50.1	157.4	20.22	35	14	24	74	1.43	2.35	5.896	21	44.2	5	3.94	13.6	105	1.098	11.97	66	1.321	202.2	137	3.6	105	269	31	9	27.1	5.9	66.1	0.8	0.1	2.4	0.5	5.9	0.1	0	4.06	127	36.9	90.9	31.3	34.5	11.7	313
32775	0	69	1	4	108	167.1	38.68	38	49	44	88	5	2.35	4.293	24	88.4	22	5.5	39.6	154	1.13	13.68	73	0.734	463.9	141	4.3	105	282	35	4.8	51.4	15	28.8	4.2	0.6	2.5	0.7	1.4	0.2	0	4.98	148	44.1	88.3	29.5	33.4	15	273
32779	0	39	1	5	86.7	185	25.33	45	31	20	72	3.21	2.3	4.526	25	79.56	25	5.05	23.5	112	1.098	15.39	73	1.027	452	140	4	105	277	28	5.6	34.8	8.5	49.8	6.6	0.3	1.9	0.5	2.8	0.4	0	5.09	158	45.4	89.4	31.1	34.8	12	338
32781	0	26	2	4	52.9	158.5	21.06	43	11	20	48	2.86	2.3	4.319	23	61.88	6	4.66	15.8	97	1.453	10.26	75	0.632	232	139	3.4	106	275	32	10.4	28.3	5.7	63.4	2.1	0.4	2.9	0.6	6.6	0.2	0	4.3	130	39.4	91.9	30.3	32.9	12.4	291
32789	6	27	2	5	64.2	155.9	26.41	35	23	27	137	2.14	2.5	7.758	20	61.88	11	4.44	19.9	144	1.453	15.39	70	3.568	273.6	135	3.9	100	267	35	9.8	24.7	6	67.8	1	0.6	2.4	0.6	6.6	0.1	0.1	4.49	147	42.5	94.5	32.6	34.5	13.4	253
32791	1	28	2	3	73	164	27.14	38	35	26	110	4.64	2.3	7.706	18	70.72	118	11.6	6.1	123	1.13	13.68	67	3.963	243.9	136	3.9	102	278	29	9.8	46.8	4.8	46.1	1.5	0.8	4.6	0.5	4.5	0.1	0.1	4.72	147	43.6	92.2	31.2	33.8	12.3	341
32796	4	18	2	5	92.1	158.4	36.71	37	16	16	75	3.21	2.275	4.5	21	61.88	16	4.66	9.5	144	1.292	8.55	71	1.073	291.5	132	3.7	101	262	34	8.3	20.6	3.4	73	1.7	1.3	1.7	0.3	6.1	0.1	0.1	5.38	137	42.4	78.8	25.5	32.3	13.5	233
32799	7	31	1	3	77.8	175.4	25.29	41	26	20	59	5.36	2.35	5.094	24	79.56	31	4.66	20.6	112	1.162	13.68	74	4.053	368.8	137	3.9	101	274	33	8.4	39.8	8.4	49.5	1.7	0.7	3.3	0.7	4.2	0.1	0.1	4.9	147	43.5	88.6	29.9	33.7	12.1	424
32802	0	34	2	3	68.4	166.5	24.67	44	20	34	72	5.36	2.4	7.37	23	88.4	24	4.83	34	143	1.518	15.39	73	2.077	309.3	139	4.6	102	278	29	7.5	25	11.1	57.1	6.4	0.4	1.9	0.8	4.3	0.5	0	4.29	137	39.9	93	31.9	34.3	11.3	491
32803	9	19	2	3	53.3	164.2	19.77	46	12	19	59	2.86	2.425	3.258	25	61.88	12	4.27	28.7	106	1.162	15.39	69	0.485	243.9	139	3.7	106	275	23	11.6	19.3	4	75.6	1	0.1	2.2	0.5	8.8	0.1	0	4.36	140	40	90.5	32	35	11.2	261
32808	1	76	2	5	66.7	153.8	27.4	45	20	26	74	8.21	2.8	5.12	26	106.08	20	8.66	10.4	141	1.259	11.97	90	3.545	440.2	138	4	98	283	45	13.4	17.6	3.8	73.9	3.2	1.6	2.4	0.5	9.9	0.4	0.2	4.21	125	36	85.6	29.6	34.6	13.5	408
32812	11	49	2	4	66.9	169	23.42	42	34	38	100	3.93	2.45	4.707	28	79.56	45	5.55	14	174	1.324	13.68	70	0.835	267.7	140	4.9	102	279	28	10	24.6	5.6	67.3	1.8	0.6	2.5	0.6	6.7	0.2	0.1	5.1	158	46.7	91.6	31	33.8	12	271
32813	2	41	2	1	123	157.8	49.4	39	22	19	63	3.21	2.275	5.715	23	61.88	23	5.27	9	120	1.195	6.84	79	2.89	196.3	136	4.1	101	270	40	9.4	30.2	3.5	62.2	3.3	0.9	2.8	0.3	5.8	0.3	0.1	4.67	130	37.8	80.9	27.8	34.4	15.2	357
32817	0	66	2	3	52	151.1	22.78	41	18	25	57	4.64	2.45	5.069	23	61.88	15	5.05	7.9	147	1.324	11.97	69	0.587	315.2	137	3.7	100	273	28	4.7	26.1	9.9	62.8	0.7	0.6	1.2	0.5	3	0	0	4.09	126	38.4	94	30.8	32.8	13.4	349
32821	3	60	2	3	89.5	150.8	39.36	42	32	25	91	3.57	2.475	4.732	27	79.56	18	6.88	12.7	163	1.324	5.13	66	2.077	267.7	139	3.7	102	278	24	8.1	28.5	6.6	63.5	1.3	0.2	2.3	0.5	5.1	0.1	0	4.86	145	43	88.5	29.7	33.6	13	311
32822	2	19	1	4	130.9	178.3	41.18	40	19	21	70	4.28	2.3	3.595	25	88.4	8	4.66	13.3	104	1.13	11.97	67	0.452	297.4	139	3.7	106	276	27	5.9	33.3	9.1	53.6	3.4	0.6	2	0.5	3.2	0.2	0	5.03	154	45.3	90.2	30.8	34.1	12.7	201
32825	13	37	1	4	111.6	180.6	34.22	42	25	29	70	4.64	2.3	3.388	22	97.24	52	5.61	16.1	155	1.162	8.55	70	1.197	345	139	4.3	106	278	28	8.5	38.7	9.5	46.8	4.5	0.5	3.3	0.8	4	0.4	0	5.24	160	48.1	91.8	30.7	33.4	12.4	299
32827	2	19	2	3	78.3	172.2	26.41	43	17	21	57	4.28	2.45	4.913	24	79.56	6	4.72	16.1	203	1.259	11.97	73	1.332	220.1	138	3.5	104	275	29	6.6	30.3	13	54.6	1.9	0.4	2	0.9	3.6	0.1	0	4.61	139	40.2	87.2	30.1	34.5	12.5	332
32829	15	21	1	3	75.9	184.3	22.35	37	13	16	76	3.57	2.425	3.879	25	88.4	15	4.05	12.5	82	1.162	13.68	65	0.982	297.4	140	4.4	105	277	27	8.2	11.9	8.3	75.3	4.6	0	1	0.7	6.2	0.4	0	5.52	148	45.8	82.9	26.8	32.3	13.3	430
32832	6	75	2	3	36.3	150.7	15.98	36	19	23	84	6.07	2.3	5.456	24	70.72	25	5.44	12	137	1.388	6.84	56	1.185	214.1	135	4.3	99	272	20	7.3	22.5	9.2	66.9	1	0.4	1.6	0.7	4.9	0.1	0	4.06	127	39.1	96.4	31.5	32.7	14.4	316
32833	9	30	2	3	89.4	168	31.68	41	12	18	79	5	2.3	3.595	21	61.88	11	4.83	16.8	122	0.936	11.97	72	0.96	309.3	138	4	108	276	31	4	51.7	5.7	41	1.1	0.6	2.1	0.2	1.6	0	0	3.92	124	36.2	92.3	31.7	34.2	13.8	239
32835	4	33	1	1	95.6	173.1	31.91	41	24	23	82	5	2.375	4.939	23	79.56	16	5.77	13.8	99	0.969	15.39	71	1.366	339	139	4.3	105	278	30	7.6	29.9	9	58.5	2.3	0.4	2.3	0.7	4.4	0.2	0	5.17	158	46.2	89.4	30.5	34.1	12.4	268
32836	2	39	2	4	90.5	178.1	28.53	39	22	21	86	3.57	2.4	5.819	24	70.72	29	4.83	19.5	134	1.453	11.97	68	1.332	291.5	140	4.1	105	278	29	5.6	29.4	4.9	62.4	3.2	0.3	1.6	0.3	3.5	0.2	0	4.64	124	39	84.1	26.8	31.8	13.2	292
32837	0	33	1	4	113.8	182.2	34.28	45	19	22	64	3.57	2.375	4.319	23	79.56	13	5.66	6.4	170	1.195	8.55	72	1.027	339	140	3.8	105	279	27	9.1	29	6.9	59.6	4.1	0.6	2.6	0.6	5.4	0.4	0.1	5.69	156	47.6	83.7	27.5	32.9	13.5	226
32838	3	22	1	1	63.8	167.2	22.82	49	25	31	99	6.07	2.425	4.034	22	97.24	10	4.16	21.7	135	1.421	8.55	78	0.61	380.7	139	4.2	103	278	29	8.1	30.5	10.6	55.1	3.6	0.3	2.5	0.9	4.5	0.3	0	5.11	158	47.2	92.3	31	33.6	12.6	204
32841	2	18	2	4	61	165.1	22.38	33	28	29	71	1.79	2.35	6.387	22	53.04	9	4.72	15.4	89	1.259	6.84	63	1.49	226	136	4.1	106	268	30	7.8	22.9	8.9	67.1	0.7	0.5	1.8	0.7	5.2	0.1	0	3.76	113	33.6	89.1	30	33.6	13	286
32842	2	53	2	3	57.3	162.3	21.75	43	19	21	49	4.28	2.425	4.965	26	79.56	14	4.72	16.1	132	1.453	8.55	66	0.474	243.9	140	4.2	105	278	23	8.4	18.8	4.1	76	1	0.1	1.6	0.3	6.4	0.1	0	4.06	136	39.5	97.3	33.5	34.5	11.9	254
32845	0	18	2	3	76.3	166.8	27.42	42	12	16	96	3.57	2.45	6.025	23	70.72	13	4.55	8.2	84	1.356	13.68	72	1.535	374.7	143	3.8	107	283	30	7.5	49.7	6.2	40.9	2.5	0.6	3.7	0.5	3.1	0.2	0	5.03	145	42	83.4	28.7	34.3	12.5	335
32855	0	85	2	4	65	155.96	26.72	45	16	25	67	6.07	2.475	4.319	27	79.56	20	6.27	11.1	145	1.162	6.84	74	0.96	184.4	142	4	101	285	29	5.1	31.3	11.1	52.8	3.2	1.7	1.6	0.6	2.7	0.2	0.1	3.95	131	39.4	99.8	33.1	33.1	13.2	217
32857	4	42	2	4	79.5	167.3	28.4	43	23	21	67	4.64	2.375	4.681	21	97.24	73	4.33	18.3	143	1.453	18.81	76	1.174	469.9	137	3.4	104	273	33	7.2	36.7	7.8	51.3	3.6	0.6	2.6	0.6	3.7	0.3	0	4.89	160	46.8	95.9	32.7	34	12.3	287
32858	3	71	2	3	83.2	168.2	29.41	43	10	20	89	2.14	2.475	8.223	24	79.56	11	6.22	14.5	139	1.324	11.97	76	3.918	160.6	137	3.8	102	272	33	7.9	34.4	5.9	55.3	3.8	0.6	2.7	0.5	4.4	0.3	0	5.32	156	47	88.5	29.5	33.3	12.6	319
32859	3	65	2	3	44.8	162.7	16.92	45	17	27	48	2.86	2.35	5.637	24	61.88	6	4.88	11.5	153	1.388	6.84	71	1.592	249.8	138	4	104	273	25	7.1	27	5.9	65.4	0.9	0.9	1.9	0.4	4.6	0.1	0.1	4.07	139	39.3	96.6	34	35.2	11.2	266
32867	2	19	1	1	80.5	181.7	24.38	45	18	19	79	3.57	2.4	4.551	28	97.24	19	5.22	17	114	1.227	23.94	67	0.745	285.5	139	4.1	101	276	22	6.3	38.5	5.9	53	2.2	0.4	2.4	0.4	3.3	0.1	0	5.08	156	45.7	89.9	30.8	34.2	11.9	263
32868	0	41	2	5	121.8	169	42.65	39	55	49	60	2.86	2.225	6.465	22	61.88	40	6.16	24.7	131	1.13	11.97	74	0.677	261.7	138	4	107	275	35	10.4	24.8	8.6	63.8	2.8	0.1	2.6	0.9	6.6	0.3	0	4.54	154	45.2	99.4	33.8	34	12.9	428
32873	0	19	1	1	68.7	180.3	21.13	41	15	26	58	2.86	2.275	3.336	26	79.56	9	5.33	5.7	114	1.098	6.84	70	1.016	255.8	139	3.7	103	276	29	8.6	30.7	12.4	53.1	3.2	0.6	2.6	1.1	4.6	0.3	0.1	5.36	146	45.1	84	27.1	32.3	12.6	310
32880	0	62	2	4	92.4	169.4	32.2	42	22	24	43	9.28	2.45	3.957	23	106.08	18	9.49	13.8	148	1.227	8.55	73	0.982	273.6	140	3.8	102	288	31	4.1	31.6	10.2	54.9	2.6	0.8	1.3	0.4	2.3	0.1	0	3.78	116	34.5	91.3	30.5	33.4	13.8	380
32881	9	23	2	1	83.4	156.5	34.05	32	19	21	65	1.43	2.275	6.413	21	35.36	8	4.55	9.1	152	1.324	6.84	63	2.856	178.4	137	3.9	103	270	31	12.6	16	8.4	74.4	0.6	0.6	2	1.1	9.4	0.1	0.1	3.94	123	35.7	90.5	31.1	34.3	13.1	220
32885	2	48	2	3	79.3	164.6	29.27	36	32	24	50	5	2.25	3.879	22	79.56	10	5.94	7	101	1.001	8.55	57	0.463	267.7	140	4.1	110	280	22	5.5	27.2	7.6	61.7	3.1	0.6	1.5	0.4	3.4	0.2	0	4.47	131	39.9	89.4	29.3	32.8	12.5	243
32887	0	18	2	1	62.9	159.5	24.72	44	12	17	57	2.86	2.35	2.896	22	53.04	5	4.72	11.1	102	1.421	13.68	75	0.531	309.3	140	3.8	105	277	31	11.2	16.5	7.6	71.4	4.1	0.6	1.8	0.9	8	0.5	0.1	4.59	143	41.6	90.6	31.2	34.4	12.2	302
32888	5	18	1	3	64	173.1	21.36	48	15	19	76	4.28	2.45	2.896	26	70.72	15	5	17.7	122	1.518	15.39	73	0.666	279.6	142	4	104	282	25	7.1	31.7	9.1	54.4	3.8	0.9	2.3	0.6	3.9	0.3	0.1	5.64	165	50.5	89.4	29.2	32.8	11.9	223
32890	0	18	1	3	71.5	163.8	26.65	47	28	25	78	3.93	2.5	5.948	28	97.24	31	5.22	23.3	115	1.13	29.07	71	1.208	374.7	142	3.8	104	282	25	9.4	19.4	5.6	73.8	0.4	0.8	1.8	0.5	6.9	0	0.1	5.19	161	48.2	92.8	31	33.4	12.1	423
32891	0	59	1	4	96.8	168.1	34.26	40	13	16	43	4.64	2.5	4.888	25	88.4	17	7.05	10.2	128	1.033	6.84	69	1.682	226	140	3.7	104	281	29	5.6	32.4	10.3	54.7	2.2	0.4	1.8	0.6	3.1	0.1	0	4.52	139	41.1	90.9	30.8	34	12	263
32892	0	34	1	3	94.4	179.3	29.36	46	31	34	75	6.43	2.425	6.775	25	88.4	57	5	9.7	201	1.388	11.97	70	11.166	422.3	140	3.8	102	281	24	15.1	18.5	10	68.8	2	0.8	2.8	1.5	10.4	0.3	0.1	4.76	160	45.2	94.9	33.7	35.4	11.6	230
32897	0	54	2	3	58.6	164.7	21.6	41	12	21	70	2.86	2.775	5.25	23	70.72	10	4.66	20.4	116	1.195	6.84	66	0.655	243.9	143	4.1	106	283	25	7.5	29.2	7.6	60.7	2	0.4	2.2	0.6	4.6	0.2	0	4.62	149	43.8	95.1	32.3	33.9	12.3	262
32900	4	30	1	3	105.7	181.5	32.09	42	37	28	57	2.86	2.35	4.707	25	61.88	27	4.94	21.7	126	1.292	17.1	68	0.881	345	141	4	103	279	26	6.2	40.1	7.7	47.6	4.3	0.3	2.5	0.5	3	0.3	0	5.21	150	43.5	83.5	28.8	34.5	12.4	311
32901	1	24	1	4	96.8	172.7	32.46	40	53	35	88	3.21	2.45	6.206	27	88.4	30	4.39	15.6	112	1.388	8.55	76	1.264	410.4	141	3.9	105	279	36	5.3	28.5	15.1	52.4	2.8	1.3	1.5	0.8	2.8	0.1	0.1	4.53	127	38.7	85.2	28.1	32.9	12	312
32908	1	62	2	4	79.5	162	30.29	42	33	27	117	6.07	2.45	5.586	20	70.72	22	5.72	11.1	150	1.421	6.84	70	1.118	297.4	141	4.1	105	283	28	9.8	22.2	6.1	70.1	1.2	0.5	2.2	0.6	6.9	0.1	0	5.19	158	46.5	89.5	30.5	34	13.9	199
32910	6	39	1	3	162	185.2	47.23	43	33	22	40	4.64	2.325	4.344	22	70.72	39	5.22	16.1	148	1.356	10.26	69	2.552	398.5	140	4	106	279	26	7.5	22.5	6.1	69.4	1.6	0.4	1.7	0.5	5.2	0.1	0	5.27	166	49.3	93.4	31.5	33.7	13.3	183
32913	1	19	2	1	64.1	167.4	22.87	46	13	18	48	2.14	2.4	4.655	21	70.72	11	5.38	15.8	101	1.388	8.55	79	0.644	202.2	138	4.1	106	273	33	5.5	34.9	5.9	57.8	1.2	0.2	1.9	0.3	3.2	0.1	0	4.18	125	36.7	87.8	29.8	34	13.2	228
32915	13	20	2	4	79.6	167.3	28.44	31	13	17	157	0.71	2.325	5.819	19	61.88	16	4.94	7.5	145	1.066	8.55	62	2.202	303.3	137	3.8	106	270	31	11.8	14.7	4.4	80.7	0.4	0	1.7	0.5	9.5	0	0	4.13	115	34.5	83.8	27.9	33.3	13.4	301
32916	4	29	2	3	74.3	156.8	30.22	31	17	20	78	1.43	2.35	5.586	21	44.2	8	5.22	13.6	91	1.55	5.13	58	2.258	243.9	138	4.3	105	272	28	12	16.5	7.8	74.5	1.2	0.1	2	0.9	8.9	0.1	0	4.18	119	34.7	83.1	28.6	34.3	11.9	251
32917	0	49	2	4	91.4	153.7	38.69	41	18	17	57	4.28	2.425	5.508	26	70.72	17	5.33	6.1	134	1.001	8.55	79	0.971	315.2	140	3.9	100	279	38	7.6	26.7	6.9	28.9	2.6	0.7	2	0.5	2.2	0.2	0.1	5.32	126	40.2	75.6	23.7	31.3	15.6	354
32918	21	64	2	4	93.8	164.6	34.62	35	11	11	86	5	2.35	4.293	23	53.04	35	7.44	7.9	114	1.195	5.13	68	1.129	309.3	139	4.1	107	280	33	12.9	19.8	4	71.8	3.5	0.9	2.6	0.5	9.3	0.5	0.1	4.27	121	36.8	86.1	28.3	32.9	14.7	360
32919	2	31	1	3	67	167.9	23.77	46	19	22	57	4.64	2.4	4.862	26	88.4	12	5.16	12.4	135	1.001	15.39	73	1.129	297.4	140	3.9	103	279	27	4.4	34.1	7.6	55.8	2	0.5	1.5	0.3	2.5	0.1	0	4.85	144	43	88.6	29.6	33.4	12.3	298
32921	0	23	1	1	61.8	167.8	21.95	47	20	19	98	3.21	2.425	4.448	25	79.56	51	5.05	29.9	123	1.098	25.65	70	2.585	339	139	3.7	104	276	23	8	25.5	5.3	67.8	1.2	0.4	2	0.4	5.4	0.1	0	5.46	165	48.1	88.2	30.3	34.3	12.1	359
32922	1	31	2	3	74.6	162.9	28.11	39	37	31	75	4.28	2.325	4.758	20	61.88	7	6.55	5.6	117	1.195	8.55	65	2.958	267.7	138	4.2	105	276	26	5.9	24.2	5.8	67.4	2	0.6	1.4	0.3	4	0.1	0	4.2	135	38.9	92.6	32	34.5	12.8	355
32925	1	43	1	1	82.9	176.8	26.52	43	31	27	67	5.71	2.35	6.517	21	79.56	20	5.11	22.2	129	1.259	25.65	72	1.671	279.6	137	4.2	106	275	29	11.5	21.1	6.3	67.1	5.3	0.3	2.4	0.7	7.7	0.6	0	4.76	149	43.8	91.9	31.3	34	12.8	312
32926	0	70	1	3	91.8	179.9	28.36	47	25	27	88	10.35	2.225	4.008	25	150.28	31	6.33	14.1	154	1.324	13.68	85	2.213	493.7	138	4.1	100	282	38	8.8	35.9	12.5	49.2	1.8	0.5	3.2	1.1	4.3	0.2	0	4.41	133	39.2	89	30	33.8	13.1	347
32927	2	19	1	4	122.5	183.8	36.26	45	25	38	51	4.28	2.425	2.819	25	79.56	18	5.5	19.5	195	1.033	17.1	74	0.327	333.1	140	4	103	279	29	5.1	22.5	9.1	66.4	1.7	0.4	1.1	0.5	3.4	0.1	0	4.91	150	45.6	92.8	30.5	32.9	13.5	224
32929	1	18	1	1	63.5	164.9	23.35	48	20	25	95	3.93	2.425	5.663	24	79.56	19	4.83	18.3	114	1.292	15.39	74	0.598	368.8	140	3.8	104	278	26	5.7	38.5	9.8	43.2	8	0.6	2.2	0.6	2.5	0.5	0	4.93	159	44.5	90.2	32.1	35.6	11.1	164
32930	1	29	2	3	52.6	160.5	20.42	48	23	23	38	2.14	2.425	4.448	23	53.04	19	4.33	21	111	1.421	17.1	76	0.542	214.1	141	4	105	278	28	6.5	24.1	6.2	67.9	0.7	1	1.6	0.4	4.4	0	0.1	4.84	139	41.4	85.7	28.8	33.8	12.6	230
32932	1	74	1	3	59.5	162.4	22.56	41	16	18	90	6.78	2.3	4.138	25	106.08	14	5.44	18.6	128	1.259	15.39	69	0.666	220.1	136	4.5	101	274	28	6.1	26.2	9.9	59.2	3.9	0.9	1.6	0.6	3.6	0.2	0.1	3.99	129	37.7	94.5	32.3	34.2	13.2	181
32938	0	79	2	3	65.2	156.8	26.52	41	19	26	68	5.71	2.3	6	26	79.56	14	4.39	10.4	185	1.162	10.26	68	1.106	285.5	137	4.7	101	274	27	6.6	25.7	6.6	64.9	2.5	0.4	1.7	0.4	4.3	0.2	0	4.34	136	40.6	93.6	31.3	33.4	12.5	284
32941	4	56	2	1	95.3	162	36.31	40	28	24	126	4.28	2.35	4.681	22	61.88	20	6.16	9.9	103	1.162	5.13	70	2.631	226	139	3.8	106	278	30	8.9	32.4	4.8	58.7	3.3	0.8	2.9	0.4	5.2	0.3	0.1	4.66	139	41.3	88.6	29.8	33.8	12.9	286
32943	0	63	2	4	51.4	158.4	20.49	44	25	23	69	3.57	2.775	6.387	24	61.88	26	6.33	23.1	113	1.162	11.97	74	1.558	315.2	140	3.6	107	279	30	4.6	44.7	6.1	47.2	1.7	0.4	2.1	0.3	2.2	0.1	0	4.42	152	45.4	102.8	34.5	33.6	12.9	297
32946	0	39	1	3	96.5	184.3	28.41	45	33	21	47	5	2.275	5.25	25	97.24	31	6.22	16.8	127	1.162	13.68	68	5.284	404.5	139	4	106	279	23	5.8	39.3	11	46.7	2.8	0.2	2.3	0.6	2.7	0.2	0	5.36	168	47.7	89.1	31.3	35	12	188
32947	3	48	1	3	72.4	174.3	23.83	43	20	20	45	3.57	2.3	5.56	25	106.08	8	3.22	25.6	121	1.518	8.55	64	2.495	327.1	142	3.9	107	280	21	5.4	36.9	9.5	51.2	1.6	0.9	2	0.5	2.8	0.1	0	3.45	141	41.1	119.2	41.1	34.4	12.9	203
32952	0	76	2	3	35.9	163.9	13.36	40	24	32	72	2.86	2.425	5.25	27	53.04	5	4.83	17.7	121	1.453	11.97	68	1.016	214.1	142	3.8	102	281	28	7	24.4	8.9	55.7	10.2	0.9	1.7	0.6	3.9	0.7	0.1	4.5	129	39.6	88.1	28.8	32.8	15.6	266
32954	0	73	2	3	77	157.3	31.12	39	15	19	72	8.93	2.275	6.025	24	88.4	23	8.55	12.9	126	1.259	10.26	70	2.54	333.1	139	3.3	104	285	31	9	24.6	10.2	61.2	3.5	0.4	2.2	0.9	5.5	0.3	0	5.32	145	44.1	82.8	27.3	33.1	13.6	162
32955	0	18	2	4	62	167.3	22.15	36	186	87	55	2.14	2.325	3.439	24	79.56	22	5.33	7.3	177	1.324	11.97	64	0.542	261.7	139	3.5	105	275	28	11.8	26	7.1	63.9	2.2	0.9	3.1	0.8	7.5	0.3	0.1	4.14	134	39.7	95.9	32.6	33.9	12.3	234
32958	2	45	2	3	65.3	165.3	23.9	42	16	23	51	3.21	2.275	4.267	24	61.88	8	5	10.9	156	1.033	10.26	66	0.497	291.5	138	4.1	104	274	24	10.2	13.1	6.9	78.6	1.5	0	1.3	0.7	8	0.2	0	4.01	127	37.8	94.1	31.7	33.8	12.2	307
32959	1	51	2	4	82.8	164.9	30.45	43	18	23	74	7.14	2.35	5.663	25	79.56	27	5.05	10.4	120	1.195	8.55	77	1.84	333.1	139	3.7	102	280	34	11.2	49	6.2	42.1	2.3	0.5	5.5	0.7	4.7	0.3	0.1	4.45	138	40.2	90.3	31	34.3	11.7	287
32960	1	42	2	4	123.4	165.1	45.27	40	20	21	56	3.57	2.425	6.905	24	53.04	20	5.77	11.3	228	1.195	18.81	71	6.616	511.5	138	3.6	104	275	31	5.4	42.7	8.3	44.9	3.5	0.6	2.3	0.4	2.4	0.2	0	3.68	144	41.7	113.2	39.2	34.7	14.1	206
32962	0	40	2	3	111.7	174.9	36.52	39	14	17	50	4.28	2.25	5.353	25	70.72	11	4.55	5.6	140	1.518	10.26	64	5.081	255.8	134	3.3	100	267	25	7.1	23.5	7.1	65.2	3.9	0.3	1.7	0.5	4.6	0.3	0	4.58	136	39.7	86.6	29.8	34.3	13.8	356
32963	0	32	1	1	78.8	164.3	29.19	43	42	23	49	5.36	2.275	4.112	22	70.72	29	5.22	17	132	0.904	13.68	70	1.806	368.8	139	3.7	108	278	26	6.6	36.5	8.2	51.9	3.1	0.3	2.4	0.5	3.4	0.2	0	4.92	152	44.1	89.6	31.1	34.7	12.3	269
32964	1	30	2	4	73.3	166.4	26.47	43	26	27	93	3.21	2.525	4.939	24	79.56	20	4.5	13.3	111	1.388	11.97	74	0.779	243.9	137	4.3	103	272	31	4.5	47.4	5.2	43.7	2.8	1	2.1	0.2	2	0.1	0	4.88	146	42.9	88	29.8	33.9	11.4	317
32965	0	40	1	1	82.7	176	26.7	43	36	28	84	6.07	2.425	5.405	27	106.08	25	5.11	17.9	134	1.227	13.68	76	2.868	345	139	4.6	101	279	33	8.8	31.2	7.5	59	1.7	0.7	2.7	0.7	5.2	0.1	0.1	4.81	158	44.5	92.6	32.7	35.3	12.7	258
32969	0	78	1	4	74.3	171.4	25.29	42	24	22	67	4.64	2.3	4.396	26	88.4	30	5.72	20.2	124	1.066	15.39	66	0.632	410.4	140	4.3	105	280	24	6.1	24	3.3	69.5	1.6	1.7	1.5	0.2	4.2	0.1	0.1	5.58	131	40.5	72.5	23.6	32.5	12.6	232
32972	7	67	2	1	52.2	149.8	23.26	41	23	27	90	3.57	2.525	4.06	24	61.88	35	11.44	8.2	134	1.615	6.84	72	2.032	368.8	138	3.8	99	281	31	7.3	34.1	6.3	56.1	2.5	1.1	2.5	0.5	4.1	0.2	0.1	4.17	129	38.8	93.1	31.1	33.3	12.3	457
32977	9	37	1	3	61.8	181.7	18.72	47	23	18	48	3.57	2.475	3.62	28	88.4	20	4.5	18.1	152	1.55	6.84	74	0.553	309.3	142	4	101	281	27	8	32	7.2	56.8	3.1	0.9	2.6	0.6	4.5	0.2	0.1	5.36	165	48.1	89.7	30.8	34.3	13	287
32980	0	47	1	1	123.3	189.1	34.48	41	65	48	58	3.21	2.5	4.37	23	79.56	41	5.16	22.9	130	1.356	10.26	68	2.89	386.6	137	4	105	272	27	7.9	44.9	9.6	43.4	1.7	0.4	3.5	0.8	3.4	0.1	0	4.95	156	44.9	90.9	31.5	34.7	12.2	249
32986	0	45	2	4	99.1	164	36.85	42	35	25	66	4.64	2.475	3.698	27	61.88	31	5.05	11.3	156	1.292	6.84	78	0.971	249.8	139	4	103	277	36	5.2	39.2	7	51.5	2.2	0.1	2	0.4	2.7	0.1	0	4.82	132	40.3	83.6	27.4	32.8	13.7	249
32987	2	19	1	1	57.9	163.4	21.69	45	25	29	126	4.28	2.425	4.215	24	70.72	16	5.38	20.8	132	1.292	11.97	74	0.463	285.5	140	3.4	102	279	28	7.1	17.7	7.9	71.4	2.4	0.6	1.3	0.6	5.1	0.2	0	5.43	163	49.5	91	30	33.1	12.4	183
32989	9	66	2	1	66	152.6	28.34	42	22	24	94	5	2.375	4.008	23	53.04	47	11.38	3.9	104	1.066	10.26	71	1.863	190.3	139	4.5	104	284	28	8.1	30.8	13.9	52	2.5	0.8	2.5	1.1	4.2	0.2	0.1	4.14	114	34.8	83.9	27.6	32.9	12.9	318
32991	1	64	2	3	91.8	165.5	33.52	42	20	23	93	5	2.45	7.758	28	70.72	30	5.27	15.6	139	1.518	10.26	75	3.184	291.5	140	4.4	100	280	33	8.6	21.4	7.3	65.3	5.6	0.4	1.8	0.6	5.6	0.5	0	4.96	151	44.4	89.4	30.5	34.1	12.4	333
33001	2	82	1	3	63.6	173.3	21.18	45	20	26	64	5.36	2.375	5.586	24	88.4	13	4.66	18.8	181	1.453	10.26	70	1.366	333.1	138	4.6	102	276	24	6.4	15.6	7.7	75.4	1.3	0	1	0.5	4.8	0.1	0	4.36	133	39.2	90.2	30.4	33.7	13	238
33002	0	67	2	3	60.4	156.8	24.57	42	13	23	83	3.93	2.475	4.163	23	88.4	11	4.88	23.6	143	1.421	8.55	67	0.79	303.3	139	4.2	106	276	25	7.2	40.6	9.1	49.1	0.6	0.6	2.9	0.7	3.5	0	0	4.44	138	40.8	91.7	31	33.8	13.9	220
33005	6	58	2	3	91.9	165.4	33.59	44	36	24	75	5	2.35	4.551	25	53.04	55	5.66	12.9	104	1.292	5.13	73	1.66	249.8	143	3.9	109	286	29	7.3	27.5	9.3	60.3	2	1	2	0.7	4.4	0.1	0.1	4.45	133	38.2	85.8	29.8	34.6	13.5	232
33006	0	80	1	3	101.3	176.4	32.55	45	18	23	69	13.21	2.325	3.75	25	123.76	17	5.77	12.4	157	1.195	8.55	66	1.648	446.1	142	4.1	109	292	21	6.5	16.8	7.1	72.3	3.7	0.1	1.1	0.5	4.7	0.2	0	4	124	35.8	89.3	30.9	34.6	12.7	217
33011	3	27	2	3	73.2	172.2	24.69	39	16	19	32	3.21	2.25	4.913	24	70.72	17	4.16	21.1	119	1.13	11.97	65	1.535	345	140	3.9	108	277	25	6.1	26.8	9.1	57.6	6.3	0.2	1.6	0.6	3.5	0.4	0	3.96	129	37.8	95.5	32.8	34.3	12.3	198
33014	0	35	2	3	72.2	173	24.12	38	21	23	53	2.86	2.3	5.819	21	53.04	13	4.33	22.7	102	1.066	8.55	71	1.784	71.4	136	3.9	105	269	33	10.3	20.8	6.4	70.4	1.7	0.8	2.1	0.7	7.3	0.2	0.1	3.8	123	34.1	89.8	32.2	35.9	12.6	372
33023	1	29	1	1	85.1	172	28.77	44	39	32	125	3.57	2.275	4.991	22	88.4	22	5.22	5.9	122	1.098	18.81	68	4.651	327.1	139	3.9	106	276	24	8.9	33.2	7.8	57.1	1.1	0.9	3	0.7	5.1	0.1	0.1	5.05	149	43.3	85.7	29.4	34.3	12.7	300
33026	5	36	1	3	84.4	184.5	24.79	47	32	28	61	6.78	2.325	4.603	24	79.56	20	4.5	21.3	146	1.001	17.1	71	0.937	249.8	140	4	103	281	24	4.2	32.7	11	53.5	1.7	1.1	1.4	0.5	2.2	0.1	0	4.1	134	38.2	93.3	32.5	34.9	12.5	307
33028	2	27	1	1	90.8	168.8	31.87	44	45	39	99	5	2.35	5.275	24	79.56	33	5.38	11.5	106	1.388	11.97	59	10.274	350.9	141	4.2	106	282	15	5.8	44.3	9.1	42.7	3.4	0.6	2.6	0.5	2.5	0.2	0	5.1	160	43.4	85.1	31.4	36.9	12.5	239
33029	0	24	1	1	81.4	171.5	27.68	46	33	27	80	5.36	2.425	4.267	26	88.4	20	4.27	19.2	115	1.356	11.97	78	1.073	255.8	139	4	104	277	32	5.3	40.9	8.2	44.7	5.5	0.7	2.2	0.4	2.4	0.3	0	5.11	156	44.7	87.3	30.4	34.8	12	327
33031	2	19	1	3	53.6	178.1	16.9	48	12	18	65	4.28	2.4	4.5	23	79.56	13	4.66	22.2	133	1.388	23.94	74	0.598	398.5	140	3.6	105	278	26	8	32.5	8.3	50.9	7.6	0.8	2.6	0.7	4.1	0.6	0.1	5.15	163	47.9	93.1	31.8	34.2	11.3	247
33034	2	18	2	3	54.4	152.9	23.27	32	13	20	74	0.71	2.225	4.862	22	44.2	9	4.39	10.4	137	1.356	8.55	56	1.174	214.1	138	4.1	104	271	24	15	24.5	8.9	60.3	5.6	0.7	3.7	1.3	9	0.8	0.1	3.84	122	34	88.6	31.6	35.7	13.5	323
33037	1	35	1	3	99.4	189.2	27.77	43	28	22	64	4.28	2.35	5.844	27	97.24	22	5.55	16.1	122	1.388	15.39	70	3.206	392.6	142	3.9	105	283	27	8.8	27.3	8.9	61.1	2	0.8	2.4	0.8	5.4	0.2	0.1	4.94	150	43.6	88.2	30.3	34.4	12.4	264
33039	0	26	1	1	86.8	176.8	27.77	42	64	31	72	4.28	2.35	4.629	27	79.56	43	4.88	15.9	154	1.195	20.52	72	0.598	374.7	141	4.1	106	280	30	6.4	30.4	11.9	54.2	3.4	0.2	1.9	0.8	3.5	0.2	0	5.22	156	45.4	87	30	34.5	12.5	270
33042	4	28	1	3	111.7	180.6	34.25	43	151	63	49	3.57	2.375	6.232	23	70.72	43	7.33	27.2	115	1.485	13.68	70	2.947	463.9	141	3.8	107	282	27	7.9	33.1	8.1	53.1	5.2	0.6	2.6	0.6	4.2	0.4	0	5.28	159	46.2	87.6	30.1	34.4	12	252
33046	0	30	2	3	85.3	168.8	29.94	46	18	20	70	3.57	2.4	4.422	23	70.72	12	5.27	10.6	136	1.388	3.42	71	0.497	249.8	141	4.3	107	280	25	6.3	22.3	6.6	70.1	1	0.1	1.4	0.4	4.4	0.1	0	4.78	141	41.3	86.6	29.5	34.2	12.2	222
33047	1	58	2	5	106.8	169.7	37.09	44	31	33	85	3.57	2.375	7.034	25	88.4	19	4.94	13.1	177	0.936	20.52	71	1.502	321.2	139	3.8	104	276	27	7.1	24	5.6	65.1	5.3	0.1	1.7	0.4	4.6	0.4	0	3.95	128	37	93.6	32.4	34.7	12	296
33051	2	19	2	5	62	162.7	23.42	45	12	20	40	3.93	2.45	4.758	25	61.88	5	4.72	23.8	87	1.13	22.23	81	0.734	226	139	3.4	103	276	36	5.6	33.4	6.7	55.6	4	0.4	1.9	0.4	3.1	0.2	0	4.13	131	37.8	91.9	32	34.8	11.4	359
33055	1	39	1	3	111	177.5	35.23	46	34	24	75	8.21	2.35	5.431	24	88.4	49	8.77	13.6	118	1.421	15.39	72	8.772	285.5	136	3.9	101	279	26	9.1	29.6	8.1	59.9	1.7	0.7	2.7	0.7	5.5	0.2	0.1	5.3	157	43.9	83	29.5	35.7	12.6	234
33057	6	18	1	5	51.8	157.9	20.78	42	12	17	70	3.57	2.375	3.569	25	79.56	18	4.44	7	188	1.066	15.39	74	0.452	309.3	138	3.5	102	274	32	6.6	26.2	5.9	66.1	1.3	0.6	1.7	0.4	4.4	0.1	0	4.79	134	42.6	88.9	28.1	31.5	15.2	172
33059	8	38	2	1	64.4	165.1	23.63	40	22	17	61	3.21	2.2	4.138	23	61.88	17	5.27	32.2	110	1.066	10.26	73	1.174	249.8	136	3.5	103	270	33	6.3	28.7	4.4	65.3	1.3	0.4	1.8	0.3	4.1	0.1	0	4.63	152	45.6	98.5	32.8	33.3	11.9	282
33060	0	28	1	1	80.6	167.2	28.83	45	42	30	95	3.93	2.35	4.81	26	79.56	19	5.11	30.1	140	1.033	8.55	73	1.129	333.1	139	4	104	277	28	6.4	33.3	8.6	56.2	1.6	0.5	2.1	0.6	3.6	0.1	0	4.85	155	45.5	93.8	32	34.1	11.6	267
33061	0	50	2	4	63.4	167.6	22.57	39	16	24	64	2.86	2.275	4.862	23	88.4	24	4.22	13.1	110	1.259	10.26	64	0.734	243.9	135	4	103	267	24	7.4	35.4	9.9	52.8	1.7	0.3	2.6	0.7	3.9	0.1	0	4.32	134	40	92.6	31	33.5	12.9	306
33063	5	19	2	1	51.2	154.1	21.56	43	12	20	55	2.14	2.425	3.595	25	44.2	8	5	9.3	103	1.292	6.84	77	0.835	184.4	140	3.9	106	277	34	9.7	32.2	6.3	60	1	0.5	3.1	0.6	5.8	0.1	0	4.58	123	36.3	79.3	26.8	33.8	13.5	305
33067	0	38	2	4	93.5	179.3	29.08	35	12	20	51	3.21	2.2	5.379	25	79.56	12	6	11.6	159	1.259	11.97	73	0.869	166.5	139	3.8	105	277	38	6.6	38.6	5.1	53.3	2.3	0.8	2.5	0.3	3.5	0.2	0.1	3.88	110	32.8	84.5	28.2	33.3	12.3	211
33069	1	80	1	3	65.1	169.8	22.58	43	17	26	65	4.28	2.425	5.844	27	97.24	16	4.94	15.4	127	1.098	20.52	76	1.355	410.4	137	3.6	98	273	33	6.1	46.1	8.6	39.7	3.3	2.6	2.6	0.5	2.6	0.3	0.2	7.9	175	59	69.3	19	28	23	232
33071	0	69	2	3	80.5	161.9	30.71	42	17	24	96	5	2.4	4.448	26	70.72	15	6.77	11.8	136	1.162	11.97	70	1.276	327.1	140	3.5	103	281	28	7.2	33.4	6.2	57	2.3	1	2.4	0.4	4.1	0.2	0.1	4.85	146	43.2	89.5	30.2	33.7	12.5	304
33072	0	33	2	3	57.8	172.6	19.4	40	19	21	65	2.5	2.325	5.948	24	70.72	20	4.05	21	117	1.259	6.84	69	1.49	196.3	139	3.6	106	274	29	6.1	22.3	6.6	66.1	3.3	1.8	1.4	0.4	4	0.2	0.1	4.47	144	41.7	93.4	32.3	34.5	11.8	300
33076	2	54	1	1	71.7	165.7	26.11	47	36	35	80	5.71	2.55	8.741	24	61.88	32	11.82	20.4	118	1.195	13.68	81	6.063	386.6	139	4.3	101	285	34	5.5	45.5	6.9	42.5	4.4	0.6	2.5	0.4	2.3	0.2	0	5.22	163	49.2	94.4	31.3	33.2	12.8	309
33077	1	72	1	3	95.5	178.5	29.97	45	29	26	61	4.28	2.325	3.439	24	70.72	34	7.16	30.1	130	1.098	15.39	69	1.806	303.3	140	4.3	104	281	24	7.4	32.5	8	56.6	2.2	0.7	2.4	0.6	4.2	0.2	0.1	4.78	157	44.9	93.8	32.8	34.9	11.2	193
33079	2	19	1	4	52.1	166.5	18.79	44	12	21	125	5.36	2.4	3.776	28	97.24	13	5.33	9.9	92	1.388	11.97	67	0.305	220.1	140	4	102	280	23	6.1	48.6	6.9	42.2	0.9	1.5	3	0.4	2.6	0.1	0.1	4.88	146	44.6	91.4	29.9	32.7	12.4	249
33080	0	44	1	3	100	183.3	29.76	42	86	59	67	3.21	2.325	4.577	27	79.56	35	6.72	26.9	160	0.969	22.23	71	1.231	374.7	139	3.9	103	277	29	8.2	26.2	13.1	58.2	2	0.6	2.1	1.1	4.8	0.2	0	5.07	161	46.8	92.1	31.6	34.4	11.7	248
33081	0	42	1	3	89.9	176.9	28.73	42	19	22	62	4.28	2.3	5.301	25	88.4	18	6.05	8.1	135	1.066	10.26	64	1.061	190.3	138	3.7	103	276	22	5.9	25.9	5.9	60.2	7.4	0.7	1.5	0.3	3.6	0.4	0	5.32	160	47.1	89.1	30	33.8	11.8	238
33082	2	21	2	4	54.7	153.8	23.12	32	10	20	59	2.14	2.2	5.146	19	53.04	7	4.88	4.3	60	1.518	5.13	60	1.163	172.5	134	3.3	104	265	28	9.1	18.7	13.5	63.6	3.6	0.6	1.7	1.2	5.8	0.3	0.1	4.26	112	34.3	80.5	26.3	32.6	12.8	271
33085	0	19	2	3	64.2	162.6	24.28	41	20	21	64	2.14	2.325	3.931	25	61.88	11	4.88	23.8	107	1.13	13.68	66	0.745	226	137	3.7	102	271	25	5.9	26	5.2	66.9	1.3	0.7	1.5	0.3	3.9	0.1	0	4.55	139	40.9	90.2	30.7	33.9	12.5	240
33086	7	56	1	3	89.9	184.1	26.52	44	31	26	20	3.57	2.4	5.482	26	79.56	31	5	10.4	86	1.356	17.1	69	5.205	237.9	139	3.6	104	276	25	8	39.8	9.6	48.1	2.2	0.2	3.2	0.8	3.8	0.2	0	5.11	154	45.7	89.4	30.1	33.7	12.7	255
33088	4	46	2	3	68	166.5	24.53	45	17	20	39	4.28	2.35	5.275	25	79.56	10	5	26.7	124	1.195	13.68	74	1.005	249.8	137	4.1	100	273	29	6.8	36.8	8.6	53.5	0.7	0.4	2.5	0.6	3.6	0	0	4.14	148	42.1	101.6	35.8	35.2	12.1	292
33092	3	32	2	3	110	168.6	38.7	43	21	23	69	3.57	2.35	4.939	25	70.72	15	4.88	13.3	136	1.195	13.68	71	2.743	362.8	139	3.9	100	276	28	9.8	28.3	4.4	65.3	1.9	0.2	2.8	0.4	6.4	0.2	0	4.48	133	38.8	86.6	29.7	34.2	12.9	333
33093	0	74	1	3	137.7	173.5	45.74	43	22	26	81	5.36	2.3	4.655	21	88.4	17	5.83	15.2	120	1.033	18.81	71	0.937	386.6	139	3.9	105	279	28	5.9	26.7	8.4	61.9	2.2	0.8	1.6	0.5	3.7	0.1	0	4.8	157	46.3	95.4	32.8	33.9	12.3	157
33094	0	18	1	4	52.6	171.3	17.93	49	11	22	97	2.5	2.4	4.758	27	88.4	13	3.11	19.9	140	1.13	11.97	78	1.321	309.3	139	3.4	102	273	29	8.5	30.6	7.3	58.4	3.3	0.6	2.6	0.6	5	0.3	0.1	5.35	143	43	80.5	26.7	33.2	12.4	236
33095	0	31	1	4	82.5	161.8	31.51	43	32	27	44	3.93	2.45	4.577	22	106.08	34	4.5	23.1	151	1.582	23.94	69	0.79	356.9	138	3.7	103	274	26	5	40.1	10	46.3	3.3	0.3	2	0.5	2.3	0.2	0	5.41	163	48.6	89.8	30.2	33.7	12.2	298
33099	1	51	2	3	70.1	158.9	27.76	39	23	39	80	3.57	2.3	3.931	28	70.72	11	4.27	11.6	131	1.033	10.26	68	0.576	273.6	141	3.9	105	279	29	4.9	31.2	8.1	55.8	3.1	1.7	1.5	0.4	2.7	0.2	0.1	4.7	138	41.9	89.3	29.3	32.9	13.4	222
33103	0	18	2	3	83.5	166.3	30.19	47	14	18	52	3.57	2.5	3.75	26	70.72	11	4.77	29.2	95	1.066	17.1	76	0.994	291.5	141	3.8	107	280	29	6.2	30.9	8.4	58.3	1.1	1.3	1.9	0.5	3.6	0.1	0.1	4.73	141	40.8	86.2	29.7	34.5	12	240
33104	2	18	1	1	58.5	167.9	20.75	49	16	23	104	5.71	2.45	5.069	23	61.88	17	5.11	28.7	135	1.324	15.39	78	0.644	309.3	140	4.1	105	280	29	6.1	41.5	11.6	43.8	2.4	0.7	2.5	0.7	2.7	0.1	0	5.28	154	47.3	89.7	29.2	32.5	13	401
33106	2	19	2	1	51.6	161	19.91	45	15	23	80	2.5	2.375	3.258	24	61.88	9	4.27	20.6	117	1.162	11.97	82	0.892	303.3	137	3.5	103	271	37	7.8	30.2	7.3	59.9	2.1	0.6	2.4	0.6	4.7	0.2	0	4.68	141	40.9	87.5	30.3	34.6	12.4	279
33107	2	57	2	4	82.8	151.4	36.12	39	20	22	99	4.64	2.35	6.181	24	70.72	30	5.61	12.9	149	1.195	8.55	72	0.711	315.2	140	4.3	106	280	34	7.6	32.3	2.8	60.8	4.1	0.1	2.5	0.2	4.6	0.3	0	4.84	127	39.5	81.6	26.3	32.3	13	316
33109	1	30	1	1	86.2	176.4	27.7	43	46	31	51	5	2.325	4.784	23	88.4	25	5.88	15.2	130	1.162	11.97	74	4.042	398.5	140	4	107	280	31	6.8	31.5	6.3	60.9	1	0.4	2.1	0.4	4.1	0.1	0	5.01	156	44.8	89.4	31.3	35	12.5	283
33110	0	18	1	4	68.1	185.2	19.85	45	14	22	67	2.86	2.625	3.414	27	106.08	11	4.66	39.6	103	1.518	23.94	77	0.756	339	142	4.4	104	281	32	4.8	46.8	5.5	36.8	10.8	0.2	2.2	0.3	1.8	0.5	0	5.26	178	54.1	102.8	33.9	33	11.2	253
33114	18	64	1	3	89.8	178.3	28.25	47	17	21	72	5	2.375	5.508	26	79.56	17	9.1	18.1	148	1.066	15.39	73	0.869	297.4	137	4.3	102	278	26	6.9	32	11	54.3	2.4	0.4	2.2	0.8	3.7	0.2	0	5.06	150	43.8	86.6	29.6	34.2	12.5	244
33116	2	27	2	1	77.7	165.5	28.37	32	17	19	74	2.5	2.175	7.422	23	53.04	7	4.44	28.8	121	1.162	6.84	61	1.919	255.8	135	3.3	105	267	29	8.2	19.1	8	67.9	4.1	0.9	1.6	0.7	5.6	0.3	0.1	3.49	116	33.2	94.9	33.2	34.9	13.9	210
33121	0	49	1	4	75.1	180.2	23.13	47	22	20	73	3.93	2.55	6.051	27	79.56	31	5.22	18.3	98	1.162	11.97	77	1.174	362.8	140	4.1	103	279	30	5.9	22.7	4.9	71.8	0.3	0.4	1.3	0.3	4.2	0	0	5.23	158	46.8	89.4	30.1	33.7	12.7	187
33122	3	18	1	4	66.3	186.6	19.04	41	15	19	132	1.07	2.375	3.051	25	79.56	12	5.11	13.6	96	1.162	8.55	73	0.339	261.7	138	3.6	103	272	32	4.1	35.3	9.1	52.8	2	0.8	1.4	0.4	2.2	0.1	0	5.42	151	46.4	85.5	27.9	32.6	12.2	247
33127	0	18	2	4	48.8	158	19.55	43	8	18	64	1.43	2.45	5.353	28	70.72	13	4.77	6.6	146	1.582	10.26	72	0.666	232	139	4.6	101	274	29	4.6	40.5	14.7	39.7	4.1	1	1.9	0.7	1.8	0.2	0	4.74	132	40	84.3	27.8	33.1	12.5	334
33130	2	27	1	3	68.5	182.6	20.54	47	22	25	63	5	2.425	4.319	26	79.56	19	3.16	17.6	133	0.936	17.1	77	0.35	249.8	140	3.4	105	278	30	7.1	24	8.5	64.3	2.8	0.4	1.7	0.6	4.6	0.2	0	4.66	155	45.3	97.4	33.3	34.2	13.1	213
33131	3	33	2	1	115.8	160.2	45.12	41	19	23	89	3.93	2.325	4.888	23	70.72	27	5.55	8.8	97	1.227	5.13	73	1.953	285.5	136	4.2	100	271	32	11.3	23.3	6.5	66.9	2.3	1	2.6	0.7	7.6	0.3	0.1	4.4	137	40.1	91	31.2	34.2	12.3	366
33134	0	42	1	1	70	163.3	26.25	39	34	27	77	5.71	2.35	5.793	24	79.56	31	4.77	22.9	150	1.195	15.39	71	2.664	303.3	138	3.7	106	276	32	9.6	26.3	5.3	65.4	2.8	0.2	2.5	0.5	6.3	0.3	0	5.22	159	45.8	87.8	30.4	34.7	11.9	171
33136	1	18	1	1	81.3	172.6	27.29	47	49	26	64	6.07	2.4	3.129	26	79.56	20	5.16	17.6	94	1.485	11.97	77	0.587	315.2	138	3.8	101	277	30	7.1	31.7	7.5	58.8	1.7	0.4	2.3	0.5	4.2	0.1	0	5.22	154	46.2	88.6	29.5	33.3	12	355
33139	7	34	2	1	77.8	159.4	30.62	39	39	26	84	1.79	2.275	4.551	25	53.04	64	4.27	8.1	145	1.162	6.84	66	0.802	249.8	140	3.8	107	276	27	8.8	21.3	9	67.1	1.9	0.8	1.9	0.8	5.9	0.2	0.1	4.43	116	35.3	79.7	26.3	33	13.8	384
33140	1	42	1	5	85.7	162.5	32.45	42	22	34	134	5	2.35	5.198	25	79.56	111	5.66	14.7	154	1.227	11.97	70	2.698	386.6	139	4	101	278	28	5.4	36.8	9.2	51.2	1.7	1.1	2	0.5	2.8	0.1	0.1	4.56	152	45	98.6	33.4	33.9	12	228
33144	0	58	1	3	105.9	175	34.58	42	28	19	64	4.64	2.325	6.749	22	88.4	38	4.66	14.5	98	1.292	20.52	66	3.252	350.9	140	4.1	105	279	24	7.1	31	6.9	61.1	0.6	0.4	2.2	0.5	4.3	0	0	5.28	162	47.4	89.9	30.7	34.1	12.4	268
33153	1	82	1	3	92.5	176.7	29.63	42	14	22	73	4.64	2.325	4.37	24	88.4	17	6.05	9.9	115	1.098	13.68	68	1.118	345	138	4.2	104	276	26	4	30.3	13.1	54.3	1.8	0.4	1.2	0.5	2.2	0.1	0	5.22	147	44.2	84.6	28.2	33.3	14.9	178
33161	1	33	1	4	143.2	174.7	46.92	38	20	19	92	3.21	2.3	5.094	23	79.56	42	5.11	18.1	144	0.84	13.68	74	1.4	440.2	137	4	104	272	36	6.9	31.5	3.7	59.9	4.4	0.6	2.2	0.3	4.1	0.3	0	5.64	153	46.3	82.3	27.2	33.1	13.7	336
33162	2	51	1	1	93.9	159.1	37.1	40	18	23	59	6.43	2.3	4.319	23	88.4	15	5.5	16.1	82	1.227	10.26	76	2.032	398.5	137	3.8	104	276	37	6.6	23.8	9.9	57.2	8.1	1	1.6	0.7	3.8	0.5	0.1	5.38	165	48.9	90.9	30.8	33.8	13.9	261
33163	0	21	2	4	61.7	167.4	22.02	49	10	18	49	3.93	2.525	4.551	25	61.88	15	4.66	17.6	107	1.195	29.07	79	0.576	261.7	139	3.6	102	276	29	6.1	36.7	8.3	53.7	0.8	0.6	2.2	0.5	3.3	0	0	4.56	141	41.5	91.1	31	34	12.1	218
33165	1	18	1	4	72.5	167.7	25.78	42	38	31	110	5.71	2.375	4.422	26	97.24	48	4.83	22.6	213	0.84	11.97	75	1.276	475.8	137	3.9	100	274	33	7.4	60.7	16.7	21.6	0.9	0.2	4.5	1.2	1.6	0.1	0	6.44	154	48.9	75.9	23.8	31.4	13.6	211
33166	4	27	1	3	98.9	176.6	31.71	48	36	29	97	6.43	2.45	6.543	27	97.24	39	4.22	6.1	135	1.324	10.26	79	4.11	553.2	140	3.7	103	280	31	9.6	32.9	8.4	57	0.9	0.9	3.2	0.8	5.5	0.1	0.1	5.07	144	41.9	82.6	28.4	34.3	11.9	270
33168	3	52	1	3	83.3	180.6	25.54	43	17	22	98	3.21	2.375	4.888	23	70.72	22	4.44	19.9	96	1.162	11.97	74	0.847	392.6	136	4.2	104	270	31	6.8	27.9	8.3	59.1	4	0.8	1.9	0.6	4	0.3	0.1	5	159	45.6	91.2	31.7	34.8	13.1	210
33169	1	20	2	4	105	177.6	33.29	40	73	55	60	3.21	2.35	3.077	22	70.72	59	4.66	28.1	174	1.195	8.55	74	0.621	273.6	140	4	105	277	34	4	54.6	10.2	32.9	1.5	0.8	2.2	0.4	1.3	0.1	0	4.01	120	36.3	90.6	29.8	32.8	12.5	207
33170	0	42	2	1	59.4	150.2	26.33	44	32	26	89	2.5	2.35	5.379	20	61.88	45	4.5	14.3	110	1.227	3.42	80	1.592	279.6	138	3.8	106	273	36	10.4	25	6.7	66	1.9	0.5	2.6	0.7	6.9	0.2	0.1	4.26	130	36.9	86.9	30.6	35.2	12.2	285
33177	4	40	2	3	63.8	168.2	22.55	45	17	21	42	4.64	2.325	5.844	23	88.4	13	5.05	16.3	105	1.388	15.39	74	0.666	202.2	137	4.1	103	274	29	6.8	23.2	6.9	66.2	2.7	0.9	1.6	0.5	4.5	0.2	0.1	4.66	129	38.6	82.7	27.6	33.3	13.3	192
33181	0	40	2	5	81.9	171.3	27.91	44	46	31	66	3.57	2.525	5.715	24	97.24	85	7.72	9.9	121	0.872	13.68	78	5.408	392.6	138	3.8	105	277	34	9.3	26.3	9.4	61.6	2.3	0.4	2.4	0.9	5.7	0.2	0	4.72	148	43.3	91.8	31.2	34	12.9	324
33182	15	73	1	3	100.3	175.8	32.45	39	18	17	70	5.36	2.275	3.103	28	123.76	34	7.11	12.5	134	1.162	17.1	70	2.247	356.9	137	4.1	99	276	31	6.1	17.7	5.5	74.6	2	0.2	1.1	0.3	4.6	0.1	0	4.63	147	44.7	96.5	31.8	33	13.7	165
33183	1	26	1	1	86.6	164.2	32.12	43	57	28	92	3.93	2.5	4.939	25	79.56	48	4.94	7.2	144	1.453	10.26	75	2.495	333.1	141	4.1	105	280	32	16.5	14.5	7.3	72.7	5.6	0	2.4	1.2	12	0.9	0	5.69	163	49.2	86.4	28.7	33.3	12.5	417
33184	0	77	1	1	71.7	160.5	27.83	41	25	27	72	8.93	2.35	5.327	23	106.08	29	5.77	7.9	132	0.936	13.68	73	4.798	321.2	138	3.7	105	280	33	9.1	33.8	8.1	55.2	1.4	1.5	3.1	0.7	5	0.1	0.1	4.55	144	42.9	94.2	31.5	33.5	12.4	212
33186	0	38	1	1	61	162	23.24	41	34	31	81	3.93	2.375	5.741	28	70.72	34	4.61	11.5	96	1.001	8.55	71	1.513	339	143	4	106	283	30	6.2	26.6	7.6	62.4	2.7	0.8	1.6	0.5	3.9	0.2	0	5.11	146	44.3	85.7	28.3	33.1	12.4	359
33187	1	41	1	4	139.2	182.1	41.98	39	41	30	83	3.21	2.4	4.086	24	97.24	24	12.16	11.6	128	1.001	6.84	71	2.1	362.8	138	3.9	103	281	32	8.8	24.5	4.4	65.9	4.6	0.6	2.2	0.4	5.8	0.4	0.1	6.11	145	45.2	73.9	23.7	32	13.6	360
33190	0	32	1	3	69.2	182.7	20.73	45	19	19	61	4.28	2.35	5.017	24	79.56	14	5.38	14.3	98	1.098	13.68	70	0.869	291.5	137	4	103	273	25	8	22.4	8.8	61.7	7.2	0	1.8	0.7	4.9	0.6	0	5.09	157	46.3	91.1	31	34	12.4	264
33191	0	47	1	5	65.8	166	23.88	45	31	29	50	6.43	2.325	6.594	26	88.4	43	10.16	19.3	163	1.13	13.68	72	2.755	327.1	136	3.9	102	279	28	9.5	40.6	5	52.1	2	0.4	3.9	0.5	4.9	0.2	0	5.2	155	46	88.2	29.7	33.7	13.1	231
33193	0	18	2	4	100.7	162	38.37	35	10	16	54	2.86	2.3	4.215	23	53.04	17	4.61	13.1	132	1.324	10.26	66	0.44	273.6	135	3.4	101	267	30	10.6	36.4	7.6	51.8	3.2	1	3.9	0.8	5.5	0.3	0.1	4.15	131	39.7	95.5	31.7	33.2	11.8	344
33196	2	28	2	3	76.7	170.3	26.45	35	30	29	63	1.07	2.275	6.439	20	53.04	11	4.11	25.4	124	1.292	10.26	65	1.344	226	136	3.9	106	267	30	9.1	17.3	7.9	73.4	0.9	0.4	1.6	0.7	6.7	0.1	0	4.31	133	38.6	89.5	30.9	34.5	12.2	292
33197	0	85	2	3	67.2	160.3	26.15	45	14	24	75	12.14	2.45	3.801	25	141.44	14	5.44	11.6	130	1.324	18.81	73	1.818	392.6	141	4	102	289	28	12.8	19.4	5.5	73.7	1.3	0.1	2.5	0.7	9.4	0.2	0	4.55	141	40.9	89.9	30.9	34.3	12.7	262
33198	19	34	2	2	85.8	158.8	34.02	36	18	23	74	2.5	2.3	4.913	26	53.04	18	5.33	7	152	1.259	8.55	62	3.285	249.8	138	3.8	103	273	27	7.9	19.3	7.1	70.6	2.8	0.4	1.5	0.6	5.6	0.2	0	3.72	114	33.2	88.9	30.5	34.2	12.5	247
33202	2	43	1	3	110.9	177.7	35.12	40	80	55	78	5.36	2.375	5.069	24	70.72	129	6.33	18.6	144	1.098	11.97	74	3.06	362.8	138	3.8	105	277	34	5.6	35.3	18.8	43.6	2.2	0.2	2	1.1	2.4	0.1	0	4.86	144	43.2	88.9	29.8	33.5	12.1	255
33206	1	32	2	3	63	175.5	20.45	42	18	18	55	6.78	2.375	4.293	22	88.4	9	4.61	9.9	98	1.13	6.84	75	0.768	214.1	138	4	105	277	33	10.5	24.7	4.1	69.8	0.8	0.6	2.6	0.4	7.3	0.1	0.1	4.47	135	40.1	89.8	30.2	33.7	12.6	307
33207	5	62	2	3	55.7	162	21.22	41	12	19	81	7.14	2.275	5.379	24	114.92	17	4.27	11.8	115	1.388	13.68	66	3.353	345	138	4.3	104	277	24	7.6	26.9	9.9	47.2	15	1	2	0.8	3.6	1.1	0.1	4.05	127	37.8	93.1	31.4	33.7	15.9	322
33214	0	62	1	4	97.8	183.6	29.01	45	25	27	68	5.36	2.45	5.482	28	106.08	195	5.27	18.4	105	1.324	15.39	81	1.118	410.4	142	3.5	100	284	36	4.1	41.9	8.5	47.2	2	0.4	1.7	0.3	1.9	0.1	0	4.86	149	44.7	92	30.6	33.2	12.3	181
33217	2	24	1	3	81.4	188.7	22.86	46	31	25	60	5.71	2.4	3.827	27	79.56	18	4.61	20.6	96	1.388	13.68	74	0.61	261.7	139	3.4	102	278	28	5	41	3.8	49.9	1.2	0.1	2.1	0.2	2.5	0.1	0	4.93	158	46.7	94.7	32	33.7	11.8	198
33225	2	23	2	1	116.5	165.3	42.64	35	32	21	48	2.5	2.15	4.448	21	61.88	19	4.88	12.9	129	1.13	6.84	68	1.84	297.4	138	3.6	107	273	33	7.8	30.4	8.1	59.7	1	0.9	2.4	0.6	4.7	0.1	0.1	4.27	133	39.2	91.9	31.1	33.8	12.1	305
33227	0	21	2	1	84.5	158.4	33.68	41	30	21	44	2.5	2.3	4.551	23	53.04	22	4.55	3.6	97	1.292	6.84	74	1.637	285.5	135	3.6	102	267	33	5.3	36.4	16.8	44.7	1.6	0.6	1.9	0.9	2.4	0.1	0	4.65	133	39.8	85.6	28.6	33.3	13.1	288
33229	10	29	2	1	80.5	156.2	32.99	31	15	25	74	1.07	2.275	6.491	22	53.04	12	9.21	18.4	109	1.066	8.55	58	2.868	249.8	138	3.2	106	276	27	15	16.4	4.4	78.1	0.9	0.2	2.5	0.7	11.7	0.1	0	3.89	116	34.8	89.8	30	33.4	13.5	253
33230	0	41	1	4	118.1	184.7	34.62	47	34	29	72	3.93	2.55	5.069	25	97.24	30	5.33	12	141	1.13	13.68	71	3.06	422.3	139	4.4	102	277	24	6.1	44.9	8.6	42.6	2.8	1	2.7	0.5	2.6	0.2	0.1	5.3	160	49.2	92.8	30.3	32.7	12.3	347
33231	1	29	1	1	106.7	175.5	34.64	43	21	17	76	2.5	2.425	3.905	26	53.04	12	4.94	15.6	115	1.098	17.1	74	0.937	392.6	142	4.2	107	280	31	8.7	35.4	7.1	56.2	0.9	0.5	3.1	0.6	4.9	0.1	0	5.2	151	45.3	87.1	28.9	33.2	14.4	287
33232	2	31	2	4	128.7	178.1	40.57	33	22	17	44	1.79	2.225	4.681	22	61.88	15	5.27	7	110	1.13	8.55	71	0.869	273.6	139	3.9	107	275	37	5.1	39.2	6.6	52.1	1.6	0.6	2	0.3	2.7	0.1	0	4.22	111	33.4	79.2	26.2	33.1	14.5	429
33235	1	66	1	3	86.5	182.2	26.06	48	14	29	64	3.93	2.425	4.112	21	97.24	67	5.88	21.1	107	1.162	13.68	74	1.592	255.8	134	4.4	101	268	26	5.8	43.5	7.5	45.2	3.2	0.7	2.5	0.4	2.6	0.2	0	5	160	47.2	94.4	32	33.8	12.7	325
33236	4	68	2	3	74.9	158	30	41	18	19	41	7.14	2.25	4.732	24	70.72	16	7.22	17.4	127	1.227	10.26	70	0.881	273.6	135	4.3	103	274	29	6.4	33.8	5.6	58	1.9	0.8	2.2	0.4	3.7	0.1	0.1	3.79	119	34.8	91.8	31.2	34.1	11.8	220
33238	7	18	2	1	94.9	173.8	31.42	40	23	21	53	2.5	2.25	4.396	24	70.72	16	8.77	19.9	162	1.066	10.26	69	1.31	214.1	137	4.1	104	275	29	8.8	31.7	9.3	57.2	1.1	0.6	2.8	0.8	5	0.1	0.1	5	137	39.8	79.7	27.3	34.2	13.1	281
33239	2	20	1	3	52.4	175.9	16.94	46	15	22	58	3.93	2.4	3.982	24	79.56	6	4.72	14.1	96	1.615	15.39	74	1.027	279.6	139	3.8	102	276	28	7	42.8	7.8	46.3	2.4	0.8	3	0.5	3.2	0.2	0.1	4.84	155	45.3	93.5	32	34.2	12.4	236
33240	2	46	1	3	93.7	188.2	26.45	44	17	25	47	4.64	2.4	5.87	25	88.4	18	4.66	20.6	136	1.421	15.39	69	0.779	315.2	139	4.1	106	277	25	5.6	31.1	12.2	54.9	1.2	0.6	1.7	0.7	3.1	0.1	0	4.72	152	42.8	90.7	32.3	35.7	12.7	238
33242	0	33	1	1	66.2	157.7	26.62	45	33	33	76	5.36	2.375	5.198	21	70.72	30	5.38	15.2	185	1.162	17.1	74	1.716	291.5	138	3.6	107	276	29	8.2	42.2	7.4	47.2	2.5	0.7	3.5	0.6	3.9	0.2	0.1	4.89	152	44.3	90.8	31.1	34.3	12	309
33244	0	28	2	3	63.1	169.2	22.04	35	18	19	35	3.21	2.225	5.948	23	53.04	10	4.16	21.7	113	1.259	11.97	61	1.818	249.8	134	4.2	100	266	26	9	15.6	3.5	79.4	1.2	0.3	1.4	0.3	7.1	0.1	0	4.39	133	39.5	90.2	30.3	33.6	12.5	201
33246	2	73	2	3	87.2	157.4	35.2	44	23	16	68	4.64	2.35	7.163	27	88.4	24	4.77	16.5	164	1.259	13.68	73	1.829	309.3	140	3.8	103	279	29	6.6	34.8	9.8	50.7	4.5	0.3	2.3	0.6	3.3	0.3	0	4.42	134	39.7	90.7	30.6	33.7	12.7	182
33247	6	55	2	3	71.4	161.6	27.34	45	24	26	65	4.28	2.4	4.5	27	70.72	15	5.05	16.5	151	0.872	13.68	71	1.163	285.5	140	3.9	104	279	26	4.4	32	12.3	52	3.2	0.6	1.4	0.5	2.3	0.1	0	4.51	149	44.2	98.1	33	33.7	12.2	238
33249	3	30	1	1	60.8	153.6	25.77	49	41	30	67	5.36	2.325	6.103	24	88.4	53	5.77	17.9	146	1.324	13.68	78	3.037	380.7	140	3.6	104	281	29	8.8	25.5	6.3	66.6	1.5	0.2	2.2	0.6	5.9	0.1	0	5.04	171	50.1	99.3	33.8	34.1	11.6	265
33256	3	38	1	3	81.6	179.5	25.33	46	40	31	42	5	2.325	6.956	25	88.4	31	4.88	19.5	143	1.227	15.39	75	1.152	392.6	137	4	102	274	29	5	36.1	9.6	48.8	5.3	0.4	1.8	0.5	2.4	0.3	0	4.71	149	43.4	92.2	31.6	34.3	11.6	193
33257	0	24	1	4	92.4	176.1	29.8	42	85	39	76	5.36	2.375	5.198	29	88.4	20	5.55	8.2	130	1.615	15.39	69	1.152	446.1	139	3.9	101	278	27	11.3	15	8.1	73.7	1.6	1.6	1.7	0.9	8.3	0.2	0.2	5.33	144	43.6	81.8	27	33.1	13.2	294
33260	9	67	1	3	85.9	173.5	28.54	41	15	27	152	4.64	2.3	4.707	27	88.4	62	5.11	22.6	153	1.001	10.26	76	0.497	380.7	141	4.1	103	281	35	9.1	40.9	10.2	45.8	2.7	0.4	3.7	0.9	4.2	0.2	0	3.45	144	36.3	105.1	41.6	39.5	12.7	274
33261	1	51	1	3	78.9	169.2	27.56	44	27	19	55	2.86	2.35	4.913	25	79.56	20	4.77	21.5	131	1.195	27.36	73	1.084	350.9	140	3.9	104	277	28	6.4	35.8	8.1	49.9	4.8	1.4	2.3	0.5	3.2	0.3	0.1	5.14	157	46.8	90.9	30.5	33.6	12.3	216
33262	1	29	2	1	62.9	156.8	25.58	37	37	34	57	4.28	2.325	4.319	23	61.88	19	6	21	108	1.195	3.42	80	2.845	226	138	4.3	105	276	43	11	29.9	5.5	59.1	4.9	0.6	3.3	0.6	6.5	0.5	0.1	4.57	143	42.8	93.6	31.3	33.4	12.7	402
33263	3	61	1	1	52.5	164.2	19.47	43	16	23	80	2.86	2.55	6.232	25	70.72	9	5.16	27.6	117	1.13	11.97	73	0.926	237.9	137	4	103	272	30	6.9	21.4	4.2	72.8	1	0.6	1.5	0.3	5	0.1	0	5.07	154	46.2	91.2	30.4	33.3	12.6	299
33265	1	85	1	3	73.1	165.1	26.82	43	29	33	159	4.64	2.4	5.896	22	79.56	23	4.94	32.8	162	1.13	17.1	67	0.903	339	141	3.8	106	281	24	7.1	42.9	9.2	45.5	1.7	0.6	3	0.7	3.2	0.1	0	5.07	174	51.6	101.6	34.3	33.8	12.4	215
33270	2	36	1	3	66.1	175.4	21.49	42	14	21	75	3.93	2.35	4.913	25	79.56	26	4.72	20.8	117	0.969	10.26	66	1.118	386.6	141	4.3	103	280	24	6.4	30.8	8.1	54.1	6.3	0.7	2	0.5	3.5	0.4	0	4.59	160	47	102.4	35	34.2	11.8	276
33272	0	32	1	3	93	177	29.68	45	25	24	54	7.5	2.35	4.629	26	106.08	14	4	12.5	98	0.969	17.1	69	1.084	297.4	139	3.8	102	279	24	7.1	27.1	8.1	60.2	4.3	0.4	1.9	0.6	4.3	0.3	0	5.46	164	47.8	87.7	30	34.2	12.9	168
33277	11	77	2	4	84.4	154.6	35.31	38	16	17	57	7.85	2.175	3.491	26	159.12	16	5.22	6.6	117	1.292	11.97	64	1.423	505.6	136	3	99	275	26	6.6	23.9	6.4	64.9	4.6	0.2	1.6	0.4	4.3	0.3	0	4.38	138	42.4	96.8	31.7	32.7	12.9	359
33280	0	35	2	3	91.7	174.9	29.98	39	20	17	56	3.21	2.225	5.275	21	70.72	12	4.66	15.2	130	1.195	11.97	71	1.456	345	135	3.8	105	268	32	6	31.1	4.3	60.6	2.7	1.4	1.9	0.3	3.6	0.2	0.1	4.71	141	41.3	87.7	29.8	34	12.4	224
33282	7	19	2	4	58.4	155.9	24.03	39	10	20	67	3.93	2.4	3.543	25	61.88	14	5.33	3.4	109	1.453	6.84	73	0.96	243.9	139	3.9	104	277	34	6.9	30.7	8	57.7	2.2	1.6	2.1	0.6	4	0.2	0.1	4.68	121	37.5	80.3	25.8	32	12.7	266
33283	1	43	1	3	73.7	174.5	24.2	46	24	24	72	4.28	2.375	4.862	31	88.4	17	3.89	18.3	116	1.292	11.97	68	1.016	267.7	143	3.5	104	283	22	6.9	32.5	9.3	54.6	3.5	0.2	2.2	0.6	3.8	0.2	0	4.64	150	43.7	94	32.3	34.4	12	263
33287	10	44	2	4	72.4	162.7	27.35	39	12	19	67	3.93	2.375	5.431	27	106.08	21	4.61	12.2	113	1.162	13.68	74	0.723	309.3	140	3.5	104	278	35	9.6	27.4	3	64.7	1.5	3.5	2.6	0.3	6.2	0.1	0.3	4.46	126	38.3	85.6	28.4	33.2	13.1	286
33291	8	79	1	3	71.1	175.2	23.16	41	13	23	67	6.07	2.25	4.551	26	106.08	12	6	9.9	99	1.098	8.55	69	1.163	350.9	140	3.9	104	281	28	7.1	25.9	8.4	60	5.3	0.5	1.8	0.6	4.3	0.4	0	3.83	117	35.2	91.8	30.6	33.3	16.4	292
33300	0	48	2	1	60.1	156.7	24.48	41	11	18	72	3.21	2.3	3.284	24	61.88	10	5.5	26	102	1.033	15.39	73	0.7	261.7	139	3.7	106	276	32	6.1	27.9	5.4	65	1.3	0.4	1.7	0.3	4	0.1	0	4.76	146	41.8	88	30.6	34.8	12.9	234
33305	3	19	1	4	63.2	181.6	19.16	50	16	19	142	2.86	2.525	4.396	28	106.08	17	4.88	13.3	145	1.227	17.1	81	1.106	350.9	139	4.5	101	275	31	3.7	39.1	15	41.3	4.6	0.1	1.4	0.6	1.5	0.2	0	5.38	163	48.9	91	30.4	33.4	12.9	236
33309	2	28	2	4	52.4	169.8	18.17	43	16	23	37	3.57	2.45	4.888	25	79.56	9	4.55	22.7	103	1.324	15.39	81	0.519	196.3	139	3.8	103	276	38	3.1	37.4	10.1	48.6	2.9	0.9	1.2	0.3	1.5	0.1	0	4.37	118	36.3	82.9	26.8	32.4	13.8	139
33312	2	18	1	5	96.2	173.9	31.81	46	32	30	100	2.86	2.375	3.957	23	97.24	33	4	21.1	103	1.195	18.81	72	1.694	339	140	4.5	106	276	26	5.9	28.2	9	61	1.3	0.6	1.7	0.5	3.6	0.1	0	6.2	145	45.1	72.7	23.3	32.2	13.5	220
33316	0	74	1	3	75.9	174.7	24.87	45	28	27	56	3.93	2.4	5.56	27	114.92	21	6.22	25.4	124	1.001	18.81	75	1.987	315.2	138	4.2	101	276	30	7.1	39.2	10.8	40.9	8.5	0.7	2.8	0.8	2.9	0.6	0	5.14	169	48.3	93.9	32.9	35.1	11.9	342
33317	3	28	2	3	77.2	168.5	27.19	41	20	22	71	3.93	2.375	5.198	22	79.56	16	4.77	6.6	110	1.227	8.55	74	2.856	261.7	137	3.8	105	273	33	8.6	29.5	9.5	58.8	1.7	0.4	2.5	0.8	5.1	0.1	0	5.38	154	45.5	84.7	28.8	34	12.4	378
33320	5	85	2	4	54.7	152.1	23.64	41	14	21	75	5.36	2.4	5.198	25	88.4	17	3.83	9.9	133	1.292	5.13	75	1.095	315.2	142	4.1	108	282	34	5.9	39.4	11	47.8	1.2	0.6	2.3	0.6	2.8	0.1	0	4.29	135	39.6	92.4	31.3	33.9	14	314
33321	0	63	1	3	87.6	182.7	26.24	46	23	21	65	5.71	2.45	6.155	29	123.76	22	5.72	19	111	1.13	23.94	71	1.908	523.4	141	3.9	103	283	25	7.7	35.3	7.3	55.9	1.1	0.4	2.7	0.6	4.3	0.1	0	5.76	170	49.1	85.1	29.5	34.5	13.2	194
33324	0	70	1	1	75.2	168.4	26.52	43	22	24	58	6.07	2.45	6.077	28	70.72	22	4.88	19.2	117	1.195	13.68	71	1.434	267.7	140	4.5	105	280	28	5.1	36.7	9.1	52.2	1.4	0.6	1.9	0.5	2.7	0.1	0	4.86	148	43.4	89.4	30.4	33.9	12.9	230
33327	2	20	1	3	73.2	190.9	20.09	46	20	19	65	5.36	2.5	3.439	22	70.72	17	5.16	24.5	128	1.356	22.23	76	0.903	297.4	141	4	106	282	30	9.1	25.7	8.5	58.8	4.6	2.4	2.3	0.8	5.4	0.4	0.2	5.31	167	49.7	93.8	31.5	33.5	11.5	378
33328	0	52	1	4	76.3	183.6	22.63	44	17	28	55	3.21	2.4	5.25	22	88.4	23	4.88	17.9	165	1.066	8.55	68	0.452	83.3	145	3.5	110	287	25	5.1	43.9	6.3	46.1	2.5	1.1	2.2	0.3	2.4	0.1	0.1	4.78	154	46.8	97.8	32.2	32.8	14.6	260
33330	1	35	2	3	96.1	158.8	38.11	40	23	25	47	2.5	2.25	4.086	23	61.88	12	5.22	13.3	151	1.356	11.97	63	0.858	273.6	140	3.8	107	277	23	9.1	26.5	5.9	64.7	2.6	0.3	2.4	0.5	5.9	0.2	0	4.53	149	42.2	93.2	32.8	35.3	12.5	242
33331	19	56	2	4	111.5	170.3	38.45	41	36	40	62	5.36	2.375	4.5	22	97.24	22	5.05	7.5	131	1.518	5.13	71	1.739	255.8	140	3.7	107	280	30	6.1	42.2	6.9	48.2	2.3	0.4	2.6	0.4	2.9	0.1	0	3.97	122	36.6	92.2	30.6	33.2	13.1	203
33337	8	68	2	4	101	164.9	37.14	42	14	13	47	3.57	2.325	5.405	26	44.2	21	7.94	8.1	134	1.162	8.55	71	0.553	249.8	140	3.6	104	281	29	6.9	31.1	6.6	58.1	3.5	0.8	2.1	0.5	4	0.2	0.1	4.2	122	37.1	88.1	29	33	14.9	210
33338	0	85	2	3	62.3	149.3	27.95	40	21	23	84	4.28	2.425	6.284	27	61.88	10	4.88	16.3	154	1.259	13.68	65	1.547	172.5	140	4.3	104	279	24	5.3	30.6	8.7	58.2	2	0.5	1.6	0.5	3.1	0.1	0	4.96	144	42.3	85.3	29	34.1	14.1	272
33344	0	27	1	4	106.3	176.6	34.08	40	24	22	64	3.93	2.45	5.379	26	97.24	21	4.88	12.4	131	1.098	10.26	68	1.016	374.7	140	4.2	105	278	28	5.9	36.1	6.7	54.1	2.5	0.6	2.1	0.4	3.2	0.1	0	5.59	149	46.1	82.4	26.6	32.3	12.1	350
33345	13	46	2	3	116.9	156.4	47.79	41	22	18	108	4.28	2.4	6	24	61.88	30	4.94	7.2	132	1.098	5.13	71	2.202	404.5	138	3.9	102	275	30	10.1	18.8	6.3	73.1	1.3	0.4	1.9	0.6	7.4	0.1	0	4.6	122	35.9	78	26.4	33.8	12.6	357
33346	2	72	2	1	81.3	157.6	32.73	38	18	28	71	8.93	2.55	4.293	24	141.44	46	13.04	7.9	122	1.098	17.1	81	1.953	356.9	134	4	94	280	43	7.9	31.7	7.7	58.2	2	0.4	2.5	0.6	4.6	0.2	0	5.15	158	49.3	95.7	30.6	31.9	14.5	244
33347	0	45	1	1	72.5	173.6	24.06	40	22	20	55	5	2.25	4.138	25	79.56	15	4.61	22.4	103	1.195	29.07	81	1.953	273.6	141	3.6	108	281	41	6.9	41.6	7.1	48.4	2.7	0.2	2.9	0.5	3.3	0.2	0	4.97	160	45.7	91.9	32.3	35.2	11.7	261
33348	2	23	1	1	65.6	163.5	24.54	45	18	27	96	3.93	2.325	4.267	27	79.56	22	5.72	28.1	159	1.227	25.65	72	1.603	368.8	138	3.9	102	275	28	7.3	24.8	5.7	66.7	1.7	1	1.8	0.4	4.9	0.1	0.1	5.28	162	47.8	90.5	30.7	33.9	12	339
33349	2	19	2	5	72.8	158.4	29.01	45	15	21	43	3.21	2.425	4.784	24	61.88	16	5.11	18.1	111	1.485	8.55	71	0.463	279.6	140	4	104	278	26	5.8	33.5	11.7	50.7	3.4	0.8	1.9	0.7	2.9	0.2	0	4.07	124	36.5	89.4	30.3	33.9	11.8	255
33357	0	45	2	1	53.1	159	21	44	12	16	34	3.21	2.35	3.982	25	70.72	12	5.33	22.4	95	1.227	44.46	77	0.576	190.3	140	4.1	103	278	33	7.3	17.9	5.6	75.4	0.9	0.3	1.3	0.4	5.5	0.1	0	4.7	144	43.3	92.1	30.6	33.3	11.9	233
33360	0	28	1	4	93	182.4	27.95	42	30	31	76	5	2.325	6.956	24	97.24	25	4.83	23.5	171	0.904	15.39	69	3.613	303.3	137	3.9	103	274	27	11.4	31.2	8.2	58.2	2	0.4	3.6	0.9	6.6	0.2	0	5.2	170	49.3	94.7	32.7	34.5	12.5	283
33363	0	57	2	3	61.4	155.4	25.43	44	18	29	71	6.07	2.425	5.25	28	61.88	11	5.55	15	148	1.292	11.97	76	1.885	291.5	138	3.9	101	277	32	8.2	27.3	6.2	62.5	3.6	0.5	2.2	0.5	5.1	0.3	0	4.68	141	40.4	86.3	30.3	35	12.2	302
33364	0	48	1	1	92.2	175.1	30.07	46	39	29	101	3.93	2.25	4.474	23	79.56	34	5.22	10.4	100	1.098	5.13	73	2.992	380.7	141	3.5	106	280	27	11.6	24.9	3.3	69.6	1.9	0.4	2.9	0.4	8.1	0.2	0	4.72	152	43.5	92.1	32.2	34.9	12.1	201
33365	0	59	1	1	74.1	168	26.25	41	29	21	67	5	2.375	4.215	25	79.56	25	4.61	18.8	95	1.324	6.84	72	1.964	261.7	139	4.3	104	277	31	6.4	33.6	9.3	54.3	2.3	0.6	2.2	0.6	3.5	0.1	0	4.97	159	46.6	93.6	32	34.1	12.4	280
33371	0	21	2	2	58.7	157.3	23.72	44	41	32	75	3.57	2.55	6.905	23	53.04	7	5.22	4.7	110	1.324	6.84	73	2.868	303.3	140	4.5	106	278	29	8.9	42.1	6.3	48.9	2	0.8	3.7	0.6	4.4	0.2	0.1	4.52	123	37.7	83.3	27.3	32.7	16	419
33372	2	21	2	3	63	165.3	28.3	34	13	17	54	1.07	2.25	4.862	23	44.2	7	4.27	8.6	114	1.388	6.84	66	2.416	190.3	138	3.8	106	271	32	12.1	11.8	8.6	78.3	1.2	0.3	1.4	1	9.5	0.1	0	3.8	116	33.8	88.9	30.5	34.3	12.2	216
33374	2	42	1	1	76.2	165.3	27.89	45	32	25	58	6.43	2.325	6.491	20	88.4	51	5.88	8.1	164	1.195	13.68	75	3.026	386.6	136	3.9	104	274	30	6.3	29	9.8	59.2	1.6	0.4	1.8	0.6	3.7	0.1	0	5.8	170	49.3	84.9	29.2	34.5	12.5	302
33375	3	31	2	3	58.9	175	19.23	44	12	20	47	4.28	2.425	3.75	23	70.72	11	4.77	12.2	106	1.162	15.39	72	0.565	196.3	140	3.9	105	278	28	4.4	29	7.4	61.1	2	0.6	1.3	0.3	2.7	0.1	0	4.43	135	39.7	89.6	30.5	34	12.7	207
33376	2	23	2	3	81.4	167	29.19	45	19	22	51	3.93	2.575	5.224	26	70.72	16	3.66	18.6	114	1.227	10.26	77	2.066	374.7	139	4.3	103	275	32	12	27.7	9.1	60.1	2.2	1	3.3	1.1	7.2	0.3	0.1	4.85	142	41.6	85.7	29.2	34.2	12.6	322
33377	0	51	2	4	60.2	167.4	21.48	40	16	23	53	2.14	2.35	6	25	79.56	9	4.83	14	110	0.936	11.97	72	1.174	261.7	137	3.6	102	271	32	6.6	47.8	6.8	42	1.5	1.9	3.2	0.4	2.8	0.1	0.1	4.47	130	39	87.3	29.1	33.3	12.3	296
33379	8	24	2	1	66	160.2	25.72	33	12	15	60	0.71	2.225	5.327	21	44.2	7	4.22	9.7	98	0.936	8.55	62	1.761	196.3	137	3.5	105	269	29	10.3	20.2	6.4	72.4	0.9	0.3	2.1	0.7	7.5	0.1	0	4.11	124	35.3	86.1	30	34.9	13.8	229
33381	2	18	2	5	67.8	174.3	22.32	40	23	32	60	5	2.325	3.853	23	88.4	21	5.11	5.2	144	1.227	10.26	76	1.897	249.8	140	3.9	103	280	36	14.5	11.5	6.2	80.1	1.4	0.8	1.7	0.9	11.6	0.2	0.1	4.23	133	38.4	90.8	31.5	34.7	12.5	288
33383	2	67	1	2	47.9	155.2	19.89	39	16	26	84	6.07	2.3	7.887	22	97.24	12	5.33	17.6	138	1.227	13.68	67	0.937	374.7	136	3.9	102	273	28	7.8	29	4.7	61.2	4.6	0.7	2.3	0.4	4.8	0.4	0.1	5.21	163	49.9	95.7	31.2	32.6	13.1	313
33384	2	19	1	4	74.6	170.3	25.72	40	18	19	81	4.64	2.325	3.905	23	88.4	15	4.5	8.2	100	1.453	10.26	65	2.45	380.7	136	3.6	102	271	26	10.7	24.9	8.9	62.8	3.3	0.2	2.7	1	6.7	0.4	0	5.41	133	41	75.8	24.5	32.3	14	212
33385	2	64	2	3	77.5	164.2	28.74	44	18	24	58	3.57	2.4	7.836	26	79.56	9	5.05	19.7	137	1.388	11.97	71	1.118	279.6	139	3.7	100	276	27	4.5	45.5	7.1	43.3	2.8	1.3	2	0.3	1.9	0.1	0.1	4.05	141	40.3	99.5	34.7	34.9	13	304
33387	1	50	1	3	106.4	177.2	33.89	42	34	23	36	5.36	2.325	6.801	24	97.24	22	5.05	12.4	143	1.388	8.55	70	2.495	261.7	137	4	102	274	27	5.6	34.2	9.8	51.1	4.4	0.4	1.9	0.5	2.9	0.2	0	4.97	154	44.8	90.2	30.9	34.2	11.9	242
33390	2	46	1	4	84.6	178.7	26.49	41	22	27	59	5.36	2.375	4.551	26	114.92	22	5.44	26.7	130	1.259	13.68	69	1.479	410.4	138	4.1	96	277	28	4.9	32.8	11.2	53.8	2	0.3	1.6	0.5	2.6	0.1	0	6.27	151	49.6	79.1	24.2	30.6	15.5	230
33397	2	25	1	3	75.6	184	22.33	42	16	20	55	4.28	2.275	3.414	27	79.56	6	4.77	30.6	106	1.13	17.1	65	0.406	309.3	141	4	107	280	23	7.3	26.5	10.9	60.7	1.5	0.4	1.9	0.8	4.4	0.1	0	4.76	153	44.1	92.8	32.3	34.7	12.4	256
33406	3	53	2	3	81.4	169.9	28.2	44	16	26	59	4.64	2.475	6.93	21	79.56	14	6.05	8.4	106	1.55	10.26	73	1.377	279.6	143	3.8	105	286	29	5.9	39.8	7.9	49.1	2.4	0.8	2.3	0.5	2.9	0.1	0	4.51	143	41.3	91.6	31.7	34.6	12.6	268
33409	3	21	1	1	71.7	168.3	25.31	46	16	18	64	3.93	2.375	5.379	25	88.4	19	5.16	29	108	1.227	20.52	71	1.298	309.3	136	3.5	100	271	25	6.5	33.4	9.3	54	3.1	0.3	2.2	0.6	3.5	0.2	0	5.78	175	50.3	87	30.4	34.9	12.5	288
33410	2	43	2	3	61.6	157.3	24.9	41	15	19	76	3.93	2.325	3.569	25	61.88	8	5.22	11.6	129	0.936	11.97	67	0.474	202.2	140	4.1	107	279	26	6.1	27.7	5.9	60.9	4.6	0.9	1.7	0.4	3.7	0.3	0.1	4.39	138	40.9	93	31.4	33.7	12.5	240
33412	0	29	1	1	59	163.9	21.96	47	24	24	76	2.5	2.425	5.017	24	97.24	17	4.72	22.4	147	0.904	10.26	78	0.452	309.3	141	3.5	104	278	31	12.2	9.1	3.4	86.2	1.2	0.1	1.1	0.4	10.5	0.1	0	5.31	160	47.6	89.8	30.2	33.7	12.3	220
33413	0	34	2	3	90.2	174.3	29.69	41	20	27	47	5	2.325	6.31	22	70.72	21	4.77	17.6	135	1.162	10.26	67	1.073	368.8	138	4	106	275	26	5.9	19	8.5	70.3	2	0.3	1.1	0.5	4.1	0.1	0	4.11	126	36.2	88.1	30.7	34.8	13.4	283
33414	0	21	1	1	58.7	169.5	20.43	47	23	37	70	3.57	2.375	4.293	26	79.56	26	4.72	23.5	126	1.033	20.52	73	0.881	356.9	136	4.1	101	270	26	6.4	42.2	8.2	43.9	3.5	2.1	2.7	0.5	2.8	0.2	0.1	5.09	153	44.7	88	30.2	34.2	12.6	245
33416	1	70	1	3	116.9	178	36.9	40	37	30	70	5.36	2.225	3.931	23	97.24	33	6.61	14.3	104	1.195	11.97	61	3.274	261.7	139	4.3	105	280	21	7.8	29	6.2	61.3	2.8	0.8	2.3	0.5	4.8	0.2	0.1	5.2	159	46.8	89.9	30.5	33.9	12.3	220
33420	0	74	2	3	71.9	158.2	28.73	45	23	29	61	3.93	2.4	4.758	30	61.88	25	5.16	15.9	147	1.259	11.97	71	2.461	285.5	142	3.6	103	282	26	5.8	26.3	9.6	60.8	2.8	0.5	1.5	0.6	3.5	0.2	0	4.59	137	40.7	88.8	29.9	33.7	12.5	240
33425	1	44	1	4	84	173.8	27.81	45	80	41	53	6.78	2.4	4.913	26	88.4	23	5.5	17.6	143	1.388	10.26	75	1.705	303.3	138	3.8	103	278	30	5.4	54.6	8.5	34.3	2.2	0.4	2.9	0.5	1.9	0.1	0	4.83	147	43.8	90.7	30.3	33.5	12.9	277
33426	6	43	1	3	90.9	176.3	29.25	43	25	20	145	1.79	2.375	7.887	25	88.4	39	5.44	10.7	98	1.195	5.13	68	3.624	309.3	138	4.3	101	273	25	10.1	34.2	6.2	48.9	10.1	0.6	3.5	0.6	4.9	1	0.1	4.99	158	45.9	92	31.6	34.3	12.2	335
33428	0	62	1	3	73	163.1	27.44	41	12	20	68	5.71	2.325	5.508	28	106.08	22	5.05	11.1	107	1.162	11.97	67	2.619	368.8	139	4	100	278	26	4.4	26.9	6.3	62.7	3.4	0.8	1.2	0.3	2.8	0.1	0	5.1	153	44.5	87.2	30	34.4	13	186
33430	7	42	2	4	73.4	161.2	28.25	39	12	16	61	1.79	2.275	3.853	27	79.56	11	4.94	12.2	145	1.066	11.97	72	0.881	267.7	141	3.6	105	278	33	3.4	40.3	8.9	46.2	4.2	0.4	1.4	0.3	1.6	0.1	0	4.08	125	38	93.2	30.6	32.8	12.3	255
33436	1	19	1	3	68.2	173.1	22.76	51	30	22	102	2.86	2.6	5.637	22	70.72	12	5.33	14.9	139	1.033	10.26	83	2.066	350.9	138	3.9	101	274	32	11.4	25.3	3.8	68.4	1.3	1.2	2.9	0.4	7.8	0.1	0.1	5.8	173	49.9	86.1	29.8	34.8	13.3	335
33437	7	41	1	5	91.5	177.7	28.98	41	24	23	62	4.64	2.4	4.577	25	97.24	26	5.16	8.1	108	1.13	8.55	68	0.869	291.5	139	4	104	277	27	10	23.5	4.7	69.3	2.3	0.2	2.4	0.5	6.9	0.2	0	5.82	182	54.2	93.2	31.3	33.7	12.5	271
33441	1	26	2	3	70.1	168.5	24.69	37	18	19	50	2.86	2.35	4.526	23	70.72	15	4.83	24.9	99	1.227	15.39	73	0.914	255.8	137	3.9	104	272	36	4.6	43.8	9.1	44.7	1.8	0.6	2	0.4	2.1	0.1	0	4.66	149	44.9	96.4	31.9	33.2	12.3	334
33445	12	27	2	2	59.6	164.7	21.97	44	15	18	36	3.57	2.35	4.862	22	61.88	16	4.88	10.4	84	1.227	6.84	71	0.813	196.3	140	3.9	110	278	27	6.9	28.8	6.7	62.3	1.9	0.4	2	0.5	4.3	0.1	0	4.26	133	38.5	90.3	31	34.3	13.1	289
33446	0	37	1	3	94.4	189.7	26.23	42	24	29	76	4.28	2.325	6.879	25	106.08	21	3.55	19.7	113	1.324	10.26	70	0.914	327.1	141	4	106	279	28	5.9	29.2	9.3	58.6	1.8	1	1.7	0.5	3.5	0.1	0.1	5	149	43.7	87.4	29.7	33.9	12.6	260
33447	0	28	2	1	75.6	159.7	29.64	35	22	21	56	2.14	2.3	6.413	23	44.2	9	4.39	22	134	1.582	11.97	66	1.31	154.6	138	3.6	103	272	31	8.1	21.7	8.1	68.5	0.8	0.9	1.8	0.7	5.5	0.1	0.1	3.81	129	36.7	96.2	33.8	35.2	12.6	219
33450	2	64	1	3	108	182.2	32.53	43	22	22	89	3.57	2.275	5.146	25	79.56	18	5.83	19	124	1.162	15.39	69	0.914	362.8	138	4.3	104	275	26	4.4	27.5	9.4	58.6	3.7	0.9	1.2	0.4	2.6	0.2	0	5.14	152	44.5	86.6	29.6	34.2	11.8	290
33452	0	59	1	3	97.2	181.3	29.57	43	20	25	54	4.64	2.25	6.258	25	79.56	20	5.5	21.9	160	0.969	18.81	69	1.118	345	140	3.8	106	280	26	5.7	34.2	8.9	55.3	1.3	0.3	1.9	0.5	3.2	0.1	0	4.59	137	41	89.1	29.8	33.3	13.9	171
33454	0	84	1	4	79.8	178	25.19	43	28	29	60	3.57	2.475	4.37	24	97.24	12	4.61	12.7	106	1.227	17.1	71	0.892	249.8	142	4	106	281	28	5.1	26.3	13.6	55.8	3.7	0.6	1.3	0.7	2.8	0.2	0	5.26	156	46.7	88.6	29.6	33.4	12.4	247
33457	0	62	1	1	66	158	26.44	42	21	21	71	5.36	2.325	5.017	22	70.72	14	4.77	15.4	111	1.195	6.84	73	0.971	368.8	136	3.9	105	272	31	6.9	33.7	8.1	54.3	3.4	0.5	2.3	0.6	3.7	0.2	0	4.84	159	46	95	32.8	34.6	11.8	202
33464	0	46	1	1	78.4	165.1	28.76	42	55	32	72	3.57	2.35	4.526	27	61.88	38	4.77	22.7	127	0.936	13.68	70	1.298	291.5	139	3.9	103	276	28	7.3	32.5	9.4	57.2	0.9	0.1	2.4	0.7	4.2	0.1	0	5.18	159	45.6	88	30.6	34.8	11.8	299
33467	0	60	1	3	121.4	166.9	43.58	41	26	22	78	6.07	2.3	4.655	25	70.72	40	5.83	10.6	131	1.001	11.97	70	0.745	505.6	138	4.3	104	278	29	8.9	16.7	7.6	73.4	2.2	0.2	1.5	0.7	6.5	0.2	0	5.18	145	43.3	83.4	28	33.6	15.5	454
33468	2	22	1	3	85.8	182.5	25.76	47	14	19	49	2.86	2.375	3.646	25	106.08	20	4.27	12.2	120	1.259	10.26	75	0.406	356.9	140	3.7	104	277	28	6.4	31.2	8.1	55.1	4.7	0.9	2	0.5	3.5	0.3	0.1	5.43	169	49.5	91.3	31.2	34.2	12.1	297
33469	4	46	2	3	70.1	163.9	26.1	44	23	26	54	4.28	2.375	5.922	25	114.92	5	5	11.1	125	1.647	13.68	74	1.355	350.9	138	4.1	102	275	30	6.5	29.9	7.1	60.7	1.9	0.5	1.9	0.5	3.9	0.1	0	4.65	139	40.9	87.8	30	34.1	12.9	351
33471	2	18	2	3	69	163.2	25.91	42	14	20	71	4.64	2.375	3.362	27	70.72	11	4.11	15	110	1.098	11.97	70	1.682	243.9	138	3.7	101	274	29	8	24.9	4.3	67.9	1.3	1.7	2	0.3	5.4	0.1	0.1	4.51	146	42.8	95	32.4	34.1	11.6	272
33476	0	49	1	3	121.9	175.3	39.67	38	19	20	58	3.93	2.25	4.189	23	97.24	20	5.55	6.8	156	0.969	13.68	65	10.116	469.9	142	3.6	110	283	27	9.3	27.8	9.4	60.3	1.9	0.6	2.6	0.9	5.6	0.2	0.1	4.74	142	41	86.4	30	34.7	12.4	222
33477	6	29	1	4	108.8	177.2	34.65	40	15	14	54	5.71	2.375	4.603	26	79.56	17	4.94	11.8	125	1.162	10.26	67	0.429	327.1	138	4.4	102	276	28	6.3	34.4	5.9	58.4	1	0.4	2.2	0.4	3.7	0.1	0	6.02	159	48.6	80.7	26.4	32.7	14.4	239
33478	0	70	2	3	60.5	158.9	23.96	46	31	33	48	4.64	2.35	6.517	26	79.56	12	5.5	22.9	159	1.292	18.81	68	1.31	285.5	133	3.8	96	267	22	11.8	55.3	6.4	35.5	2	0.8	6.5	0.8	4.2	0.2	0.1	5.48	110	34.7	63.3	20	31.7	14	412
33485	17	44	2	1	66.2	160	25.86	39	19	18	69	3.57	2.4	5.586	23	70.72	7	4.44	9.3	104	1.356	10.26	69	0.79	208.2	139	4.2	106	276	30	6.1	26.7	8.2	53.9	10.2	0.9	1.6	0.5	3.3	0.6	0.1	4.6	127	39.2	85.1	27.7	32.5	12.6	283
33487	2	39	1	3	67.5	172.2	22.76	43	23	24	86	4.64	2.3	6.724	29	79.56	18	5.11	8.4	143	1.066	10.26	67	3.398	333.1	142	4	104	283	24	7.7	24.5	7.9	66.6	0.6	0.4	1.9	0.6	5.1	0	0	4.78	151	42.7	89.4	31.7	35.4	12.5	254
33489	1	32	2	3	61.7	171.3	21.03	38	24	24	60	3.57	2.35	5.198	23	61.88	9	4.77	4.8	117	1.356	1.71	71	2.743	232	138	3.8	103	274	33	7.1	35.6	5.2	52.2	4.1	3.1	2.5	0.4	3.7	0.3	0.2	4.49	132	39.3	87.5	29.5	33.7	12.2	268
33492	0	45	1	4	141	178.7	44.15	34	22	33	89	3.21	2.15	3.388	31	97.24	35	5.61	3.6	163	1.259	10.26	71	1.231	458	141	4.4	98	280	37	6.9	21.5	8.8	64.1	5.1	0.6	1.5	0.6	4.4	0.4	0	5.89	160	50.5	86	27.1	31.5	15.1	316
33509	3	32	1	1	96.6	180	29.81	41	36	30	68	6.07	2.425	6.232	23	79.56	40	4.88	15.6	142	1.098	8.55	75	4.426	356.9	138	4.3	104	277	34	5.1	34.3	8.6	53.9	2.7	0.4	1.7	0.4	2.7	0.1	0	4.86	154	46.3	95.3	31.7	33.2	12.5	216
33518	0	20	1	3	95.9	171.4	32.64	44	24	29	43	5.71	2.45	6.155	24	79.56	19	5.05	15.2	131	1.098	10.26	70	2.179	350.9	143	4.1	106	286	26	7.4	32.3	9.8	50.6	6.8	0.6	2.4	0.7	3.7	0.5	0	5.52	162	48.3	87.7	29.4	33.5	11.9	263
33519	7	39	1	5	76.5	181.1	23.33	42	31	34	77	3.21	2.325	4.344	24	70.72	101	5.44	29.4	191	1.195	32.49	73	0.587	279.6	137	3.9	103	272	31	7.5	19.6	12.3	56.7	10.2	1.3	1.6	1	4.2	0.7	0.1	3.67	151	43.6	118.8	41.2	34.7	18.1	355
33520	1	74	1	3	78.1	175.3	25.41	37	21	24	81	6.07	2.3	6.413	28	106.08	17	4.5	19.5	159	1.13	17.1	67	2.055	327.1	141	3.7	104	282	30	8.1	23.1	6.3	68.4	1.5	0.8	1.9	0.5	5.5	0.1	0.1	4.99	150	45.8	91.8	30	32.8	11.8	256
33527	0	63	1	3	104.1	186.4	29.96	46	51	32	52	3.57	2.425	4.474	23	61.88	96	5.38	15.4	135	0.84	13.68	73	3.105	350.9	137	4	103	273	27	6.6	26.2	7.5	63.1	2.9	0.4	1.7	0.5	4.2	0.2	0	4.96	156	47	94.8	31.6	33.4	12.7	231
33529	2	30	2	3	86.8	157.4	35.04	38	29	27	77	3.93	2.3	4.37	23	97.24	72	4.94	20.4	116	1.001	8.55	73	2.393	517.5	137	4.4	103	273	35	8.9	27	4.1	64.7	2	2.1	2.4	0.4	5.8	0.2	0.2	4.91	165	47.8	97.2	33.4	34.5	12.2	250
33530	3	56	2	3	66	165.4	24.13	41	42	35	71	6.43	2.375	5.353	24	79.56	23	4.66	12.4	142	1.195	11.97	73	0.824	249.8	141	4.2	106	282	32	4.4	34	9.8	51.3	4.4	0.6	1.5	0.4	2.3	0.2	0	5.26	149	44.2	84.1	28.3	33.6	13.6	240
33531	7	82	1	3	82.7	168.6	29.09	39	33	23	91	8.21	2.25	5.379	23	106.08	19	4.72	25.4	118	1.098	13.68	62	1.569	333.1	137	4.2	103	277	23	7.1	22.1	10	65.7	1.3	0.9	1.6	0.7	4.7	0.1	0.1	4.45	147	42.2	94.8	33.1	35	12.9	198
33534	0	78	1	3	69.6	169.1	24.34	44	17	22	81	10.35	2.4	3.905	27	88.4	9	5.83	23.3	141	1.162	20.52	74	0.644	356.9	143	4.3	105	291	30	5.6	28.3	13.3	54.2	3.6	0.6	1.6	0.7	3	0.2	0	4.89	157	46.8	95.7	32.2	33.6	12.1	202
33536	0	22	1	3	79	190.2	21.84	45	13	23	76	6.07	2.475	4.655	25	79.56	18	3.94	15.2	96	1.356	13.68	72	1.626	339	139	4	103	278	28	4.7	26.5	20.2	42.2	10.6	0.4	1.2	0.9	2	0.5	0	5.17	155	46.3	89.6	30.1	33.6	12	208
33538	11	19	1	1	74	178.1	23.33	46	28	25	79	2.14	2.45	3.595	25	53.04	20	5.33	20.6	106	1.453	29.07	72	1.027	315.2	138	3.8	103	273	26	7.1	40.6	8.7	48.1	2.1	0.5	2.9	0.6	3.4	0.1	0	4.99	152	48.4	96.9	30.6	31.5	12.1	270
33541	4	28	2	3	55.4	156.1	22.74	34	18	19	45	3.93	2.375	4.422	23	53.04	16	4.27	18.4	104	1.356	8.55	61	1.095	226	137	3.7	102	272	27	8.6	21.3	7.2	70.4	1	0.2	1.8	0.6	6.1	0.1	0	3.8	121	34	89.4	31.5	35.3	11.9	202
33543	1	76	1	3	59.7	169.3	20.83	42	15	19	95	4.64	2.45	4.629	26	61.88	38	6.88	12.4	146	1.259	10.26	69	0.497	202.2	140	3.7	104	281	27	5.5	18.9	8.4	69.3	2.3	0.9	1	0.5	3.8	0.1	0	3.85	125	36.5	94.6	32.6	34.4	12.3	356
33544	2	38	2	3	60.5	171.4	20.59	44	18	23	37	1.79	2.3	4.241	26	70.72	13	5.33	13.8	114	1.13	6.84	71	1.321	226	140	3.4	105	277	27	8.6	32	4.8	60.2	2.5	0.5	2.8	0.4	5.2	0.2	0	4.4	137	40.6	92.3	31.2	33.8	11.6	287
33545	2	18	1	1	79.7	172.8	26.69	46	17	26	79	4.28	2.475	5.793	27	79.56	11	5.38	24	138	1.259	13.68	74	0.835	285.5	138	4.3	102	275	28	7.4	26.7	10.6	56.4	5.2	1.1	2	0.8	4.2	0.4	0.1	5.28	156	45.9	86.9	29.7	34.1	12.2	256
33546	1	29	2	1	62	162	23.62	42	15	18	62	3.57	2.3	4.112	21	70.72	9	4.72	21.9	117	1.13	11.97	73	1.976	232	136	3.7	106	270	31	7.7	30.7	7.8	59.9	1.5	0.3	2.4	0.6	4.6	0.1	0	4.64	145	40.7	87.7	31.3	35.6	12.3	243
33551	0	76	1	3	78	171.1	26.64	44	41	48	66	13.92	2.4	2.612	25	79.56	34	6.83	23.3	121	1.13	11.97	72	2.732	374.7	142	3.8	106	294	28	6.9	17.1	7.7	72.5	2.3	0.4	1.2	0.5	5	0.2	0	4.61	152	45.3	98.4	33.2	33.6	14.1	149
33552	3	67	2	5	55.6	159.7	21.8	44	16	22	52	4.64	2.375	6.749	24	70.72	12	5.55	30.3	136	1.388	11.97	74	1.705	333.1	137	3.8	100	274	30	6.1	34.1	6.9	56.8	1.5	0.8	2.1	0.4	3.5	0.1	0	3.92	131	37.6	96.1	33.7	35	12.7	287
33554	10	39	1	4	71	178.2	22.36	42	19	17	53	2.5	2.4	4.577	28	97.24	39	5	12	120	1.356	10.26	69	1.366	261.7	140	4.4	103	277	27	6.1	36.8	8.1	49.9	2.4	2.7	2.2	0.5	3	0.1	0.2	5.54	161	48.9	87.8	29.1	32.9	12.8	339
33558	0	18	1	4	84.2	186	24.34	41	21	28	141	3.21	2.4	3.75	26	79.56	19	4.27	12.9	145	1.227	13.68	67	0.621	380.7	140	4.4	104	277	26	4.6	23.7	8.3	66.3	1.2	0.6	1.1	0.4	3	0.1	0	5.27	141	42.7	81	26.8	33.1	12.4	212
33561	5	83	2	3	86.8	156.4	35.49	42	17	24	69	7.5	2.425	7.163	24	88.4	24	5	13.6	147	1.582	10.26	65	3.263	237.9	139	4.9	102	280	23	7.8	26.8	9.3	61.3	2.2	0.4	2.1	0.7	4.8	0.2	0	4.75	146	42.1	88.6	30.7	34.7	12.6	252
33563	6	54	2	3	99.6	169.5	34.67	41	33	26	61	4.64	2.475	6.672	26	79.56	20	6.05	12.5	116	1.356	8.55	71	3.477	291.5	139	3.8	102	278	30	8.1	36.7	7.1	54	1.6	0.6	3	0.6	4.4	0.1	0	5	144	41.9	83.9	28.9	34.4	13.1	328
33565	0	57	1	3	61.3	167.9	21.74	39	23	28	90	6.43	2.3	4.112	25	88.4	37	5.77	17.6	106	0.936	6.84	64	2.439	237.9	140	4.2	106	282	25	7.6	26.2	8.6	62.4	2.3	0.6	2	0.7	4.7	0.2	0	4.3	139	40.6	94.5	32.4	34.2	12.1	295
33569	2	79	2	3	54.3	147.3	25.03	45	15	25	50	11.07	2.4	5.094	23	141.44	16	5.44	15.2	156	1.324	6.84	70	1.581	428.3	141	3.9	106	288	25	6.9	20.6	9	66.8	3.1	0.6	1.4	0.6	4.6	0.2	0	3.8	127	36.7	96.6	33.5	34.7	12.1	290
33574	0	24	1	3	106.5	177.3	33.88	42	31	28	64	3.21	2.4	4.681	26	97.24	20	5.55	13.4	127	1.292	6.84	67	2.935	410.4	141	3.9	104	280	24	10.6	34.2	6.3	55.8	2.2	1.5	3.6	0.7	5.9	0.2	0.2	5.13	156	46.5	90.6	30.4	33.5	12.3	201
33576	2	68	2	3	61.8	156.2	25.33	41	21	20	44	7.14	2.4	6.155	25	88.4	13	5	17	141	1.195	17.1	70	1.964	321.2	137	4	101	276	29	6.5	32.1	11.2	53.8	2.3	0.8	2.1	0.7	3.5	0.1	0.1	4.59	145	42.7	93.1	31.5	33.8	11.4	228
33577	1	55	2	3	74	163.8	27.58	41	18	33	58	7.85	2.325	5.689	24	97.24	18	4.94	15.2	122	1.485	11.97	68	2.292	380.7	134	4.1	99	271	28	7.6	19.8	8.6	71.1	0.1	0.5	1.5	0.7	5.4	0	0	4.76	144	43	90.3	30.2	33.5	12	296
33587	1	45	2	3	75.9	152.4	32.68	37	13	26	57	3.93	2.35	4.526	21	61.88	10	4.94	11.3	94	1.195	13.68	71	0.632	237.9	138	4.2	105	275	34	5.7	34.5	7.9	52.2	4.1	1.3	2	0.5	3	0.2	0.1	4.59	131	37.4	81.4	28.5	35	13.3	456
33588	0	18	2	1	44.5	155.4	18.43	44	11	19	39	2.86	2.35	3.491	24	70.72	9	4.88	3.9	89	1.421	15.39	72	0.531	237.9	138	3.8	106	273	28	6.1	27.6	14.9	48.5	8.1	1	1.7	0.9	3	0.5	0.1	3.98	109	33.2	83.2	27.3	32.7	15.4	267
33589	6	20	2	5	69.8	161.7	26.7	40	17	25	89	3.57	2.35	5.12	19	79.56	10	5.16	39.4	112	1.421	23.94	65	3.003	255.8	139	4.1	105	276	25	7.5	22	5.8	67.4	4	0.9	1.7	0.4	5.1	0.3	0.1	5.03	146	43	85.6	29	33.8	14.4	293
33591	6	65	2	1	67.6	156.6	27.57	41	22	20	75	5	2.2	4.603	25	61.88	11	4.88	14.9	115	1.195	8.55	66	0.914	202.2	139	3.9	105	277	25	3.2	33.3	8.1	53.5	4.1	1	1.1	0.3	1.7	0.1	0	3.93	125	36.5	93.1	31.7	34.1	12.6	223
33592	0	62	1	4	77.6	177.4	24.66	45	34	33	81	6.07	2.375	5.353	27	106.08	26	5.83	17.6	108	1.13	22.23	80	2.495	446.1	140	3.8	99	281	35	4.1	36.5	12.4	44.7	5.3	1.2	1.5	0.5	1.8	0.2	0	4.93	156	46	93.2	31.6	33.9	12.6	235
33594	0	75	1	4	89.2	176.8	28.54	44	32	32	98	7.85	2.525	5.275	28	123.76	14	4.16	15.9	129	1.227	8.55	76	0.779	428.3	144	3.4	103	289	32	7.1	18	9.4	69.4	2.4	0.9	1.3	0.7	4.9	0.2	0.1	4.82	144	43.3	89.7	29.8	33.2	14.3	341
33595	3	18	2	3	59.4	164.3	22	46	19	19	61	1.79	2.325	3.129	23	61.88	15	4.72	6.6	138	1.453	8.55	75	0.779	261.7	140	3.6	106	276	29	9.8	23.3	11.2	64.1	1	0.4	2.3	1.1	6.3	0.1	0	4.56	146	41.1	90.1	32	35.5	12.7	267
33596	2	32	2	4	50.3	161.5	19.29	39	13	22	47	2.86	2.575	8.094	23	53.04	21	4.27	24.7	102	1.324	8.55	69	1.389	303.3	136	4.4	103	269	31	8.9	32.3	3.3	63	1	0.4	2.9	0.3	5.6	0.1	0	4.34	122	36.9	85.2	28.2	33.1	21.1	216
33605	6	68	2	3	109.3	157.3	44.17	35	18	16	56	4.28	2.4	3.724	26	70.72	12	6.27	7	111	1.001	11.97	70	0.7	327.1	137	4.1	99	274	35	7.8	16.6	6.6	73.1	3.5	0.2	1.3	0.5	5.7	0.3	0	5.3	134	40.3	76.1	25.3	33.2	15	252
33606	0	31	2	4	101.8	177.5	32.31	42	16	25	61	3.21	2.4	3.827	23	97.24	9	5.33	6.4	115	1.356	10.26	86	1.761	362.8	136	3.8	102	271	44	5.4	15.3	10.5	71.3	2	0.9	0.8	0.6	3.9	0.1	0	4.93	131	39.3	79.7	26.4	33.2	12	142
33607	0	27	2	3	86.3	167.2	30.87	31	20	18	60	2.86	2.25	5.844	21	44.2	11	4.11	9.5	117	1.195	6.84	62	0.937	208.2	136	3.9	104	269	31	8	13.9	6.1	78	1.3	0.8	1.1	0.5	6.2	0.1	0.1	4.45	125	37.1	83.3	28	33.5	13.4	213
33608	0	39	1	3	59.6	167.5	21.24	44	23	25	43	3.57	2.375	5.301	29	79.56	28	5.11	14.5	135	1.421	61.56	73	1.784	267.7	140	3.5	101	278	29	6.5	37.7	7.9	51.8	2.2	0.4	2.5	0.5	3.4	0.1	0	4.66	148	42	89.9	31.5	35.1	12.4	215
33612	2	35	1	3	108.6	181.3	33.04	40	31	24	44	3.93	2.375	5.25	27	70.72	21	4.61	12	132	1.13	10.26	71	1.919	374.7	138	4.1	102	274	31	8.4	27.5	10.1	56.6	5.3	0.5	2.3	0.8	4.8	0.4	0	5.04	144	41.3	81.9	28.5	34.7	13.1	323
33614	0	65	2	3	117.7	160.3	45.8	41	22	27	83	3.57	2.4	5.405	27	70.72	50	4.44	7.9	150	1.13	10.26	76	3.85	309.3	139	3.7	100	276	35	11.5	38.7	7.8	51.3	1.3	1	4.5	0.9	5.9	0.1	0.1	4.9	143	41.6	84.7	29	34.2	13.1	393
33616	4	48	1	4	94.6	174.7	31	39	22	24	67	5.71	2.325	4.939	25	132.6	30	4.94	21.5	97	1.259	20.52	70	1.84	428.3	137	3.6	102	274	31	6.5	35.6	8.4	53.8	1.7	0.5	2.3	0.5	3.5	0.1	0	5.23	168	50.2	95.8	32.1	33.5	12.4	185
33617	5	48	1	3	80.5	179	25.12	43	14	25	106	3.93	2.475	5.069	23	88.4	24	4.5	24.2	111	1.033	18.81	67	1.253	458	139	4	105	276	24	7.1	31.5	6.2	60.9	1.3	0.2	2.2	0.4	4.3	0.1	0	5.18	158	47.7	91.9	30.4	33.1	13	213
33621	0	63	1	3	92	180.7	28.18	41	20	22	49	7.85	2.35	5.301	21	123.76	15	5.66	16.1	91	1.292	10.26	68	3.037	309.3	136	3.7	103	275	27	5.6	29.7	5.3	62	2	1	1.7	0.3	3.5	0.1	0.1	4.74	156	44.9	94.8	32.8	34.7	12.5	274
33625	0	81	2	3	69.4	166.1	25.15	44	18	24	51	7.14	2.35	5.198	27	123.76	9	4.94	13.3	171	1.195	20.52	67	1.897	279.6	139	4.1	102	280	22	3.9	28.3	7.9	57.2	5.6	0.9	1.1	0.3	2.2	0.2	0	4.06	129	38	93.8	31.9	34	12.4	180
33627	0	46	1	3	93.6	187.1	26.74	41	42	30	53	4.64	2.25	5.094	22	70.72	30	4.77	23.8	120	0.969	17.1	65	1.558	339	140	3.9	106	279	24	5	34.2	8.4	51.7	5.2	0.6	1.7	0.4	2.6	0.3	0	5.03	160	48.1	95.7	31.9	33.3	11.8	268
33629	0	34	2	3	83.4	159.1	32.95	39	19	19	58	4.28	2.3	5.56	24	88.4	11	4.61	14.7	149	1.485	6.84	66	1.581	297.4	137	3.9	102	273	27	9.1	35.2	4.9	56	3.7	0.2	3.2	0.4	5.1	0.3	0	4.35	141	40.7	93.5	32.5	34.8	12.5	317
33630	7	36	2	4	73.8	173.8	24.43	34	23	18	144	4.64	2.25	2.405	22	53.04	71	4	9.9	131	1.518	10.26	65	0.384	380.7	140	3.6	108	278	31	11.2	43.6	10	44.6	1.3	0.6	4.9	1.1	5	0.1	0.1	4.57	112	34.5	75.3	24.5	32.5	13.9	165
33632	2	26	2	2	88.7	162.1	33.76	30	12	23	210	1.79	2.3	9.568	22	53.04	11	5.61	6.1	118	1.388	10.26	62	2.461	214.1	136	3.5	104	269	32	7.5	26.1	9.4	62.9	0.9	0.7	2	0.7	4.7	0.1	0.1	4.32	120	35.4	81.9	27.7	33.8	13.9	205
33634	2	50	1	3	96.6	179.7	29.91	44	18	20	53	3.57	2.325	5.172	28	61.88	18	6.66	13.3	105	1.098	6.84	71	2.473	333.1	140	4.1	102	280	27	11.5	22.5	3.4	71.4	2.5	0.2	2.6	0.4	8.2	0.3	0	4.74	144	41.4	87.3	30.3	34.8	12.1	273
33637	0	28	2	3	77.2	172	26.1	45	15	20	52	2.14	2.375	4.629	24	70.72	15	5.22	15.2	130	0.904	10.26	74	0.903	374.7	139	3.9	105	275	29	8.8	31.3	6.7	60.5	1	0.4	2.8	0.6	5.3	0.1	0	4.53	138	41	90.6	30.5	33.6	11.8	350
33642	1	77	2	3	46.3	157.4	18.69	42	14	29	77	3.57	2.3	5.612	25	61.88	25	4.5	19.7	162	1.033	13.68	70	2.845	374.7	143	4.6	105	283	28	12	23.1	6.9	68.6	1.4	0.1	2.8	0.8	8.2	0.2	0	4.35	145	42.5	97.7	33.4	34.2	13.1	339
33643	5	41	2	3	94.4	172.1	31.87	43	22	20	67	3.21	2.425	4.215	23	61.88	19	5.27	5.4	102	1.195	11.97	73	2.506	267.7	139	3.7	106	276	30	8.3	19.5	5.8	73.4	1.1	0.3	1.6	0.5	6.1	0.1	0	5.19	129	39.3	75.7	24.8	32.8	15.1	219
33645	0	25	2	1	62.6	156	25.72	46	20	16	72	4.28	2.5	4.784	24	53.04	9	4.88	11.1	91	1.259	10.26	77	1.276	249.8	140	4.1	107	279	31	8.8	26.9	5	62.1	5	1	2.4	0.4	5.5	0.4	0.1	4.67	144	41.9	89.7	30.9	34.4	11.2	294
33647	0	35	1	4	158.1	182.3	47.57	41	29	24	45	4.28	2.375	3.646	26	97.24	33	4.66	8.6	144	1.292	8.55	72	1.208	493.7	137	4	104	273	31	5.2	35.2	7.8	43.3	12.1	1.7	1.8	0.4	2.3	0.6	0.1	5.48	136	41.2	75.2	24.7	32.8	13.3	313
33652	0	32	1	4	94.9	173.7	31.45	42	43	34	61	3.21	2.25	4.163	24	79.56	17	5.72	12.9	187	0.936	10.26	71	0.497	380.7	140	4.3	106	278	29	5.2	43.1	6.4	49.2	1.1	0.2	2.2	0.3	2.6	0.1	0	5	151	45.1	90.3	30.5	33.7	12.5	248
33657	4	23	2	4	78.7	155.9	32.38	38	12	19	64	2.5	2.4	4.939	21	61.88	15	4.44	14.5	154	1.195	8.55	75	0.847	404.5	135	3.6	104	267	37	8	27.6	5.1	65.9	1.1	0.4	2.2	0.4	5.3	0.1	0	4.81	127	37.5	77.8	26.5	34	13.4	362
33658	3	41	2	3	70.9	164.9	26.07	38	18	23	34	3.21	2.325	5.043	24	61.88	13	5	6.3	106	1.227	10.26	66	0.485	243.9	139	3.5	107	276	28	5.4	29.3	6.9	58.4	4.3	1.2	1.6	0.4	3.2	0.2	0.1	3.62	100	30.3	83.6	27.3	32.7	14.3	287
33659	0	35	2	4	87.8	164.3	32.53	37	33	30	91	3.21	2.45	3.569	22	53.04	20	4.39	4.3	142	1.388	11.97	71	0.553	345	140	3.9	106	277	34	5.1	27.2	9.4	59.7	3	0.8	1.4	0.5	3	0.2	0	4.58	91	28.4	62	19.8	31.8	18.1	425
33660	2	59	2	3	60.7	168.7	21.33	42	22	28	105	5	2.425	5.327	29	61.88	19	5.38	9.3	150	1.259	10.26	70	0.745	202.2	142	4.3	103	284	28	4.9	28.9	8.6	60.7	1.1	0.7	1.4	0.4	3	0.1	0	3.89	125	36.8	94.6	32.3	34.2	13.3	198
33662	6	45	2	3	76.5	177.5	24.28	43	12	22	27	3.57	2.35	5.534	25	61.88	13	5	6.4	115	1.485	6.84	67	0.429	232	140	4.4	104	278	24	9.6	19.3	8.6	70.1	1.5	0.6	1.9	0.8	6.7	0.1	0.1	4.41	147	43.5	98.7	33.3	33.8	12.4	351
33663	1	76	1	3	135	194.4	35.72	42	23	24	69	8.57	2.3	4.396	26	123.76	30	6.05	22	81	1.227	11.97	73	1.49	386.6	138	4.2	102	280	31	6.7	28	10.9	56.5	2.3	2.3	1.9	0.7	3.8	0.2	0.2	5.01	155	46.1	92.1	31	33.7	13.9	255
33666	8	71	1	3	72.2	176.1	23.28	37	20	20	93	14.64	2.275	4.655	29	141.44	13	5.44	16.7	188	1.227	11.97	64	1.118	517.5	146	4.5	107	301	27	6.9	12.9	8.4	74.9	3	0.8	0.9	0.6	5.2	0.2	0.1	3.97	120	35.9	90.7	30.4	33.5	12.8	184
33667	7	79	1	1	85	159.1	33.58	42	24	28	66	5	2.325	4.448	24	106.08	15	5.88	18.6	113	1.259	8.55	78	2.416	303.3	140	4.1	106	280	36	6.5	26.6	6.3	65.2	1.5	0.4	1.7	0.4	4.2	0.1	0	4.56	145	42.6	93.3	31.7	34	12.5	196
33668	3	48	2	4	77.8	171.4	26.48	41	13	13	60	3.57	2.4	4.862	26	70.72	20	5.05	12.4	130	1.356	8.55	73	0.553	261.7	140	4.7	104	278	32	5.4	47.2	5.8	44.5	1.4	1.2	2.5	0.3	2.4	0.1	0.1	4.15	131	38.5	92.7	31.6	34.1	13	335
33673	0	85	1	3	79.2	157.6	31.89	38	13	21	82	4.28	2.275	3.569	27	106.08	17	5.16	18.8	181	1.195	11.97	74	0.723	291.5	141	4.1	103	281	36	4.7	18.5	7.8	70.3	2.7	0.8	0.9	0.4	3.3	0.1	0	4.01	131	38.6	96.2	32.8	34.1	12.4	198
33675	8	56	2	3	95.7	158.1	38.29	40	38	34	107	3.57	2.35	5.689	25	70.72	93	4.33	7.5	145	1.292	10.26	68	1.863	214.1	138	4.2	103	274	28	9.3	20.5	7.4	67.2	4.6	0.3	1.9	0.7	6.2	0.4	0	4.56	131	38	83.4	28.6	34.3	15	432
33681	4	29	1	3	97.5	179.8	30.16	45	79	43	82	4.28	2.45	5.405	26	106.08	125	4.44	31.5	130	1.195	22.23	72	5.261	458	139	3.7	100	276	27	6.1	37.5	8.6	49.7	3.9	0.4	2.3	0.5	3	0.2	0	5.68	164	48.2	84.9	28.8	34	12.1	338
33682	3	38	2	3	61.1	163.2	22.94	44	22	18	41	8.21	2.275	4.344	23	79.56	11	6.77	23.8	97	1.195	18.81	64	1.05	255.8	137	3.8	105	279	21	5.9	21.4	4	73.4	1	0.2	1.3	0.2	4.3	0.1	0	4.61	141	43.3	94.1	30.7	32.6	12.1	235
33684	0	74	1	3	110.7	175.3	36.02	40	17	22	59	8.21	2.3	3.646	23	88.4	15	6.66	9.9	112	1.292	13.68	62	4.087	345	140	4.1	107	284	22	6.4	26	6.8	62.6	3.4	1.3	1.7	0.4	4	0.2	0.1	4.71	145	43.5	92.3	30.7	33.3	12.2	269
33687	0	53	2	1	98.2	168.8	34.46	44	17	23	94	6.07	2.325	5.146	27	70.72	21	5.88	7.2	169	1.195	10.26	73	1.344	232	137	3.5	102	276	29	6.1	28.5	9.7	60.1	1	0.7	1.7	0.6	3.7	0.1	0	5.39	156	45.7	84.9	28.9	34	12.5	223
33688	0	76	1	3	76.4	172.4	25.71	44	25	28	104	7.5	2.425	4.526	24	97.24	22	4.94	20.1	117	1.356	15.39	66	2.303	291.5	132	5	97	267	21	6.5	17	10	67.8	3.8	1.4	1.1	0.7	4.4	0.2	0.1	4.2	136	38.8	92.3	32.2	34.8	12.2	320
33690	0	27	2	2	71.4	164	26.55	38	12	18	58	3.57	2.3	4.396	23	53.04	8	5.05	16.5	108	1.259	6.84	65	1.084	249.8	140	3.8	108	278	26	5.5	38.3	6.3	53.4	1.8	0.2	2.1	0.3	2.9	0.1	0	4.62	140	42.2	91.3	30.4	33.3	12	307
33691	0	58	2	4	78.8	152.7	33.79	37	13	14	44	7.85	2.35	7.629	24	97.24	20	5.72	9.1	159	1.292	11.97	72	0.903	350.9	142	3.8	105	287	35	5.2	31.8	8.8	55.8	2.8	0.5	1.7	0.5	2.8	0.1	0	3.66	101	31	84.7	27.6	32.6	14.7	210
33694	1	54	1	3	122.2	176.6	39.18	45	30	25	70	5	2.5	4.474	29	79.56	39	6.77	19	143	1.033	15.39	70	2.247	493.7	144	3.5	105	289	25	4.6	37.3	8.8	51.3	2.3	0.4	1.7	0.4	2.4	0.1	0	5.38	168	49.1	91.3	31.2	34.2	12.5	162
33696	9	61	1	3	104.3	193.9	27.74	46	14	18	74	5	2.4	5.224	22	79.56	18	8.77	12.2	148	1.195	10.26	71	2.371	321.2	137	4.5	102	277	25	9.6	20.9	6.4	70.6	1.7	0.4	2	0.6	6.8	0.2	0	4.78	149	42.7	89.3	31.2	34.9	13.6	306
33698	0	75	1	3	115.4	176.5	37.04	44	21	23	85	7.14	2.425	6.129	26	70.72	25	6.38	21.7	137	1.098	17.1	76	1.784	428.3	139	3.9	102	281	32	5.9	22.4	9.6	64.7	2.8	0.4	1.3	0.6	3.8	0.2	0	5.72	176	53	92.6	30.8	33.2	12.5	195
33699	1	37	1	4	100.2	167.2	35.84	38	25	28	56	4.28	2.4	4.008	24	106.08	22	5.83	11.1	147	1.324	17.1	74	1.298	249.8	139	4.4	106	278	36	6.3	39.8	7.1	50.5	1.6	1.1	2.5	0.4	3.2	0.1	0.1	4.59	123	37.2	81.1	26.7	33	13.9	286
33700	1	29	1	2	100.4	174.6	32.93	45	22	22	156	5	2.35	5.612	25	88.4	18	4.55	14.3	118	0.969	11.97	76	1.863	404.5	140	3.4	107	279	31	7.4	36	11.3	51.2	1.3	0.2	2.7	0.8	3.8	0.1	0	5.73	167	48.2	84.1	29	34.6	12	246
33709	2	53	1	3	75.7	173.7	25.09	43	24	20	80	4.28	2.375	5.094	25	79.56	30	5.33	23.3	121	0.969	8.55	72	1.49	356.9	139	3.7	102	277	29	12	27.5	4.7	65.4	1.8	0.5	3.3	0.6	7.8	0.2	0.1	5.64	178	52.1	92.6	31.6	34.2	12.5	330
33711	2	20	1	1	56.1	170.8	19.23	44	26	31	75	3.21	2.375	3.181	26	70.72	14	4.77	14.1	144	1.324	11.97	72	0.61	243.9	138	4.2	104	274	28	7.6	26.9	9.8	58.6	3.5	1.3	2	0.7	4.5	0.3	0.1	4.84	149	42.5	87.8	30.7	34.9	13.7	369
33712	2	23	2	1	61.7	164.7	22.75	39	21	22	41	6.43	2.225	4.241	24	79.56	11	3.89	19	104	1.453	6.84	63	0.971	261.7	135	3.8	103	270	24	6.9	32.6	11.6	53.8	1.7	0.3	2.2	0.8	3.7	0.1	0	4.36	141	40.6	93.2	32.4	34.8	12	310
33713	2	62	1	5	102.5	182.6	30.74	41	24	21	123	4.64	2.475	4.707	28	97.24	23	4.88	19.7	116	1.259	10.26	75	4.392	428.3	136	4.3	101	271	34	8.2	18.4	11.6	61.6	7.6	0.9	1.5	1	5.1	0.6	0.1	4.03	131	37	91.9	32.6	35.4	12	257
33715	1	45	2	4	50.8	155.3	21.06	45	18	24	64	1.43	2.5	5.043	22	70.72	25	4.94	22.4	125	1.292	10.26	84	1.14	237.9	139	3.9	105	274	39	5.1	41.5	12.9	40.8	4.4	0.4	2.1	0.7	2.1	0.2	0	4.92	136	41.9	85.3	27.7	32.5	13.7	264
33721	6	19	1	3	77.3	181.4	23.49	46	19	24	50	3.21	2.475	3.931	27	79.56	13	5.27	25.8	116	1.259	20.52	74	0.734	362.8	138	3.8	99	274	28	8.1	36.5	8	52.4	2.9	0.4	3	0.6	4.2	0.2	0	5.78	163	50.3	86.9	28.2	32.4	12.2	240
33726	3	66	1	1	112.6	168.6	39.61	42	36	31	72	3.21	2.4	4.448	25	70.72	31	11.71	19.7	133	1.227	13.68	72	2.789	202.2	140	4.3	104	284	30	7.5	26	8	60.5	4.4	1.2	2	0.6	4.5	0.3	0.1	4.97	156	47.4	95.2	31.3	32.9	12.4	356
33727	15	57	2	4	83.4	165.2	30.56	42	17	23	103	4.64	2.4	4.939	25	97.24	44	5.27	8.6	178	1.582	8.55	72	1.603	279.6	145	3.7	106	288	30	6	28.4	7.5	61.3	1.7	1.2	1.7	0.5	3.7	0.1	0.1	4.09	130	38.7	94.5	31.8	33.6	12.3	373
33728	2	34	1	1	90.7	175.9	29.31	48	34	22	57	5	2.425	3.543	27	88.4	25	5.27	10	118	0.904	10.26	78	1.084	321.2	141	4	103	282	30	6.6	33	6.3	59.3	1.2	0.3	2.2	0.4	3.9	0.1	0	5.7	162	49.1	86.1	28.3	32.8	13.3	283
33729	0	69	2	4	56.3	159.4	22.16	40	17	29	67	2.14	2.375	7.06	26	70.72	16	4.94	14.3	153	1.033	11.97	72	0.756	261.7	139	3.5	102	275	32	7.5	48.5	8.9	30.3	8.6	4.3	3.2	0.5	2.9	0.7	0.3	4.45	148	44.3	99.3	33.2	33.4	13.6	255
33730	0	46	2	3	68.8	165.9	25	47	16	28	87	2.86	2.4	5.482	24	61.88	58	4.83	24.7	170	1.485	13.68	79	3.522	321.2	139	3.8	103	275	32	8.1	33.3	5.2	58.2	2.4	1	2.7	0.4	4.7	0.2	0.1	3.94	139	39.2	99.6	35.3	35.5	12.4	390
33734	4	25	1	1	67.4	170.6	23.16	42	24	28	69	3.93	2.325	5.043	26	70.72	15	4.66	9.9	123	1.098	13.68	76	2.653	327.1	137	3.5	102	273	33	4.3	35.5	7.1	50.9	5.6	1	1.5	0.3	2.2	0.2	0	5.38	158	48.2	89.5	29.2	32.7	12.1	175
33735	7	36	2	3	69.1	164.8	25.44	46	22	25	57	4.64	2.45	6.93	26	88.4	25	5.66	19.5	133	1.356	23.94	71	2.427	392.6	136	2.9	98	272	25	4.2	23.2	9.9	63.6	3.2	0.3	1	0.4	2.7	0.1	0	5.01	155	46.2	92.3	31	33.6	12.2	368
33736	2	54	2	3	65.6	158.7	26.05	47	21	27	47	5	2.4	4.939	28	79.56	20	5.16	15.9	142	1.13	13.68	72	0.768	202.2	139	3.8	102	278	25	4.6	30.7	10.9	56.7	1.3	0.6	1.4	0.5	2.6	0.1	0	3.68	119	33.6	91.6	32.4	35.4	12.1	223
33737	0	47	2	3	68	178.7	21.29	46	12	12	37	4.64	2.4	3.543	26	70.72	9	4.11	17.9	83	1.421	8.55	72	0.644	220.1	139	4.2	103	276	26	7.4	27	5.3	65.8	1.6	0.4	2	0.4	4.9	0.1	0	4.61	138	40.2	87.4	30	34.5	12.3	209
33739	4	25	1	3	71.2	169.4	24.81	48	29	27	71	5	2.375	5.844	27	97.24	18	4.61	17	121	1.421	15.39	73	2.653	475.8	140	3.8	103	279	25	6.9	31.8	5.8	59.1	2.5	0.8	2.2	0.4	4.1	0.2	0.1	5.38	164	47.7	88.8	30.5	34.4	12.1	252
33740	16	29	2	1	91.2	167.3	32.58	35	30	21	53	1.43	2.375	7.008	22	53.04	27	4.55	8.2	137	1.485	3.42	70	1.908	184.4	135	3.8	104	266	35	11.3	22.9	5.2	65.3	6.3	0.4	2.6	0.6	7.4	0.7	0	4.32	129	37.9	87.8	29.8	33.9	12.1	340
33743	0	26	1	4	103.8	196.2	26.96	41	20	21	63	6.78	2.425	4.862	26	106.08	30	4.72	14.9	127	1.388	18.81	73	0.553	350.9	139	3.6	104	279	33	5.6	40.2	11.5	43	4.6	0.6	2.3	0.6	2.4	0.3	0	4.83	154	46.6	96.5	31.9	33.1	12	232
33744	13	48	2	3	86.7	174.3	28.54	41	23	18	100	3.21	2.4	6.594	24	70.72	40	5	9.1	125	1.485	6.84	73	2.834	255.8	136	3.9	98	270	32	8.9	23.2	6.4	68.9	1.5	0.1	2.1	0.6	6.1	0.1	0	5.23	160	47.7	91	30.5	33.5	12.8	257
33745	3	46	1	3	75.2	169.7	26.11	45	21	24	62	3.21	2.4	6.543	24	70.72	12	6.16	13.4	87	1.001	15.39	71	1.456	273.6	140	3.6	105	279	26	11.2	18.5	4.4	75.3	1.7	0.1	2.1	0.5	8.4	0.2	0	5.4	158	46.4	86	29.2	33.9	12.5	240
33750	1	29	1	3	72.6	175.4	23.6	48	50	43	52	3.93	2.4	5.224	28	79.56	107	5.16	19.7	142	1.066	17.1	74	0.531	309.3	143	4.2	104	284	26	6.1	27.3	6.1	58.8	7.6	0.3	1.7	0.4	3.6	0.5	0	4.86	154	45.1	92.6	31.8	34.3	11.7	305
33753	0	18	2	1	56.6	153.1	24.15	42	24	25	75	2.86	2.275	4.034	26	61.88	15	5.05	6.4	88	1.259	6.84	70	0.61	249.8	139	4.4	105	275	28	7.3	30.3	11	56.2	2.2	0.5	2.2	0.8	4.1	0.2	0	4.7	131	38.4	81.7	28	34.3	12.3	364
33754	3	48	1	1	71.2	172.9	23.82	45	47	27	61	3.93	2.575	6.517	24	88.4	86	6.22	8.4	89	1.453	10.26	63	6.345	386.6	142	4	106	283	18	5.9	27.3	7.2	63	2	0.5	1.6	0.4	3.7	0.1	0	5.74	170	50	87	29.6	34.1	12.1	264
33755	4	23	2	3	100.7	166.2	36.46	41	30	26	70	3.57	2.325	4.112	24	70.72	12	5.66	5.6	125	1.259	5.13	75	1.208	303.3	139	3.9	104	277	34	7.1	27.5	7.2	63.7	1.3	0.4	2	0.5	4.5	0.1	0	4.55	135	41.5	91.4	29.6	32.5	12.6	260
33756	7	43	2	3	80.2	158.6	31.88	39	20	25	57	2.86	2.25	5.198	23	79.56	20	4.94	12.4	129	1.033	10.26	71	0.847	350.9	139	4.2	105	275	32	6.4	44.7	6.7	46.3	1.5	0.8	2.9	0.4	3	0.1	0.1	5.19	146	44.2	85.2	28.1	32.9	12.4	355
33761	0	54	1	3	79.4	167.23	28.39	46	29	29	57	2.86	2.325	4.784	26	79.56	20	4.88	22	128	1.324	15.39	71	1.344	398.5	140	4	102	277	25	8.1	27.3	7.7	56.3	7.3	1.5	2.2	0.6	4.6	0.6	0.1	4.61	142	41.5	90	30.9	34.3	12.4	255
33762	3	44	1	3	88.2	177.1	28.12	43	24	20	68	3.21	2.5	6.465	29	97.24	27	5.22	27.6	121	1.324	18.81	70	1.806	440.2	138	3.9	98	274	26	8.4	28.1	7.4	55.5	8.6	0.4	2.4	0.6	4.7	0.7	0	4.97	154	45.2	90.7	31	34	12.4	274
33765	0	41	1	4	84.6	177.9	26.73	44	26	39	59	4.64	2.325	5.069	26	106.08	33	4	11.5	153	0.872	10.26	78	2.077	309.3	140	3.7	104	278	34	4.1	57.8	9.3	31	1	1	2.4	0.4	1.3	0	0	4.87	141	41.9	86.1	29	33.8	12.8	327
33767	5	47	2	1	99.6	166.9	35.76	39	109	94	96	3.21	2.325	5.637	26	61.88	63	5.66	6.3	178	1.292	8.55	69	2.653	339	138	3.4	102	275	30	7.8	26.7	4.7	64.7	3.8	0.1	2.1	0.4	5	0.3	0	4.23	122	37.1	87.7	28.8	32.8	14	294
33768	0	65	2	3	90.4	157.1	36.63	41	23	21	88	4.64	2.25	4.551	26	61.88	21	5.22	15.4	151	1.421	18.81	72	2.473	232	137	4	99	274	30	6.4	32.5	7	57.4	2.7	0.4	2.1	0.4	3.7	0.2	0	4.93	144	42.5	86.1	29.1	33.8	12.5	300
33770	0	47	1	3	104.7	178.2	32.97	40	25	20	68	3.21	2.4	6.206	24	79.56	43	5.05	19.2	120	1.098	15.39	71	1.682	416.4	137	4.2	104	272	31	8.8	25.5	8.4	61.3	4.5	0.4	2.2	0.7	5.4	0.4	0	5.03	154	46.2	91.9	30.7	33.3	12.2	316
33771	3	66	1	1	77.5	167.8	27.52	39	18	16	68	2.5	2.375	5.12	25	88.4	33	6.88	14.9	97	1.55	15.39	67	4.527	356.9	139	3.9	103	277	28	7	40.5	7.8	48.8	2.7	0.4	2.8	0.5	3.4	0.2	0	4.88	152	43.7	89.5	31.1	34.8	12.5	222
33775	1	50	1	4	88.8	185.3	25.86	39	24	26	92	9.64	2.3	3.698	28	97.24	15	4.83	9.7	174	1.098	10.26	68	1.05	303.3	142	4	106	288	29	6.9	22.2	10.1	65.9	1.3	0.4	1.5	0.7	4.5	0.1	0	4.88	149	43.8	89.8	30.5	34	11.9	314
33777	0	33	1	1	83	167.5	29.58	44	29	22	81	3.93	2.45	4.732	25	70.72	18	4.77	29.2	127	1.001	17.1	71	0.869	386.6	139	3.9	104	276	27	4.9	34.8	7.2	53.9	3.8	0.3	1.7	0.4	2.6	0.2	0	5.49	152	45.5	83	27.8	33.6	12.6	284
33778	0	40	1	3	80.2	180	24.75	46	20	22	66	5.71	2.45	5.017	26	79.56	9	6.66	11.6	130	1.356	10.26	68	2.856	237.9	139	3.9	105	280	22	9.8	30.3	6.3	56.9	5.8	0.6	3	0.6	5.6	0.6	0.1	4.81	151	43.9	91.3	31.3	34.3	12.4	380
33780	0	32	2	4	87.4	161.9	33.34	39	78	74	78	2.86	2.4	4.293	29	70.72	24	4.55	12.5	336	1.066	10.26	76	1.569	273.6	141	3.6	102	279	37	10.4	52.8	10.5	34.4	1.5	0.7	5.5	1.1	3.6	0.2	0.1	4.18	118	36.3	86.9	28.2	32.3	13.3	482
33783	22	18	1	1	134.5	179	41.98	44	23	22	83	2.86	2.45	5.637	21	88.4	32	5.16	9.3	112	1.582	11.97	75	1.558	422.3	140	4	105	277	31	7.9	41.3	11.7	41.4	4.6	0.9	3.3	0.9	3.3	0.4	0.1	5.32	158	46.8	88	29.7	33.7	11.9	297
33784	4	54	2	3	92.1	162.4	34.92	40	28	25	76	4.64	2.35	5.793	26	70.72	24	6.72	11.5	137	1.066	8.55	60	0.711	273.6	141	4.1	104	282	21	8	18.3	5.8	72.5	2.6	0.8	1.5	0.5	5.8	0.2	0.1	4.47	130	39.3	88.1	29	33	13.8	286
33788	4	18	2	4	48.4	155.5	20.02	43	12	18	53	3.93	2.45	4.344	24	70.72	11	3.66	16.5	120	1.55	13.68	72	0.632	249.8	141	3.8	105	279	29	5.7	22.3	7.2	68.9	1	0.6	1.3	0.4	3.9	0.1	0	3.9	126	37.1	94.9	32.4	34.1	12.5	239
33789	12	25	2	4	103.4	157.8	41.52	37	25	24	43	1.79	2.4	3.595	22	70.72	41	5.5	14.3	106	1.066	17.1	63	1.106	291.5	138	3.6	106	273	26	8.3	25	8.1	65.2	0.7	1	2.1	0.7	5.4	0.1	0.1	4.55	101	32.2	70.7	22.2	31.5	14.8	351
33793	1	76	1	3	115.1	170.2	39.73	40	29	30	59	7.14	2.325	4.189	24	123.76	25	4.72	17.4	154	1.13	11.97	79	1.084	380.7	136	4.4	101	274	39	6.6	14.8	13	60.7	10	1.6	1	0.9	4	0.7	0.1	4.96	156	45.9	92.6	31.5	34.1	13.1	319
33795	1	18	2	3	60.5	167.5	21.56	44	17	24	91	2.14	2.425	4.939	21	70.72	13	5.33	16.1	122	1.227	15.39	79	1.264	303.3	139	3.5	106	275	35	10	21.7	7.6	69.3	0.8	0.6	2.2	0.8	6.9	0.1	0.1	4.82	138	40.7	84.6	28.6	33.8	12.2	318
33796	0	81	2	3	68.2	156.1	27.99	41	23	27	67	4.64	2.325	6.336	28	79.56	13	5.05	24.9	154	1.227	13.68	69	1.231	339	138	3.6	98	275	29	7.1	30.1	7.9	60.3	1.4	0.4	2.1	0.6	4.3	0.1	0	5.36	154	46.8	87.1	28.8	33.1	13.4	279
33797	3	45	2	1	59.9	158.7	23.78	43	16	20	70	2.14	2.325	4.5	22	61.88	34	6.33	8.2	91	1.259	8.55	74	1.31	184.4	139	3.6	105	276	31	7.6	33.4	4.7	60.3	0.9	0.6	2.5	0.4	4.6	0.1	0	4.15	134	38.2	91.9	32.2	35	12.5	372
33798	2	50	1	4	63.2	185.1	18.45	40	25	28	74	3.93	2.45	4.138	25	70.72	111	5.16	11.1	107	1.195	10.26	68	1.061	327.1	142	3.9	106	282	28	5.6	32.9	11.6	52.9	1.9	0.8	1.8	0.6	3	0.1	0	4.58	136	42.6	93	29.6	31.9	13.1	285
33799	0	18	1	4	77.4	171	26.47	42	25	36	113	3.57	2.55	4.655	26	88.4	50	5.5	19.5	123	1.033	13.68	72	0.531	392.6	143	3.6	106	284	30	4.4	29	14.1	53.3	2.9	0.8	1.3	0.6	2.3	0.1	0	5.05	157	45.9	90.9	31.1	34.2	11.8	215
33800	2	18	2	4	94	169.8	32.6	40	18	16	38	2.5	2.375	4.163	24	70.72	30	5.11	12.5	95	1.421	11.97	67	1.411	172.5	140	4	106	277	27	6.1	38.9	6.5	52.6	1.7	0.3	2.4	0.4	3.2	0.1	0	4.73	141	42.8	90.6	29.7	32.8	12.5	258
33803	6	38	2	3	50.3	161.2	19.36	46	13	17	37	5	2.425	6.568	23	70.72	22	4.22	15.2	102	1.518	15.39	71	0.937	220.1	136	4	100	271	25	5.4	36.6	6	52.4	4.3	0.8	2	0.3	2.8	0.2	0	4.03	127	37.3	92.4	31.5	34.1	12.1	363
33806	1	55	2	3	86.5	161.7	33.08	44	23	26	36	3.93	2.375	5.819	23	61.88	22	5.27	30.4	127	1.195	22.23	75	0.835	291.5	137	3.5	104	273	31	8.8	34.8	8.4	55	0.9	0.9	3.1	0.7	4.8	0.1	0.1	4.16	135	39.4	94.6	32.4	34.2	11.8	326
33819	2	84	1	3	91.5	173.4	30.43	35	27	29	90	10.35	2.3	5.198	25	97.24	11	6.38	18.3	226	1.421	10.26	68	1.964	428.3	139	4.3	101	284	33	7.3	14.5	12.9	69.6	2.5	0.4	1.1	0.9	5.1	0.2	0	5.43	144	45	83	26.6	32	22.7	244
33821	2	25	1	1	71.5	180.1	22.04	46	19	31	74	5	2.45	4.888	26	97.24	12	4.83	20.8	159	1.001	18.81	74	0.576	309.3	139	3.9	104	277	28	5.5	32	13.6	52.4	1.7	0.3	1.8	0.7	2.9	0.1	0	5.43	162	47.9	88.2	29.9	33.8	12	195
33825	5	61	2	1	79.3	160.2	30.9	38	25	20	79	3.93	2.3	6	26	53.04	16	5	19.7	127	1.324	13.68	73	0.914	237.9	140	4	106	278	35	6.8	41	7	47	4.1	0.9	2.8	0.5	3.2	0.3	0.1	4.53	138	39.9	88	30.5	34.5	12.5	354
33827	0	43	2	3	65.7	176	21.21	42	12	13	41	4.64	2.275	4.862	22	70.72	10	4.44	38.7	97	1.582	13.68	64	1.095	261.7	138	3.6	104	275	23	9.9	34.3	7.5	55	2.5	0.7	3.4	0.7	5.4	0.2	0.1	4.64	155	46	98.9	33.5	33.9	12.2	319
33828	1	19	1	4	71.6	176.4	23.01	44	26	54	75	5	2.45	3.801	26	106.08	25	5.38	8.6	205	1.55	11.97	74	0.384	458	139	3.4	103	278	30	5.2	34.9	14.7	47.1	2.7	0.6	1.8	0.8	2.4	0.1	0	5.47	155	47	85.9	28.4	33.1	12.7	225
33836	3	19	1	4	123.6	180.6	37.9	45	31	30	56	3.21	2.35	5.224	23	114.92	83	5.16	10.6	142	1.259	17.1	74	0.802	398.5	140	3.8	108	278	29	6.9	39.9	6.4	47.2	5.5	1	2.8	0.4	3.3	0.4	0.1	5.92	152	46.7	78.8	25.7	32.6	13.2	263
33838	0	57	2	3	54.4	161	20.99	45	14	24	54	3.93	2.4	6.491	27	70.72	9	4.61	24.4	142	1.195	8.55	72	0.937	279.6	142	3.5	103	282	27	8.4	23.8	5.3	69.4	1.5	0.1	2	0.4	5.8	0.1	0	4.94	152	45.3	91.6	30.7	33.5	12.8	205
33840	3	35	2	3	51.1	163.8	19.05	46	16	21	64	3.21	2.325	3.957	22	70.72	14	4.05	15.8	109	1.227	11.97	75	0.576	273.6	135	3.7	103	267	29	5.4	32.3	10.2	51.8	5.1	0.6	1.7	0.6	2.8	0.3	0	4.89	150	45.3	92.6	30.7	33.2	12.1	289
33842	10	19	2	1	47	156.5	19.19	45	17	20	55	3.57	2.425	3.982	23	61.88	15	4.61	13.3	96	1.615	8.55	68	0.745	255.8	140	3.9	105	278	23	9.6	38	9.4	47.2	4.4	1	3.6	0.9	4.5	0.4	0.1	4.68	142	43.2	92.1	30.4	32.9	12.3	193
33845	0	31	1	1	81.4	165.2	29.83	48	27	23	44	5	2.425	5.87	26	70.72	19	5.05	20.8	123	1.518	13.68	80	2.156	368.8	137	4	100	274	32	6.8	34	8.1	55.3	2	0.6	2.3	0.6	3.8	0.1	0	5.39	161	46.3	86	30	34.8	12.1	336
33848	0	19	1	4	79.5	177.1	25.35	42	24	25	50	4.28	2.325	4.215	27	97.24	21	4.61	25.3	123	1.324	11.97	71	0.395	350.9	140	3.7	101	278	29	3.3	41	7.1	42.2	9.6	0.2	1.4	0.2	1.4	0.3	0	4.36	129	39.2	89.8	29.6	33	11.8	273
33851	6	18	1	3	57.5	165.8	20.92	49	27	30	107	3.21	2.475	4.37	28	70.72	27	4.77	10.7	132	1.356	11.97	76	1.219	279.6	139	3.8	103	275	27	9.3	23.7	6.9	64.4	4.6	0.4	2.2	0.6	6	0.4	0	4.63	154	44.3	95.7	33.3	34.8	12.1	225
33853	2	69	1	2	85.9	185.9	24.86	41	23	25	55	5.36	2.25	5.043	30	97.24	25	6.44	14.5	118	1.195	13.68	67	0.677	261.7	142	4	104	285	26	3.2	38.1	9.6	49.5	2.3	0.4	1.2	0.3	1.6	0.1	0	4.51	140	41	90.7	31.1	34.2	12.4	192
33858	1	19	1	1	62.3	163.8	23.22	47	20	30	65	6.78	2.35	4.319	24	79.56	12	5.77	17.7	175	1.259	13.68	74	0.35	386.6	138	3.4	102	278	27	9.3	32.5	7.7	56.1	3.2	0.6	3	0.7	5.2	0.3	0.1	5.11	161	48	93.9	31.4	33.5	12.4	265
33860	0	42	2	1	59.7	154.3	25.08	36	16	17	56	6.78	2.2	5.094	25	61.88	14	4.88	10.4	101	1.259	10.26	68	3.421	202.2	139	4	107	279	32	9	28.2	3.8	65.4	2.2	0.6	2.5	0.3	5.9	0.2	0.1	4.24	129	37.5	88.4	30.5	34.6	14.5	284
33861	3	81	1	3	112.7	180.1	34.75	40	29	21	88	6.78	2.375	4.939	28	97.24	24	6.49	14.1	98	1.324	15.39	68	0.903	386.6	142	4	105	286	29	7.4	22.3	10	65.6	1.7	0.4	1.7	0.7	4.9	0.1	0	5.15	155	45.8	88.8	30	33.9	12.6	204
33864	2	61	2	3	65.3	157.6	26.29	38	23	19	71	4.64	2.35	3.62	26	79.56	18	5.33	15.8	94	1.162	11.97	67	0.316	232	139	4.1	105	278	29	7.4	25.4	10	60.4	3.3	0.9	1.9	0.7	4.5	0.2	0.1	4.45	139	40.9	91.7	31.3	34.2	12.1	306
33871	0	62	2	4	72.1	150.7	31.75	40	14	21	61	8.57	2.35	5.612	28	167.96	16	5.83	8.6	233	1.13	6.84	73	0.903	475.8	141	3.1	103	286	33	5.7	32.2	6.6	58.1	2	1.2	1.8	0.4	3.3	0.1	0.1	3.95	120	35.3	89.6	30.3	33.9	13.4	266
33876	2	49	1	3	74.5	170.4	25.66	42	17	16	56	3.93	2.3	5.327	23	61.88	33	5.22	13.1	110	0.84	5.13	63	1.479	398.5	139	4.4	106	277	20	7.1	25.6	5.1	65.6	2.5	1.2	1.8	0.4	4.7	0.2	0.1	5.11	154	47.8	93.4	30.2	32.3	12.2	239
33877	0	30	2	3	108.8	160.4	42.29	31	18	17	145	1.79	2.35	6.568	23	44.2	37	4.05	6.3	120	1.485	6.84	67	2.247	220.1	133	4.2	100	262	36	12	26.6	4.4	67.8	1	0.2	3.2	0.5	8.1	0.1	0	3.96	114	34.4	86.9	28.7	33	12.4	430
33879	23	29	2	3	84.8	167.6	30.19	37	11	17	51	2.5	2.25	5.637	25	61.88	15	5	24.9	104	0.84	11.97	68	1.592	273.6	136	3.7	102	269	31	9.1	34.4	4.9	58.7	1.4	0.6	3.1	0.4	5.3	0.1	0.1	4.47	150	42.6	95.3	33.8	35.4	12.1	333
33880	6	29	2	3	68.9	168.9	24.15	42	15	19	46	6.43	2.4	4.5	22	61.88	13	5.11	11.8	112	1.421	13.68	66	0.587	220.1	140	4.2	106	281	24	5.8	34	8.6	53.4	3.4	0.6	2	0.5	3.1	0.2	0	4.66	150	44.7	95.7	32.2	33.6	11.1	196
33885	5	40	2	3	54.8	150.6	24.16	41	18	20	51	5.71	2.275	6.258	24	61.88	8	5.11	15.6	118	0.904	18.81	70	1.073	226	139	4.1	106	278	29	6.1	35.8	7.1	53.9	2	1.1	2.2	0.4	3.3	0.1	0.1	4.24	139	39.8	93.6	32.5	34.8	11.8	334
33894	0	63	2	3	85	157.3	34.35	44	20	19	95	5.71	2.5	5.327	24	79.56	12	5.44	14.3	156	1.001	17.1	71	0.903	434.2	141	4.5	105	282	27	5.2	36.5	11.6	44.8	5.7	1.5	1.9	0.6	2.3	0.3	0.1	4.6	148	44.6	97.1	32.1	33.1	12.2	278
33895	12	64	2	4	80.2	162.9	30.22	37	29	30	50	3.21	2.4	5.405	24	61.88	27	6.49	10.9	159	1.227	10.26	80	1.423	339	138	3.3	101	275	43	10.2	23	2.7	69.9	3.9	0.6	2.3	0.3	7.1	0.4	0.1	4.65	143	42.3	90.8	30.6	33.8	13.3	263
33899	19	30	2	3	107.9	163	40.61	40	44	37	110	2.5	2.325	4.396	23	97.24	21	4.94	8.1	162	0.84	8.55	72	1.005	321.2	137	3.6	103	271	32	9.1	29.6	4.7	64.2	1.3	0.1	2.7	0.4	5.8	0.1	0	5.09	139	41.4	81.4	27.3	33.6	14.1	492
33907	0	26	2	1	52	156.6	21.2	43	25	23	83	2.5	2.35	5.069	26	53.04	9	4.66	7.2	98	1.421	6.84	74	0.779	184.4	140	3.3	105	277	31	8.5	20.9	6.9	69.5	2.4	0.3	1.8	0.6	5.9	0.2	0	4.41	132	38.3	87	29.9	34.4	11.6	244
33908	0	21	1	1	60.5	160.8	23.4	44	23	26	100	6.07	2.45	4.888	25	79.56	19	6.33	15.6	126	1.388	11.97	76	0.971	386.6	138	3.8	100	278	32	10.7	15.8	7.1	67.4	9.6	0.1	1.7	0.8	7.2	1	0	4.86	156	46.3	95.3	32.2	33.8	12.8	315
33910	0	42	1	4	81.5	167.1	29.19	46	37	53	37	7.85	2.45	3.905	25	123.76	56	4.27	13.1	235	1.001	13.68	81	0.474	582.9	141	4	104	284	35	7.1	35	7.5	56.6	0.4	0.6	2.5	0.5	4	0	0	5.14	128	39.8	77.2	24.8	32.1	13.7	160
33913	4	54	2	4	72.4	164	26.92	42	28	25	79	5.71	2.425	4.448	27	114.92	29	4.05	13.8	114	1.195	8.55	71	1.163	285.5	143	4.2	107	285	29	7.2	36.1	10	52.1	1.3	0.6	2.6	0.7	3.8	0.1	0	4.95	135	40.8	82.4	27.2	33.1	13.7	252
33914	0	19	2	3	69.9	161.5	26.8	43	16	23	55	2.5	2.375	3.207	22	53.04	8	4.88	12	115	1.066	6.84	68	0.96	178.4	137	3.5	103	271	25	6.6	36.8	9	51.6	2.2	0.5	2.4	0.6	3.4	0.1	0	4.69	129	38	80.9	27.4	33.8	13.3	294
33915	1	85	1	3	93.7	175.5	30.42	42	24	27	75	5	2.45	4.913	27	114.92	20	5.83	15.9	134	0.969	8.55	73	1.502	327.1	141	4.4	105	282	31	6.9	22.5	13.7	59.5	3.8	0.6	1.6	0.9	4.1	0.3	0	4.95	160	48.5	97.9	32.3	33.1	13.7	207
33916	3	69	2	3	106.9	147.1	40.3	45	15	17	56	5.36	2.475	4.448	23	79.56	16	6.49	8.4	93	1.227	13.68	74	1.287	267.7	129	4.1	93	261	29	8.7	20.8	6.6	69.1	2.9	0.6	1.8	0.6	6	0.3	0.1	5.16	148	43.9	85.2	28.6	33.7	13.9	351
33917	1	51	1	1	81.2	180.7	24.87	42	17	18	101	2.86	2.3	6.31	27	79.56	16	5.33	19.2	124	0.936	11.97	69	2.597	309.3	137	3.7	101	272	27	5.5	29.8	8.2	53.2	8.1	0.8	1.6	0.5	2.9	0.4	0	5	168	48.3	96.6	33.5	34.7	11.4	279
33918	2	31	2	1	70.7	166.1	25.63	44	18	23	70	3.93	2.35	4.784	26	61.88	8	4.39	17	92	1.485	11.97	80	0.44	172.5	137	4	101	272	36	6.2	26.7	7.4	64.4	1.4	0.1	1.7	0.5	4	0.1	0	4.84	144	41.6	86	29.8	34.7	12	303
33922	3	83	2	3	56.9	156.9	23.11	39	15	21	106	6.07	2.3	3.62	29	70.72	14	6.94	14	95	1.033	8.55	73	2.077	315.2	141	3.9	99	284	34	8	15.8	4.5	76.6	3	0.1	1.3	0.4	6.1	0.2	0	4.03	126	38.7	95.9	31.3	32.7	13.7	376
33924	0	24	2	2	59.4	161.4	22.8	39	23	22	59	2.14	2.25	4.034	24	61.88	21	4.55	6.6	131	1.324	8.55	77	0.61	190.3	137	3.4	102	271	37	8.9	26.3	6.7	59.3	7	0.8	2.3	0.6	5.3	0.6	0.1	4.56	132	38.5	84.6	29.1	34.4	12.8	291
33925	5	71	2	3	52.5	162.3	19.93	40	14	18	75	1.79	2.3	5.612	24	61.88	58	4.83	18.8	106	1.292	8.55	77	1.931	226	140	4.2	105	276	37	9.7	35.2	5.9	57.9	1	0	3.4	0.6	5.6	0.1	0	3.75	124	37.8	100.9	33	32.8	13.7	430
33928	0	67	1	1	129.8	175.4	42.19	41	21	17	55	3.57	2.25	4.474	26	61.88	16	6.38	19.9	124	1.033	10.26	69	1.14	321.2	137	4	103	274	28	4.9	27.8	7.2	62.8	1.6	0.6	1.4	0.4	3.1	0.1	0	4.51	142	42.5	94.3	31.5	33.4	12.8	198
33929	1	54	1	3	84.5	178	26.67	43	40	31	48	4.28	2.4	5.534	25	97.24	26	5.22	17.9	126	1.066	13.68	73	2.089	345	140	4.1	105	279	30	6.6	30.1	7.8	58.8	2.8	0.5	2	0.5	3.9	0.2	0	5.23	163	47.7	91	31.2	34.2	12.3	226
33930	0	74	1	3	95.9	174.4	31.53	42	28	31	82	10.35	2.525	6.232	23	141.44	15	7.6	16.5	131	1.388	17.1	77	5.182	511.5	140	3.7	105	287	35	7.4	26.9	11.5	58	3.6	0.2	2	0.9	4.3	0.3	0	4.93	151	44.1	89.6	30.7	34.2	13	263
33931	1	35	2	3	57.9	167.4	20.66	49	11	19	43	5	2.325	5.327	26	79.56	10	4.66	8.2	104	1.227	6.84	72	1.05	190.3	138	3.6	103	275	23	5.6	22.8	9	65.8	1.7	0.8	1.3	0.5	3.7	0.1	0	4.13	125	36.6	88.7	30.3	34.2	12.4	193
33932	8	28	1	3	64.5	183.4	19.18	41	14	18	52	2.86	2.3	3.258	29	88.4	12	3.66	11.5	95	1.324	11.97	65	1.106	214.1	141	3.6	101	278	24	10.5	15.7	8.9	72.6	1.8	0.9	1.6	0.9	7.6	0.2	0.1	4.82	149	42.5	88.4	30.9	34.9	12.3	271
33934	2	57	1	3	127.7	179.3	39.72	44	44	30	63	5.71	2.325	5.379	23	79.56	25	6	17.6	168	1.066	15.39	72	2.36	386.6	138	4.5	103	277	28	8.4	24.5	11.3	59.7	3.5	0.9	2.1	0.9	5	0.3	0.1	4.97	165	47.5	95.6	33.2	34.7	12.2	230
33935	1	25	1	3	100	183.3	29.76	49	20	21	78	6.07	2.4	5.327	24	106.08	18	4.66	9.9	100	1.356	17.1	73	5.532	380.7	137	3.8	101	275	24	8.4	33.7	8.1	55.9	1.7	0.6	2.8	0.7	4.7	0.1	0.1	5.43	150	44.5	82	27.7	33.8	12	322
33938	0	67	2	4	77.8	165.1	28.54	40	36	32	73	5.71	2.475	4.422	27	97.24	18	5.66	12.7	143	1.098	11.97	75	0.689	285.5	145	3.9	106	290	35	6.6	36.5	8	51	3.8	0.7	2.4	0.5	3.4	0.3	0	4.71	130	39.5	83.8	27.5	32.9	12.9	238
33941	2	81	2	1	67.6	164.3	25.04	41	16	17	67	7.5	2.375	8.637	24	88.4	23	8.27	20.6	114	1.55	15.39	74	4.651	440.2	137	3.9	98	280	33	8.1	22.8	6.6	69	0.8	0.8	1.8	0.5	5.6	0.1	0.1	4.14	133	38.6	93.5	32	34.3	12.8	352
33949	0	54	1	3	102.3	185.4	29.76	44	22	15	55	7.5	2.375	5.612	25	97.24	11	6.27	18.6	122	1.356	15.39	65	3.319	273.6	141	4.3	104	285	21	7.6	29.2	7.4	61.5	1.5	0.4	2.2	0.6	4.7	0.1	0	4.79	152	44	91.9	31.8	34.6	12	283
33952	3	21	1	1	71.2	163.7	26.57	47	57	31	94	2.14	2.45	5.043	27	97.24	24	4.94	14.9	137	1.227	10.26	79	0.734	291.5	137	4.1	97	271	32	9.4	26.8	13.3	54.7	4.4	0.7	2.5	1.3	5.1	0.4	0.1	5.68	175	51.8	91.3	30.9	33.8	12	443
33955	14	41	2	3	99.2	170.3	34.2	37	28	26	65	1.43	2.225	3.543	27	61.88	19	4.16	6.3	171	1.421	6.84	59	1.185	339	139	3.4	101	273	22	7.3	48.9	10	37.7	2.6	0.9	3.6	0.7	2.8	0.2	0.1	4.14	128	37.5	90.6	31	34.2	12.8	304
33963	0	21	2	3	59.9	177	19.12	51	19	20	47	3.93	2.65	5.405	24	70.72	11	4.72	21.7	99	1.259	11.97	79	1.253	279.6	141	3.4	103	280	27	9.9	31.9	7.2	54.6	5.8	0.5	3.2	0.7	5.4	0.6	0	5.23	150	45.3	86.6	28.8	33.3	11.9	262
33965	0	50	1	4	70.5	173.3	23.47	41	16	19	55	4.28	2.375	5.844	27	106.08	25	5.11	12.5	120	1.162	15.39	69	1.05	392.6	139	4	102	277	28	7.2	36.3	7.9	52.5	2.7	0.6	2.6	0.6	3.8	0.2	0	5.53	169	51.4	93	30.6	32.9	13.6	384
33966	6	20	2	4	97.6	162.2	37.1	30	13	19	58	1.43	2.25	4.629	21	61.88	7	8.05	9.9	108	0.904	5.13	60	1.558	243.9	136	3.9	106	271	30	7.5	14	6.3	77.7	1.2	0.8	1.1	0.5	5.8	0.1	0.1	3.75	116	34.6	92.3	30.9	33.5	13.1	220
33967	2	24	1	3	76.5	178.5	24.01	42	28	27	56	4.28	2.35	5.043	28	79.56	15	3.55	20.4	119	1.259	15.39	65	1.4	350.9	139	3.9	104	275	23	4.7	35.2	10.6	48.8	4.7	0.6	1.7	0.5	2.3	0.2	0	5.11	151	44.1	86.3	29.6	34.4	12.2	209
33969	1	19	1	3	145.3	186.7	41.68	45	70	40	118	3.57	2.475	5.663	23	79.56	45	4.88	10	129	1.259	8.55	75	2.71	428.3	139	4.2	106	276	30	9.8	25	6	67.3	1.7	0	2.5	0.6	6.6	0.2	0	5.17	156	45.4	88	30.2	34.2	12.2	430
33971	5	64	2	3	88	159.1	34.77	46	22	22	99	3.21	2.525	5.069	21	70.72	29	6.16	12.7	121	1.162	11.97	68	1.152	208.2	141	4	109	281	22	5.1	29.1	7.1	61	1.5	1.4	1.5	0.4	3.1	0.1	0.1	4.97	153	44.5	89.3	30.8	34.4	12.7	221
33972	1	65	1	4	71.6	183.5	21.26	43	20	20	75	4.28	2.45	5.896	27	61.88	55	10.05	10.2	174	1.098	13.68	69	1.084	261.7	142	4.7	102	287	26	10.6	28.2	5.1	64.9	1.6	0.3	3	0.5	6.9	0.2	0	4.63	140	41.9	90.4	30.3	33.4	16	248
33974	5	25	2	3	61.2	163.1	23.01	31	18	25	135	2.5	2.225	7.474	23	53.04	9	4.22	10.4	123	1.227	17.1	62	2.36	243.9	138	4.1	105	272	31	8.5	14.9	7.9	73.1	3.4	0.8	1.3	0.7	6.2	0.3	0.1	3.78	127	36.9	97.7	33.6	34.3	12.5	178
33977	0	18	2	3	55.9	167.7	19.88	44	14	23	63	3.93	2.35	3.905	25	79.56	13	4.55	12.4	96	1.13	6.84	70	1.084	267.7	134	3.5	100	267	26	6.4	35.1	6.9	55.7	1.7	0.6	2.2	0.4	3.6	0.1	0	4.39	138	39.9	91.4	31.5	34.4	11.5	249
33978	0	48	2	3	66.4	165.5	24.24	41	46	28	74	3.57	2.425	6.284	25	79.56	56	3.89	26.5	138	1.356	11.97	70	2.823	285.5	139	3.5	104	275	28	10.1	20.2	8.2	68.9	1.8	0.9	2	0.8	7	0.2	0.1	4.56	143	41.2	90.4	31.5	34.8	12.5	315
33979	0	83	1	4	55.8	164.3	20.67	41	13	17	56	2.86	2.35	6.077	29	97.24	15	5.16	8.2	144	1.066	13.68	66	1.321	333.1	141	3.1	102	279	25	5.7	18.9	8.5	66.1	6.4	0.1	1.1	0.5	3.8	0.4	0	4.3	131	38.8	90.1	30.7	34	14.1	171
33981	7	20	2	4	90.4	158.9	35.8	34	27	26	69	3.93	2.325	4.189	22	88.4	12	4.44	3.9	93	1.259	10.26	64	0.734	350.9	137	3.7	107	272	30	5.9	28.6	4	65.6	1.7	0.1	1.7	0.2	3.9	0.1	0	3.69	115	35.2	95.3	31.3	32.8	13.4	482
33982	4	85	2	3	59	148.6	26.72	40	19	30	110	5.36	2.4	5.198	20	141.44	15	5.22	13.3	153	1.324	10.26	70	1.626	386.6	138	4.2	105	276	30	6.6	40.9	14.9	41.3	2.1	0.8	2.7	1	2.7	0.1	0.1	3.82	116	33.6	89.6	30.4	34.5	12.3	305
33983	2	30	2	3	62.7	168.2	22.16	35	17	20	42	1.79	2.225	4.138	21	44.2	9	3.83	31.5	86	1.227	13.68	66	0.824	142.8	137	3.6	106	269	31	8	18.2	7.7	72.4	1.5	0.3	1.5	0.6	5.8	0.1	0	4.43	134	40.3	90.9	30.1	33.1	11.7	226
33984	1	63	2	1	94	155.5	38.87	40	18	16	85	3.57	2.3	6.853	23	61.88	23	5.55	9	143	1.388	8.55	72	2.495	291.5	141	4.3	107	280	32	5.9	35	10	52.1	1.8	1.2	2.1	0.6	3.1	0.1	0.1	3.59	124	35.8	99.9	34.5	34.5	15.2	294
33988	1	23	2	3	74.8	159.5	29.4	30	12	18	82	1.07	2.15	7.965	21	35.36	7	4.22	9.5	134	1.033	8.55	63	1.806	113	137	3.6	106	269	33	8.4	24.7	7.5	65.4	1.9	0.6	2.1	0.6	5.5	0.2	0.1	3.77	116	33.5	88.9	30.7	34.5	12.3	167
33990	6	82	1	3	78.8	165.3	28.84	41	14	16	99	4.64	2.275	4.189	22	97.24	15	5.05	11.1	183	0.904	11.97	68	1.005	339	139	3.9	106	277	27	6.4	29.6	6.9	60	3.1	0.4	1.9	0.4	3.8	0.2	0	4.14	130	38.5	92.8	31.3	33.7	13.4	241
33992	3	20	1	3	78.6	176.7	25.17	48	38	28	45	5.36	2.4	5.275	27	97.24	24	5.16	16.7	117	1.324	15.39	76	1.513	446.1	141	3.8	103	282	28	10.6	31.3	8.4	57.7	2.2	0.4	3.3	0.9	6.1	0.2	0	5.68	171	51.1	89.9	30.1	33.5	12.3	270
34000	7	23	2	1	74.6	155.9	30.69	40	39	37	87	3.93	2.3	3.595	23	53.04	25	4.77	7.7	145	1.324	11.97	76	0.892	226	137	3.7	103	272	37	9.3	24.5	7.1	60.9	7.2	0.3	2.3	0.7	5.7	0.7	0	4.94	141	41.5	83.9	28.5	33.9	12.6	252
34002	1	21	1	4	59.8	174.4	19.66	44	17	21	64	4.28	2.375	4.319	27	97.24	17	5	14.1	113	1.195	13.68	69	0.508	255.8	142	4.2	106	282	25	5.1	31	8.8	53.1	7.1	0.1	1.6	0.4	2.7	0.4	0	5.56	147	45	81.1	26.3	32.6	14.2	305
34004	1	46	1	3	144.8	185	42.31	44	46	28	59	6.07	2.4	5.431	26	79.56	48	5.77	19	132	1.259	23.94	69	1.05	458	142	4.4	106	285	24	7.6	25.8	7.3	64.3	2.4	0.2	2	0.6	4.9	0.2	0	5.24	158	47	89.8	30.2	33.6	13	242
34006	0	81	1	3	87.4	170.9	29.92	46	18	23	84	5.36	2.325	4.784	23	106.08	35	5.88	12.4	128	1.292	13.68	72	3.172	398.5	136	4.5	102	273	26	8.1	31.9	9.3	54.5	3.9	0.4	2.6	0.8	4.4	0.3	0	5.13	158	46.8	91.4	30.7	33.7	12.2	381
34015	5	76	2	3	156.8	176	27.66	45	31	24	65	4.28	2.375	4.034	25	44.2	11	6.16	13.4	162	1.227	10.26	78	1.513	315.2	141	3.9	105	282	33	6.9	21.5	6.5	70.3	1.6	0.2	1.5	0.4	4.9	0.1	0	4.56	139	40.9	89.6	30.5	34.1	12.5	207
34016	2	85	2	4	69.4	163.3	26.02	37	12	21	75	7.14	2.35	4.551	26	106.08	10	4.5	11.1	115	1.033	17.1	66	1.377	469.9	145	4	107	290	29	10.6	28.5	6.6	63.7	0.9	0.4	3	0.7	6.8	0.1	0	3.58	113	34.1	95.1	31.7	33.3	14	180
34017	3	30	2	3	77.6	163.9	28.89	43	23	41	41	3.57	2.325	5.017	21	61.88	14	5.11	7.7	115	1.13	6.84	68	0.79	261.7	138	3.7	105	274	25	5.6	35.3	11.3	49.5	2.9	1	2	0.6	2.8	0.2	0.1	4.24	124	36	84.9	29.1	34.4	12	247
34020	0	25	1	1	66.5	167.4	23.73	43	16	21	54	5	2.45	4.138	24	97.24	15	5.11	30.6	83	1.227	15.39	70	0.655	345	140	4.1	105	280	27	5.3	32.3	7.7	51.9	7.3	0.8	1.7	0.4	2.8	0.4	0	5.11	151	44.5	87	29.6	34	12.4	262
34022	1	18	1	1	102.6	178.8	32.09	44	22	19	91	4.28	2.375	4.81	24	79.56	22	4.11	13.1	120	1.485	10.26	74	0.948	463.9	138	3.9	103	274	30	9.9	32.4	6.8	56.5	3.8	0.6	3.2	0.7	5.6	0.4	0.1	5.65	167	49.3	87.2	29.5	33.8	12.5	299
34023	0	24	1	1	101.9	174.3	33.54	43	66	45	70	3.93	2.4	3.336	26	61.88	33	5.38	16.7	168	1.227	6.84	77	0.644	345	137	4.6	102	273	34	8.5	30.1	8.4	58	3.3	0.3	2.6	0.7	4.9	0.3	0	5.38	162	47.9	89	30.1	33.8	13.5	262
34026	5	18	1	4	75.8	166.6	27.31	43	20	24	64	3.93	2.45	4.577	26	114.92	18	4.55	15.8	147	1.066	10.26	72	0.655	279.6	138	3.9	101	274	28	5.4	39.7	7.8	49	2.4	1.2	2.1	0.4	2.6	0.1	0.1	6.15	158	49.9	81	25.7	31.6	12.7	302
34037	2	20	1	3	64.8	192.8	17.43	52	16	22	77	6.78	2.55	5.069	24	79.56	6	4.61	21.7	106	1.259	18.81	75	0.576	374.7	139	4	103	279	23	5.4	37.2	8.1	52.2	1.8	0.7	2	0.4	2.8	0.1	0	5.06	158	46.7	92.3	31.2	33.7	12.6	242
34040	3	84	2	3	65.2	154.8	27.21	50	9	22	95	10.71	2.325	5.534	21	141.44	15	6.27	10.2	218	1.55	13.68	72	1.479	463.9	129	4.5	94	266	22	4.6	39.7	10.3	45.6	4.1	0.4	1.8	0.5	2.1	0.2	0	3.84	110	33	85.9	28.4	33.1	13.9	218
34041	0	22	2	1	73.9	166.9	26.53	42	47	30	95	2.5	2.35	3.543	19	70.72	29	4.83	17	117	1.033	15.39	76	0.926	273.6	133	3.7	104	264	34	7.3	25.7	8.2	64.9	0.8	0.5	1.9	0.6	4.7	0.1	0	4.84	151	44.3	91.6	31.2	34	11.6	349
34042	2	54	2	4	68	159.6	26.7	39	17	21	69	5.36	2.425	7.655	25	70.72	14	4.55	9.3	146	1.356	10.26	70	1.694	380.7	141	3.6	106	281	32	5.9	28.4	7.6	61.2	2.2	0.8	2	0.4	3.4	0.1	0	4.25	117	35.3	83.3	27.6	33.1	13.9	320
34043	1	20	2	1	75.4	160.9	29.12	39	19	25	75	3.93	2.35	6.982	24	79.56	15	5.55	11.5	138	1.388	11.97	74	1.118	350.9	139	3.9	102	277	35	9.9	25.8	5.3	65.4	2.7	0.9	2.6	0.5	6.5	0.3	0.1	4.81	149	44.2	92.1	31.1	33.7	13.1	374
34046	3	48	1	3	82.2	179.6	25.48	40	28	34	87	2.14	2.3	5.405	24	79.56	17	5.61	6.4	160	0.936	6.84	66	0.948	327.1	140	4.1	104	277	26	8.6	12.7	8.4	74.8	4	0.1	1.1	0.7	6.4	0.3	0	4.97	154	44.5	89.5	31	34.7	12.3	241
34051	1	36	1	3	93.2	176.2	30.02	46	22	19	81	4.64	2.4	5.172	27	97.24	17	5.05	15.6	100	1.292	13.68	72	0.779	410.4	139	4.2	104	277	26	6.5	30.3	8.7	58	2.7	0.4	2	0.6	3.8	0.2	0	5.47	165	49.3	90	30.3	33.7	12.1	318
34052	9	22	1	3	92.4	176.2	29.76	40	78	37	52	4.28	2.375	5.017	27	79.56	24	4.77	24.9	125	1.647	8.55	68	1.197	345	137	3.8	99	273	28	9.4	33.8	6.7	56.1	3.2	0.3	3.2	0.6	5.3	0.3	0	5.22	159	48.4	92.6	30.5	32.9	12.4	408
34060	6	70	2	1	90.8	158.3	36.23	30	22	45	151	2.14	2.2	2.793	23	79.56	66	6.11	11.5	192	0.936	41.04	72	0.7	440.2	142	3.9	107	281	42	4.4	18.9	11.7	66.4	1.8	1.2	0.8	0.5	2.9	0.1	0.1	4.24	131	38.1	89.8	31	34.5	15.4	110
34062	6	67	2	3	115.9	163.6	43.3	39	20	23	94	6.43	2.35	5.069	21	123.76	53	6.55	16.1	194	1.162	11.97	67	1.897	517.5	140	4.5	109	282	28	4.7	30.2	8.1	52.7	8.1	1	1.4	0.4	2.5	0.4	0	4.44	142	43.2	97.3	32	32.8	12.6	253
34068	11	20	1	4	111.1	187.3	31.67	42	34	25	60	2.14	2.325	4.215	24	88.4	30	5.22	17.7	108	1.162	13.68	75	0.644	350.9	139	4.2	105	275	33	6.4	30	7.7	53.9	8	0.4	1.9	0.5	3.4	0.5	0	5.09	163	48.1	94.5	32	33.9	12.9	264
34069	0	62	2	3	85.1	170.4	29.31	43	23	23	89	6.07	2.4	5.715	29	79.56	10	4.88	14.5	161	1.485	8.55	67	1.129	267.7	141	4.1	105	282	24	8.4	27.2	7.1	59.3	3.6	2.8	2.3	0.6	5	0.3	0.2	4.55	138	41.7	91.6	30.5	33.2	12	248
34070	1	35	1	3	88.2	179	27.53	41	20	19	54	5	2.325	4.629	25	88.4	10	5.27	18.3	114	1.162	13.68	69	1.897	321.2	136	3.5	101	272	28	7.6	26.4	9.1	59.5	4.2	0.7	2	0.7	4.5	0.3	0.1	4.72	153	45.9	97.2	32.4	33.3	11.4	262
34073	0	39	2	1	56.2	161.3	21.6	35	18	27	28	2.86	2.275	6.982	25	61.88	8	5.05	15.2	151	1.582	17.1	58	1.389	279.6	137	4	103	272	23	7	37.7	6.2	53.3	2.2	0.6	2.6	0.4	3.7	0.2	0	4.39	139	41.6	94.8	31.7	33.5	12.7	340
34074	4	41	1	2	109.8	168.4	38.72	45	106	49	82	3.93	2.25	5.456	23	79.56	60	6.55	20.8	136	1.13	15.39	74	2.653	368.8	137	4.1	104	274	29	9.3	24.5	6.9	62.4	5.2	1	2.3	0.6	5.8	0.5	0.1	5.57	166	49.7	89.2	29.8	33.3	11.6	287
34078	1	37	1	3	53.6	166.6	19.31	44	11	18	89	4.64	2.425	6.206	26	88.4	14	5.44	18.8	71	1.227	11.97	71	1.366	255.8	142	3.9	104	283	27	10.6	37.5	4.8	52.1	5.4	0.3	4	0.5	5.5	0.6	0	5.3	161	48.3	91.2	30.3	33.3	13.7	276
34079	0	70	1	1	64.9	162.2	24.67	48	23	25	44	7.14	2.4	3.827	25	88.4	17	9.33	18.3	119	1.066	11.97	82	1.231	463.9	136	4	99	278	34	5.2	31.1	7.2	56.9	3.5	1.3	1.6	0.4	3	0.2	0.1	4.11	133	38.7	94	32.3	34.3	12	193
34080	0	44	1	3	92.2	192.2	24.96	44	43	29	90	4.64	2.35	6.62	26	88.4	70	5	22.6	113	1.033	15.39	76	1.614	327.1	140	3.7	103	279	32	6.3	27.7	6.6	64.2	1.3	0.3	1.7	0.4	4	0.1	0	4.77	149	43.2	90.5	31.1	34.3	11.8	225
34083	6	54	2	1	79.4	146.5	37	41	38	25	88	3.93	2.275	5.819	24	53.04	27	5.55	8.1	151	1.195	5.13	74	6.83	261.7	138	3.8	104	275	33	5.1	25.6	7.3	64.2	2.3	0.7	1.3	0.4	3.3	0.1	0	4.35	133	37.9	87.2	30.4	34.8	13	321
34086	0	64	1	3	108.7	180.4	33.4	43	24	27	42	8.57	2.3	3.75	23	97.24	28	7.05	15	148	1.195	15.39	66	1.332	440.2	138	4.5	105	281	23	8	21.9	9.3	66.8	1.1	1	1.8	0.7	5.3	0.1	0.1	3.67	127	36.5	99.4	34.7	34.8	12.2	162
34087	2	81	1	3	66.9	159.8	26.2	38	19	25	71	7.85	2.275	3.672	23	106.08	20	5.94	11.8	164	0.904	13.68	62	2.077	487.7	140	4	105	283	24	9.1	16.7	8.6	69.6	5.2	0	1.5	0.8	6.3	0.5	0	4.19	125	38.3	91.5	29.9	32.7	12.5	259
34088	13	36	2	5	73.1	158.8	28.99	43	13	19	69	2.5	2.375	5.689	21	61.88	26	4.61	18.4	148	1.292	6.84	73	2.123	255.8	138	3.9	105	273	30	11.2	29.2	5.4	62.8	2.3	0.4	3.3	0.6	7	0.3	0	4.99	152	44.8	88.8	30.2	33.9	12.2	352
34090	0	65	1	3	114.9	181.4	34.92	37	29	21	79	2.14	2.325	3.982	25	70.72	27	5.27	12	113	1.13	11.97	62	1.456	404.5	140	4.1	103	277	25	5.4	43.8	7.7	45	3.2	0.4	2.4	0.4	2.4	0.2	0	4.47	147	44.1	98.6	32.8	33.3	13.5	246
34091	1	69	1	5	66.3	165.7	24.15	44	25	25	70	6.07	2.325	5.017	24	97.24	18	5.83	27.8	159	1.195	13.68	73	1.073	452	139	4	103	279	29	6.2	36.8	9.1	44.7	8.4	0.9	2.3	0.6	2.8	0.5	0.1	4.91	151	43.8	89.1	30.8	34.6	12.2	273
34093	2	22	2	3	58.4	174.1	19.27	47	10	14	50	5	2.4	3.595	25	61.88	15	4.83	10	87	1.259	11.97	70	0.745	267.7	137	3.6	104	274	23	6.7	35.2	9.3	52.1	3	0.5	2.4	0.6	3.5	0.2	0	4.26	132	38.7	91.1	31.1	34.2	11.5	237
34096	4	82	1	3	85.3	175.2	27.79	46	17	21	68	3.93	2.275	5.456	29	88.4	11	5.83	19.2	122	1.292	18.81	73	1.152	416.4	144	3.2	101	287	27	8.9	43.9	7.2	46.3	2.1	0.5	3.9	0.6	4.1	0.2	0	5.6	171	50.6	91.4	30.6	33.8	12.8	210
34099	0	19	2	4	90.7	179.8	28.06	43	14	17	96	0.36	2.45	3.801	24	61.88	16	5.27	14.9	147	1.195	8.55	74	0.542	172.5	142	3.9	106	279	31	8.7	15.7	7.2	75.8	1.3	0.1	1.4	0.6	6.6	0.1	0	5.78	121	38.9	67.1	20.8	31	13.8	358
34107	5	62	2	3	73.4	176.3	23.62	48	17	20	65	3.93	2.475	7.81	26	61.88	10	4.44	19.5	112	1.711	13.68	74	2.258	327.1	140	3.7	103	278	26	6.4	27.7	8.7	62	1.2	0.4	1.8	0.6	4	0.1	0	4.72	144	41.9	88.6	30.5	34.4	12	255
34109	0	47	1	3	83.6	184.3	24.61	46	17	17	77	6.07	2.35	4.629	27	97.24	14	5.44	21.3	98	1.195	10.26	66	2.111	315.2	140	4.2	104	281	20	5.5	29.8	6.1	61.8	1.8	0.6	1.6	0.3	3.4	0.1	0	5.23	156	45.5	86.9	29.9	34.4	12.3	257
34111	0	44	1	3	89.3	180.1	27.53	41	32	39	84	1.79	2.35	6.93	25	70.72	40	4.72	25.6	139	1.001	13.68	65	5.34	327.1	135	4	99	267	24	7.1	23.6	6.4	67.6	1.6	0.8	1.7	0.5	4.8	0.1	0.1	4.93	157	46.1	94.3	32.2	34	11.3	351
34114	0	69	1	4	73.1	172.7	24.51	41	16	19	99	4.28	2.425	5.094	27	106.08	21	4.5	24.4	127	0.872	17.1	75	1.344	315.2	141	4.3	103	280	34	3.2	46.2	13.6	36.7	2.9	0.6	1.5	0.4	1.2	0.1	0	4.72	136	41.8	88.6	28.8	32.5	14.1	180
34118	4	39	1	4	109.4	184.1	32.28	41	42	32	84	3.93	2.525	8.482	26	79.56	58	5.83	9.7	139	1.518	10.26	76	5.25	374.7	138	4.3	101	275	35	4.4	49.5	5.2	40	3.4	2	2.2	0.2	1.8	0.1	0.1	4.89	147	44.7	91.6	30	32.8	12.9	315
34120	2	35	1	5	127.3	177.4	40.45	46	44	30	54	5	2.45	4.086	25	88.4	26	5.61	14.7	146	1.13	15.39	68	2.247	452	138	4.1	103	276	22	6.7	29.2	5.8	61.3	3.4	0.2	2	0.4	4.1	0.2	0	5.26	158	46.8	88.9	30	33.8	12	254
34121	1	19	1	4	63.8	175.1	20.81	41	14	20	83	2.14	2.4	4.784	29	79.56	12	4.94	14.9	128	0.969	15.39	68	0.26	368.8	139	3.8	100	274	27	4.6	26.4	7.6	63.7	2.3	0.1	1.2	0.3	2.9	0.1	0	5.16	159	46.9	90.9	30.8	33.9	12.4	228
34122	0	73	1	3	93.5	175.4	30.39	46	26	37	106	9.64	2.475	4.758	21	132.6	33	6.77	14.3	130	1.356	10.26	79	2.134	463.9	142	4.6	105	290	33	5.6	30.7	8.1	56.7	3.9	0.6	1.7	0.5	3.2	0.2	0	4.57	142	41.6	91	31.1	34.2	13.3	282
34123	0	43	1	3	92.1	189.1	25.76	45	16	27	89	5.36	2.3	4.293	23	114.92	17	4.16	22.2	129	1.001	13.68	73	1.129	410.4	141	4.1	108	281	28	7.1	29	6.9	60	3.7	0.4	2.1	0.5	4.3	0.3	0	4.55	143	40.8	89.8	31.5	35.1	12	223
34125	0	19	1	1	64.8	167	23.23	47	61	43	96	5	2.425	6.103	26	70.72	32	5.94	22.2	108	1.292	13.68	77	2.811	303.3	137	4.1	100	275	30	7	19.1	7.2	69.6	3.4	0.8	1.3	0.5	4.9	0.2	0.1	5.24	159	46.7	88.9	30.3	34	12.6	129
34128	2	51	1	3	92.6	172.9	30.98	43	32	20	69	6.07	2.3	4.836	22	79.56	45	5.44	25.4	102	1.033	13.68	73	2.123	428.3	140	4.1	107	281	30	11.8	20.9	6.8	70.6	1.5	0.2	2.5	0.8	8.3	0.2	0	5.35	166	48	89.8	31	34.5	12.4	357
34129	5	33	2	1	69.3	161.2	26.67	31	17	16	73	2.86	2.15	5.198	22	53.04	10	4.16	11.6	143	1.066	10.26	64	2.314	237.9	136	3.9	104	269	33	12.8	9.3	3.4	86.6	0.6	0.1	1.2	0.4	11.1	0.1	0	4.14	135	39.6	95.6	32.5	34	13.1	251
34130	0	38	2	2	61.6	156.2	25.25	44	14	19	80	4.28	2.475	4.474	25	61.88	10	5.22	7	118	1.679	8.55	69	1.005	184.4	140	3.9	102	279	25	8.4	20	3.7	75.3	1	0.1	1.7	0.3	6.3	0.1	0	4.39	137	39.2	89.4	31.2	34.8	12	298
34132	0	27	2	1	80.4	156.8	32.7	46	20	18	80	3.93	2.4	6.362	23	70.72	8	4.66	12.4	115	1.453	11.97	77	0.519	249.8	137	4	103	272	31	6.4	45.5	8.4	44.7	1	0.3	2.9	0.5	2.9	0.1	0	4.76	147	43.2	90.7	30.9	34	11.9	276
34133	1	61	1	4	88.2	177.6	27.96	43	27	26	51	5	2.35	6.31	28	97.24	38	5.05	15	139	1.001	13.68	72	0.994	303.3	140	4.1	105	279	29	3.9	58.3	8.9	30	2	0.9	2.3	0.3	1.2	0.1	0	4.59	144	42.1	91.8	31.3	34	13.1	235
34135	0	77	1	3	86.5	172.5	29.07	40	17	24	54	4.64	2.425	6	26	97.24	14	5.72	14.1	114	1.162	11.97	63	0.813	249.8	141	4.3	107	282	22	6.9	31.5	7.8	56.7	3.5	0.5	2.2	0.5	3.9	0.2	0	4.65	143	44.2	95	30.7	32.3	13.4	255
34136	7	29	1	3	149.9	186.3	43.19	43	42	28	54	5	2.4	4.034	20	70.72	44	4.66	12.2	117	1.292	10.26	71	2.698	428.3	136	4	103	272	28	9.1	26.5	6.7	61.4	4.7	0.8	2.4	0.6	5.6	0.4	0.1	6.05	180	54.9	90.7	29.6	32.7	12.7	228
34138	0	78	2	3	42.9	151.8	18.62	45	19	27	56	5.71	2.575	4.422	30	61.88	16	5.22	15.8	133	1.259	11.97	68	0.756	243.9	140	3.6	99	280	23	6.3	28.7	7.9	59.5	2.8	1.2	1.8	0.5	3.7	0.2	0.1	4.23	136	42.7	100.9	32.2	31.9	13.4	221
34141	1	26	1	3	79.2	185.5	23.02	47	23	20	83	4.64	2.5	5.819	25	79.56	18	4.39	29	105	1.292	22.23	71	1.242	285.5	138	4.4	105	275	24	5	37	6.7	45.3	10	1	1.9	0.3	2.3	0.5	0.1	5.38	163	48.7	90.5	30.4	33.6	11.3	265
34145	0	54	1	3	91.3	177	29.14	43	33	26	72	4.64	2.45	6.284	26	88.4	53	5.55	23.1	120	1.227	13.68	76	0.734	350.9	136	4.6	101	272	33	4.9	32	8.8	53.1	5.2	0.9	1.6	0.4	2.6	0.3	0	4.38	146	43.2	98.5	33.3	33.8	12.6	282
34147	4	19	1	1	59	167.5	21.03	44	23	23	77	3.93	2.55	4.138	26	79.56	24	5	17.4	111	1.356	22.23	78	0.44	339	140	4	103	278	34	7.9	22.8	6.5	69.1	1.3	0.3	1.8	0.5	5.5	0.1	0	5.49	166	48.2	87.8	30.2	34.3	12.4	306
34148	0	69	2	3	119	174.3	39.17	38	17	21	47	6.43	2.425	5.172	26	79.56	7	6.44	7.5	134	1.13	5.13	66	0.835	220.1	140	3.8	104	282	28	9.9	39.7	4	53.5	2.2	0.8	3.9	0.4	5.3	0.2	0.1	3.89	131	37.9	97.3	33.8	34.7	12.7	331
34150	6	64	1	2	85.3	165	31.33	42	100	61	99	3.93	2.25	6.413	21	70.72	85	5.61	18.3	83	0.969	17.1	69	2.314	356.9	138	4	107	275	27	8.6	24.5	6.9	61.3	6.8	0.6	2.1	0.6	5.3	0.6	0.1	4.89	156	45.9	93.8	31.7	33.9	13.1	233
34152	3	50	2	3	65.3	162.8	24.64	40	28	26	70	2.86	2.325	5.25	25	53.04	34	4.27	12.5	127	1.356	6.84	68	2.089	237.9	140	3.7	101	276	28	5.1	37.1	11.3	49.2	1.2	1.3	1.9	0.6	2.5	0.1	0.1	4.39	140	41.9	95.7	31.8	33.3	11.1	286
34161	3	31	2	1	57.8	149.1	26	32	14	16	69	1.79	2.175	4.112	22	44.2	17	4.22	19.2	106	1.324	3.42	63	2.314	190.3	136	3.9	106	268	31	7.2	16.8	3.8	78.1	0.9	0.4	1.2	0.3	5.6	0.1	0	4.34	127	36.2	83.5	29.3	35.1	12.6	283
34162	1	30	2	1	80.6	160.9	31.13	30	21	24	131	2.14	2.225	5.87	22	35.36	21	5.22	14.7	142	1.356	10.26	65	1.626	273.6	137	3.4	103	271	35	6.8	23.8	4.8	70.2	0.6	0.6	1.6	0.3	4.8	0	0	3.97	129	36.8	91.4	31.9	34.9	13.1	234
34163	0	21	1	4	132.1	180.1	40.73	38	30	24	75	5	2.425	3.646	27	97.24	23	4.88	6.8	120	1.13	8.55	76	1.614	428.3	139	3.9	102	277	38	7.6	20.5	3.4	73.8	1.6	0.6	1.6	0.3	5.6	0.1	0	5.43	149	44.9	83.2	27.3	33.1	12.6	411
34165	3	52	2	3	99	168.3	34.95	42	23	25	100	3.57	2.325	5.431	26	70.72	31	5.16	22.2	124	1.227	11.97	75	0.813	380.7	141	3.8	103	280	33	7.3	43	7.1	47.5	2.4	0.1	3.1	0.5	3.5	0.2	0	4.8	154	45.5	94.9	32.3	34	13.3	347
34167	9	81	2	3	64.5	149.1	29.01	39	25	31	115	2.86	2.4	5.896	31	88.4	30	7.33	11.8	185	1.066	11.97	74	1.558	333.1	139	4.2	97	278	35	10.9	16.9	9.5	64.6	8.4	0.6	1.8	1	7	0.9	0.1	4.1	126	37.6	91.8	30.8	33.5	13.5	371
34169	2	26	2	1	43.6	152	18.87	42	17	20	78	2.86	2.475	4.991	23	61.88	13	5	10.4	110	1.292	13.68	72	0.79	249.8	137	3.9	105	272	30	6.6	24	10.4	64.3	0.9	0.4	1.6	0.7	4.2	0.1	0	4.91	149	43.7	88.9	30.2	34	13.5	271
34173	3	78	1	3	60.6	171.6	20.58	42	14	21	89	6.07	2.325	4.267	23	88.4	15	5.27	8.1	85	1.227	6.84	73	0.565	285.5	140	4.8	103	281	31	8.6	25.6	7.8	62.7	2.8	1.1	2.2	0.7	5.4	0.2	0.1	4.61	141	40.6	87.8	30.5	34.8	13.1	316
34175	15	19	2	4	56.8	171.9	19.22	38	20	26	50	2.14	2.45	4.551	20	61.88	14	3.94	12.2	97	1.259	10.26	68	0.813	226	133	4.1	102	262	30	8.9	19.8	6.1	72.1	1.4	0.6	1.8	0.5	6.4	0.1	0.1	4.34	125	37.7	86.9	28.8	33.3	14.1	342
34176	0	45	2	1	58.6	159.6	23.01	42	27	26	73	3.93	2.4	5.741	25	61.88	19	4.77	11.1	102	1.356	8.55	71	0.474	190.3	138	4.1	105	274	29	6.6	34.2	5.8	58.4	1	0.5	2.3	0.4	3.9	0.1	0	4.61	126	37.8	81.8	27.4	33.6	18.3	450
34183	1	44	2	4	77.3	168.5	27.23	39	37	32	51	4.28	2.45	4.577	27	79.56	28	5.22	17	139	0.936	13.68	72	1.106	374.7	140	3	102	279	33	5.8	43	9.4	42.7	4.3	0.6	2.5	0.5	2.5	0.2	0	4.31	137	40.9	93.9	31.3	33.3	11.4	300
34184	4	60	1	4	127.3	179.2	39.64	36	19	19	130	4.64	2.35	4.37	24	88.4	136	6.88	22.6	121	1.324	8.55	72	1.829	321.2	140	4.1	105	281	35	5.3	44.3	10	40.9	0.8	3.9	2.3	0.5	2.2	0	0.2	5.19	143	44.4	85.5	27.4	32	14.9	213
34203	0	52	1	3	128.8	174.2	42.44	46	46	29	60	4.64	2.45	4.448	25	88.4	48	6.05	29.7	132	1.13	15.39	71	1.852	475.8	140	4.1	105	280	25	6.7	30	9.5	57.9	2.2	0.5	2	0.6	3.9	0.1	0	5.45	162	48.5	88.9	29.8	33.5	12	256
34205	0	47	1	1	63.7	166.5	22.98	40	39	34	67	6.78	2.375	5.146	26	88.4	39	4.44	12.7	148	1.066	11.97	63	1.592	226	141	4.1	104	282	23	8.2	29.7	10.5	57.7	1.8	0.3	2.4	0.9	4.7	0.1	0	4.53	130	39.3	86.6	28.8	33.2	15	351
34206	2	32	2	4	77.6	160.4	30.16	39	12	18	59	2.86	2.325	5.353	28	79.56	9	4.77	9.3	128	1.195	6.84	68	1.027	273.6	140	3.9	104	277	29	8	30.8	4.7	61.2	2.6	0.8	2.5	0.4	4.9	0.2	0.1	4.36	127	36.7	84.1	29.1	34.6	12.5	439
34207	17	46	1	4	92.3	176.1	29.76	40	24	28	55	3.93	2.25	5.069	26	114.92	23	5.16	17	122	1.227	11.97	61	1.908	368.8	142	3.7	104	282	21	6.4	19.4	5.2	72	2.8	0.6	1.2	0.3	4.6	0.2	0	5.65	155	47.2	83.6	27.4	32.8	13.1	287
34208	2	38	1	1	70.6	172.1	23.84	46	23	23	87	4.28	2.525	5.87	27	88.4	18	5.16	12.4	121	1.582	17.1	73	2.224	249.8	140	4.2	103	279	27	5.5	35.8	10.4	47.4	4.5	2	2	0.6	2.6	0.2	0.1	4.6	151	43.6	94.8	32.8	34.7	12	234
34209	1	58	2	3	106.4	167.7	37.83	39	18	27	46	7.5	2.3	6.103	23	97.24	8	5.16	11.6	188	1.582	11.97	69	1.626	350.9	140	4.3	106	282	30	7.5	31.1	6.3	61	1.1	0.6	2.3	0.5	4.6	0.1	0	4.16	136	38.8	93.2	32.5	34.9	11.8	262
34212	6	50	2	4	56.4	167.4	20.13	37	10	16	60	3.57	2.35	5.508	25	61.88	12	5	9.3	113	1.324	6.84	71	0.429	226	138	4.1	105	274	33	6.2	38.2	6.5	50.7	2.8	1.8	2.4	0.4	3.1	0.2	0.1	3.93	124	36.5	93.2	31.7	34	13.3	292
34213	0	78	1	3	95.6	183.1	28.52	39	19	25	22	5.36	2.325	4.784	29	106.08	15	5.11	10.7	132	1.259	15.39	69	1.106	350.9	140	4	101	280	30	10.8	14.9	9.8	71.1	4	0.3	1.6	1.1	7.7	0.4	0	4.55	139	41.4	91.1	30.6	33.6	13.6	215
34214	0	33	1	1	79	164.5	29.19	42	21	26	59	3.21	2.375	5.534	24	97.24	20	5.66	34.2	105	1.098	17.1	68	0.948	434.2	138	4.2	103	275	25	5.7	35.4	5.4	56.7	1.7	0.9	2	0.3	3.2	0.1	0.1	5.29	156	48.6	91.9	29.5	32	12.1	185
34219	1	26	2	5	106.1	162.2	40.33	40	18	18	67	2.86	2.3	4.862	24	61.88	16	4.55	4.8	81	1.518	6.84	68	1.671	339	138	3.8	102	273	28	11.6	22	6.3	68.9	2	0.9	2.6	0.7	8	0.2	0.1	5.12	133	41.2	80.3	25.9	32.3	12.7	366
34220	0	50	1	4	85.8	171.5	29.17	46	29	25	103	3.93	2.525	8.301	23	123.76	38	8.55	16.1	145	1.388	18.81	80	2.473	469.9	135	3.9	97	273	35	3.4	36.8	7.6	53.2	1.3	1.2	1.3	0.3	1.8	0	0	5.43	152	47	86.5	28.1	32.4	14.1	378
34223	1	60	1	1	51.2	153.2	21.81	40	62	38	83	4.64	2.25	5.482	24	70.72	35	5.55	21.7	148	1.098	8.55	66	0.903	279.6	139	4.1	106	278	26	7.5	21	7.1	69.2	2.3	0.4	1.6	0.5	5.2	0.2	0	4.77	145	43.9	92.2	30.5	33.1	13	253
34224	3	18	1	1	100.9	178.3	31.74	47	41	26	70	2.5	2.425	4.422	24	79.56	16	3.33	15	143	1.162	11.97	81	1.253	321.2	139	3.8	104	273	34	11.6	17.8	7.4	72.2	2.5	0.2	2.1	0.9	8.4	0.3	0	5.59	163	47.1	84.4	29.1	34.6	12.4	277
34226	2	24	2	3	48.5	166.2	17.56	44	16	18	61	2.14	2.4	5.405	28	70.72	20	4.77	21.9	95	1.162	15.39	72	0.835	237.9	138	3.7	103	272	28	4.4	25.1	7.6	64.1	2.7	0.6	1.1	0.3	2.8	0.1	0	5.22	150	45.7	87.6	28.8	32.8	11.3	266
34227	3	27	2	1	84.4	162.2	32.08	32	15	21	61	2.14	2.25	4.732	22	44.2	11	4.88	20.6	93	1.324	11.97	67	1.953	190.3	136	3.7	105	269	35	11.9	20.6	4.7	73.7	1.1	0	2.5	0.6	8.8	0.1	0	4.25	135	38.8	91.3	31.6	34.7	12.7	447
34228	1	53	2	3	53.8	158.6	21.39	42	25	32	63	3.57	2.35	7.215	24	88.4	13	5.66	14	131	1.162	34.2	64	0.892	261.7	139	3.6	105	277	22	6.3	24.4	10.1	59.7	4.3	1.5	1.5	0.6	3.8	0.3	0.1	4.52	139	41.4	91.8	30.8	33.6	12.5	209
34231	0	44	1	4	68.1	173.5	22.62	41	17	27	51	2.5	2.35	4.422	27	79.56	13	2.78	12.7	112	1.453	10.26	76	1.118	249.8	140	4	102	275	35	3.4	37.9	9.5	47.5	4.3	0.9	1.3	0.3	1.6	0.1	0	4.81	131	41.5	86.3	27.3	31.6	11.8	247
34234	1	65	1	1	73.8	166.2	26.72	47	21	23	103	9.64	2.35	6.025	24	88.4	14	5.33	7.3	144	1.292	8.55	76	7.621	463.9	138	4.1	102	281	29	7.4	27.8	7.8	59.3	4.2	0.9	2.1	0.6	4.4	0.3	0.1	4.61	147	42.6	92.4	31.7	34.3	12.6	259
34236	11	23	2	1	60.7	155.7	25.04	34	15	16	85	1.43	2.425	5.793	23	44.2	11	3.61	10.2	127	1.582	6.84	63	3.127	190.3	137	3.6	102	269	29	8.4	24.2	4.1	69.5	1.5	0.6	2	0.3	5.8	0.1	0.1	4.09	127	37.9	93	31.3	33.6	12.9	214
34241	3	19	1	4	105	177.5	33.33	45	34	28	66	2.5	2.425	4.991	22	114.92	44	5.11	15.2	151	0.678	23.94	74	1.558	547.2	139	4	104	275	29	4.5	40.5	8.5	41.2	9.4	0.6	1.8	0.4	1.9	0.4	0	5.25	158	46.4	88.6	30	33.8	13.1	399
34245	1	51	1	3	81.5	170.9	27.9	46	17	21	47	4.28	2.45	5.767	24	97.24	24	5.11	12.7	117	1.518	10.26	73	3.184	368.8	137	4.2	101	273	27	6.6	28.7	6.7	59.1	4.9	0.6	1.9	0.4	3.9	0.3	0	5.32	159	46.3	87.1	30	34.5	11.4	305
34248	1	83	2	3	46.8	154.2	19.68	41	13	20	54	5.71	2.325	5.663	27	79.56	10	4.94	21	126	1.356	10.26	67	1.016	232	139	3.7	103	278	26	5.6	24.2	10.5	62.6	1.7	1	1.4	0.6	3.5	0.1	0.1	4.51	143	43.1	95.6	31.7	33.2	12.2	382
34250	0	48	1	3	80.8	182.5	24.26	44	19	23	73	5.36	2.325	6.155	24	70.72	16	5.16	12.2	72	1.292	8.55	72	0.598	315.2	142	4.1	108	284	28	6.4	31.2	8.4	55.6	4.2	0.6	2	0.5	3.6	0.3	0	4.57	141	43.3	94.6	30.8	32.5	11.8	281
34254	6	51	2	4	110.6	154	46.64	34	18	21	39	1.07	2.225	4.474	24	70.72	16	6.27	5	152	1.033	13.68	69	0.768	172.5	140	3.6	106	277	35	5.5	20	6	69.6	3.8	0.6	1.1	0.3	3.8	0.2	0	4.56	112	35.9	78.8	24.6	31.3	15.8	266
34256	0	48	1	1	78.8	160	30.78	41	36	18	75	3.93	2.25	5.069	26	79.56	31	9.49	11.3	85	1.259	10.26	69	1.547	333.1	137	4.4	103	277	28	6.2	42.9	9.8	44.1	2.5	0.8	2.7	0.6	2.7	0.2	0	4.98	165	46.3	92.9	33.2	35.7	12.5	316
34265	0	18	1	4	82.8	185.8	23.98	44	10	15	77	2.14	2.4	4.293	28	97.24	12	3	3.6	122	1.13	39.33	62	0.734	368.8	141	3.8	103	276	18	11.9	18.1	8.2	72.7	0.9	0.2	2.2	1	8.7	0.1	0	4.33	136	40.7	93.9	31.5	33.5	11.3	194
34273	5	35	1	2	106.6	172.6	35.78	40	33	23	57	4.28	2.325	6.284	24	88.4	37	4.44	18.3	95	1.162	11.97	77	3.376	452	136	4.1	103	271	37	6.7	34.5	11.6	48.3	4.7	1	2.3	0.8	3.2	0.3	0.1	5.36	171	49.9	93.1	31.8	34.2	12.6	291
34274	0	38	1	3	114.9	177.6	36.43	42	22	21	46	4.64	2.35	3.879	22	88.4	12	5.72	9.1	122	1.292	20.52	73	1.479	374.7	139	3.7	107	278	31	7.8	23.1	7.6	66.1	2.1	1.1	1.7	0.6	5.2	0.2	0.1	5.61	143	49.3	88.5	25	28	16.7	325
34280	3	18	1	1	124.6	177.2	39.68	46	63	34	109	4.28	2.425	5.198	23	70.72	30	5.77	14.5	125	1.421	8.55	81	1.174	434.2	138	3.9	103	276	35	9.9	28	5.5	62.8	1.3	2.4	2.8	0.5	6.2	0.1	0.2	5.24	162	47.4	90.3	30.8	34.1	12.5	411
34281	2	83	1	4	61	168.2	21.56	42	17	26	58	3.57	2.425	4.474	26	88.4	29	4.44	8.6	174	1.195	13.68	78	0.429	309.3	142	4.2	105	281	36	3.6	19.4	9.5	67.9	3.3	0	0.7	0.3	2.4	0.1	0	4.03	117	35.3	87.4	29	33.2	14.3	267
34282	8	19	2	1	45	154.8	18.78	39	15	26	77	2.86	2.275	5.896	28	70.72	15	4.16	15.8	169	1.13	8.55	68	1.49	380.7	137	2.9	96	271	29	6.3	43.8	7.4	46.3	2.1	0.4	2.8	0.5	2.9	0.1	0	4.8	143	41.8	87.2	29.7	34.2	12.9	395
34283	0	44	2	3	63	163.7	23.51	42	27	26	59	3.21	2.325	5.069	24	70.72	42	5.83	11.3	112	1.195	13.68	67	1.242	237.9	140	4.7	106	278	25	7.8	23.6	3.8	70.3	1.8	0.6	1.8	0.3	5.5	0.1	0	4.2	136	39.5	94.3	32.4	34.3	12.7	250
34284	0	57	1	3	108.4	187	31	48	36	28	54	6.78	2.475	4.965	25	79.56	33	6.49	14.1	118	1.421	10.26	72	1.321	339	140	4.3	103	283	24	8	27	8	60.1	2.7	2.3	2.2	0.6	4.8	0.2	0.2	5.02	156	46.8	93.4	31.2	33.4	12.6	283
34288	2	83	1	3	90.4	171.7	30.66	40	27	31	53	3.93	2.35	4.189	25	97.24	16	5.16	13.8	159	1.13	17.1	65	1.795	309.3	140	3.9	105	279	26	9.1	17.9	4.1	77.2	0.8	0.1	1.6	0.4	7	0.1	0	4.01	126	37.8	94.4	31.4	33.3	12.3	193
34289	0	61	1	3	92.3	178.6	28.94	44	25	22	63	5.36	2.425	3.75	27	79.56	25	5.27	10	150	1.324	10.26	74	1.513	410.4	142	4.2	105	284	30	9.5	27.8	7.6	61.1	2.8	0.7	2.6	0.7	5.8	0.3	0.1	5.3	158	47.6	89.8	29.8	33.2	11.7	229
34290	0	18	2	4	94.6	167.3	33.8	36	17	20	53	1.43	2.45	3.776	23	53.04	19	4.66	5.6	105	1.001	6.84	73	1.005	237.9	138	3.9	105	272	37	15.6	12.9	6.6	79.3	1.1	0.2	2	1	12.4	0.2	0	4.99	135	41	82.3	27.1	33	11.9	439
34291	0	26	1	3	64	163	24.09	48	26	26	95	5	2.4	4.474	21	88.4	26	4.55	17	115	1.292	17.1	72	0.723	493.7	138	4.3	102	275	25	11.6	20.9	7.4	69.7	2	0	2.4	0.9	8.1	0.2	0	5.28	162	48.1	91.1	30.7	33.7	11.6	278
34292	10	49	2	3	52.8	152.9	22.58	35	15	18	67	6.07	2.175	3.827	24	79.56	13	4.72	14.1	97	1.324	5.13	58	2.168	237.9	139	3.7	106	278	23	5.5	41.8	7.9	47.7	2	0.6	2.3	0.4	2.6	0.1	0	4.41	134	38.1	86.3	30.3	35.1	12.4	218
34293	9	75	2	3	84.3	161.6	32.28	41	20	21	45	5.71	2.375	5.431	27	88.4	22	5.05	10.2	141	1.582	11.97	65	4.584	261.7	141	4.5	102	282	25	6.9	35.5	7.1	53.2	1.6	2.7	2.4	0.5	3.7	0.1	0.2	4.66	139	40.8	87.5	29.9	34.2	13.8	313
34295	3	28	1	4	105.3	184.8	30.83	42	53	36	73	4.28	2.45	5.819	28	114.92	16	4.66	11.6	146	1.356	10.26	75	3.24	321.2	140	3.6	99	278	33	6.3	36.9	5.7	53.8	2.3	1.3	2.3	0.4	3.4	0.1	0.1	4.77	154	45.7	95.7	32.3	33.8	12.3	168
34296	0	51	1	3	78	170.6	26.8	46	85	45	79	3.57	2.5	4.888	29	97.24	120	4.94	20.2	176	1.259	20.52	71	1.152	303.3	142	4.3	103	282	25	8.8	21.9	9.2	67.7	0.6	0.7	1.9	0.8	6	0.1	0.1	4.38	141	40.1	91.6	32.1	35	11.9	333
34300	8	81	1	3	63.8	158.2	25.49	35	15	22	94	9.28	2.225	3.905	27	123.76	22	5.16	10.6	189	1.098	17.1	72	0.644	356.9	134	4.3	96	273	38	4.9	35.3	8.1	55	0.9	0.8	1.7	0.4	2.7	0	0	3.58	114	33.8	94.6	32	33.9	16.5	182
34302	4	21	2	3	52.6	157.5	21.2	41	18	18	42	2.5	2.425	4.784	23	70.72	17	2.83	12.4	115	1.13	8.55	72	1.31	315.2	140	4.2	106	275	32	7.8	32.5	6.6	57.8	3.1	0.2	2.5	0.5	4.5	0.2	0	4.86	141	43.4	89.2	29	32.6	11.9	392
34303	12	49	1	3	73.3	176	23.66	46	19	18	85	6.07	2.425	5.379	25	88.4	31	4.55	25.4	107	1.324	8.55	72	4.956	362.8	136	4.1	101	273	27	10.1	32.9	5.3	58.9	2	0.9	3.3	0.5	5.9	0.2	0.1	4.6	152	43.8	95.3	33.2	34.8	12.8	323
34305	2	36	2	3	46.8	158.4	18.65	37	13	18	47	3.21	2.3	4.06	25	61.88	13	4.22	8.4	126	1.227	6.84	62	0.576	196.3	139	4.3	104	275	25	5.9	28.9	7.5	57.2	5.7	0.8	1.7	0.4	3.4	0.3	0	4.69	142	41.9	89.2	30.2	33.9	12.8	261
34306	5	67	2	1	80.3	162.3	30.48	45	28	26	76	4.28	2.475	5.405	25	61.88	21	5.72	16.7	140	1.518	8.55	77	2.314	267.7	140	4.2	106	279	32	6.9	39.8	7.3	49	3.1	0.9	2.7	0.5	3.4	0.2	0.1	4.31	138	39.2	91.2	32.2	35.3	12.7	347
34310	22	40	2	3	118.4	165.8	43.07	37	20	17	103	3.93	2.2	4.965	20	70.72	83	13.71	8.1	101	1.033	6.84	68	1.208	202.2	137	4	105	281	31	11.3	25.4	5.1	67.4	1.4	0.8	2.9	0.6	7.6	0.2	0.1	5.27	149	44.2	83.8	28.2	33.7	14	274
34311	4	48	1	4	130.2	178.9	40.68	41	16	17	84	3.93	2.4	6	28	88.4	47	4.94	9.3	99	1.227	10.26	72	1.874	487.7	144	3.6	105	286	31	8.7	23.7	6.1	67.6	2.5	0.2	2.1	0.5	5.9	0.2	0	5.31	158	47.5	89.4	29.6	33.2	12.5	218
34312	8	42	2	3	87.5	158.9	34.65	37	22	21	44	3.93	2.3	5.637	21	79.56	20	4.44	13.6	122	1.162	13.68	65	2.281	327.1	140	3.9	108	278	28	7.4	34.1	8.1	55.1	2.1	0.6	2.5	0.6	4.1	0.2	0	4.14	127	36.7	88.4	30.6	34.7	12	239
34326	6	44	2	4	100.7	171.5	34.24	37	18	23	60	2.5	2.25	4.629	23	61.88	30	5	10	140	1.098	11.97	71	0.835	356.9	134	4.3	105	266	34	5.5	33.9	7.5	56.4	1.3	0.8	1.9	0.4	3.1	0.1	0	4.21	126	38.4	91.2	30	32.8	14.8	262
34333	2	44	1	3	81.1	174	26.79	46	34	32	55	3.21	2.475	5.586	27	88.4	15	5.94	23.8	134	1.485	17.1	70	3.376	285.5	141	4.2	102	280	24	8.4	25.6	11.1	61	1.6	0.8	2.2	0.9	5.1	0.1	0.1	4.61	148	44.9	97.2	32.2	33.1	12.2	355
34334	0	18	1	5	104.6	169.3	36.49	43	42	28	61	2.86	2.525	7.732	23	70.72	96	4.88	18.6	148	1.485	15.39	76	5.261	463.9	139	4	103	275	33	10.2	28.3	8.9	54.3	6.3	2.4	2.9	0.9	5.5	0.6	0.2	5.98	167	51.6	86.1	27.9	32.4	13.1	313
34335	0	26	1	3	74.6	184.4	21.94	49	18	16	76	6.07	2.45	4.965	25	79.56	15	4.61	14.9	99	1.388	13.68	77	2.495	297.4	140	4.2	104	280	28	7.3	33.3	5.8	58.9	1	0.9	2.4	0.4	4.3	0.1	0.1	4.85	148	44.1	90.7	30.6	33.8	12.5	297
34336	0	35	1	4	81.4	173.1	27.17	46	21	30	56	3.57	2.425	7.965	30	88.4	25	4.33	14.5	176	1.615	13.68	75	1.603	291.5	139	3.9	99	275	29	7.1	38.8	6.5	52.5	1.8	0.4	2.8	0.5	3.7	0.1	0	5.36	160	48.6	90.7	29.8	32.9	11.9	300
34338	0	41	1	2	88.4	174.1	29.16	46	37	27	59	3.57	2.4	5.146	27	79.56	25	5.44	21.3	117	1.066	30.78	70	1.152	333.1	139	3.8	101	277	24	4.3	30	6.7	59.7	2.8	0.8	1.3	0.3	2.6	0.1	0	5.82	177	51.7	88.6	30.3	34.2	12.5	282
34340	2	19	1	1	98	169.8	33.99	45	76	33	59	3.93	2.275	4.06	22	79.56	28	5	10.7	97	1.066	8.55	75	1.705	362.8	136	3.6	104	271	30	12	29.5	8.5	59.6	2.2	0.4	3.5	1	7.2	0.3	0	5.69	158	46	80.7	27.7	34.3	12.1	373
34343	9	33	2	3	101.2	159.3	39.88	39	22	15	44	3.93	2.25	5.198	25	70.72	14	4.39	9.9	122	1.227	8.55	63	1.592	297.4	136	4	101	270	24	6.4	37.9	9.3	48.8	3.4	0.6	2.4	0.6	3.1	0.2	0	4.74	137	39.5	83.7	29	34.7	11.5	270
34344	0	50	2	3	82.2	152.4	35.39	41	21	22	80	4.28	2.35	7.37	29	70.72	26	7.99	13.8	120	1.292	8.55	71	3.635	303.3	139	3.5	100	280	30	10.5	26.2	4.6	66.6	1.9	0.7	2.8	0.5	7	0.2	0.1	4.56	145	41.1	90.1	31.7	35.2	12	318
34353	0	64	2	4	72.2	153.9	30.48	45	20	25	118	3.93	2.35	7.241	25	70.72	61	5.94	11.6	152	1.13	11.97	76	2.54	154.6	142	3.6	105	283	31	5.5	47.2	12.3	34	4.6	2	2.6	0.7	1.9	0.3	0.1	4.32	138	40.1	92.9	32	34.5	11.9	381
34354	1	34	1	4	83.4	179.9	25.77	39	14	18	63	3.21	2.35	3.672	27	97.24	14	6.05	6.6	107	1.259	10.26	72	0.96	380.7	140	4.1	103	279	33	4.1	39.3	5.8	52.4	2.4	0.1	1.6	0.2	2.1	0.1	0	5.45	143	46.1	84.5	26.2	31	12.7	259
34356	0	48	1	5	101.3	176.2	32.63	46	25	23	64	2.86	2.425	4.034	26	106.08	35	4.44	10.7	133	1.195	10.26	79	0.994	499.6	140	4	104	277	33	6.7	47.6	6.7	43.7	2	0.2	3.2	0.4	2.9	0.1	0	4.64	141	42.1	90.7	30.5	33.6	12.3	233
34361	1	85	2	3	65.8	144.4	31.56	40	17	32	63	8.57	2.375	5.482	23	88.4	12	6.72	12.9	175	1.356	11.97	78	0.406	416.4	137	4.9	104	279	39	13.3	7.9	1.6	90.2	0.2	0.2	1.1	0.2	12	0	0	4.38	131	41.3	94.3	30	31.9	14.1	173
34363	0	25	1	1	106.4	169.3	37.12	44	54	30	69	6.07	2.35	3.077	21	79.56	25	4.39	17.7	170	1.453	13.68	66	4.256	416.4	141	4	107	282	22	8.9	21.6	6.9	69	1.7	0.8	1.9	0.6	6.1	0.2	0.1	5.59	163	47.7	85.4	29.2	34.2	12	193
34364	2	19	2	1	56.7	156.9	23.03	44	14	19	98	2.14	2.35	3.75	24	53.04	13	4.5	14.7	160	1.195	18.81	72	0.621	208.2	137	3.9	104	270	28	8.9	13.3	9.2	75.6	1.7	0.2	1.2	0.8	6.7	0.2	0	4.35	134	39.3	90.3	30.9	34.2	12.2	215
34365	0	31	1	3	69.2	177.2	22.04	44	18	17	42	6.07	2.4	4.138	27	97.24	13	4.55	15.2	105	1.518	17.1	69	0.768	285.5	142	3.7	107	284	25	5.7	37.7	9.1	46.7	5.8	0.8	2.1	0.5	2.7	0.3	0	4.84	146	43.2	89.3	30	33.7	12.6	184
34366	0	18	1	3	72.8	180.9	22.25	47	23	33	83	5.71	2.475	4.344	25	97.24	10	3.66	21.5	158	1.485	10.26	72	1.727	428.3	142	4.5	106	282	25	7.1	26.6	8.8	60.8	2.6	1.3	1.9	0.6	4.3	0.2	0.1	5.09	163	46.2	90.8	32.2	35.5	12.1	285
34370	2	25	2	5	57.9	161.6	22.17	41	15	15	36	4.64	2.325	4.138	25	53.04	8	4.77	22.6	84	1.55	18.81	66	0.869	214.1	137	3.8	101	273	25	6.3	34.8	6.7	55.8	2.3	0.5	2.2	0.4	3.5	0.1	0	3.92	117	34.6	88.1	29.9	33.8	12.3	203
34371	2	35	2	3	73.1	173.1	24.4	30	21	29	123	2.86	2.275	7.086	24	53.04	13	3.83	25.1	126	1.421	10.26	62	3.353	178.4	136	3.5	102	269	32	8.2	15.9	8.5	73.2	1.6	0.8	1.3	0.7	6	0.1	0.1	4.28	126	37.4	87.4	29.4	33.7	12.1	259
34374	2	34	2	2	58.9	140.3	29.92	39	16	23	83	4.28	2.375	6.749	24	61.88	23	4.94	6.6	117	1.453	8.55	73	2.642	285.5	141	3.9	106	281	34	4.7	32.7	6.5	57.8	2.2	0.9	1.5	0.3	2.7	0.1	0	4.91	131	41	83.4	26.8	32.2	14.7	353
34375	2	75	2	1	81.2	151	35.61	39	18	21	56	4.28	2.35	5.793	25	44.2	10	7.99	21.7	135	1.162	8.55	71	1.276	267.7	140	3.6	107	282	32	5.9	24.5	7.7	64.2	3.4	0.3	1.4	0.5	3.8	0.2	0	4.26	131	37.5	87.9	30.7	34.8	13.2	244
34383	2	34	2	3	70.7	163.4	26.48	31	25	23	77	2.14	2.175	7.422	22	53.04	10	4.27	9.3	100	1.195	8.55	59	2.619	249.8	136	3.9	105	268	28	10.6	15.6	6.9	75.8	1	0.7	1.7	0.7	8	0.1	0.1	3.72	116	34.6	93	31	33.3	12.7	239
34387	0	34	1	1	70.4	170.8	24.13	45	28	31	61	5	2.325	4.448	21	79.56	19	5.38	16.7	118	1.162	8.55	72	1.355	303.3	139	3.9	106	278	27	6.9	25.3	7.3	66	1.3	0.2	1.7	0.5	4.6	0.1	0	4.76	150	45.6	93.7	30.8	32.9	12.1	216
34388	7	18	2	3	52.9	158.4	21.08	42	16	17	47	3.57	2.375	5.017	23	61.88	13	4.44	14.1	118	1.195	8.55	68	1.694	220.1	140	4.2	108	277	26	4.1	42.2	7.5	46.7	2.9	0.8	1.7	0.3	1.9	0.1	0	4.47	135	41.7	93.1	30	32.3	12	230
34390	1	19	1	4	74.2	183.8	21.96	49	19	22	70	5	2.5	4.37	21	97.24	29	4.44	27.6	87	1.324	17.1	77	0.835	440.2	139	3.9	101	277	28	9.1	32.3	7.5	57.1	2.9	0.3	2.9	0.7	5.2	0.3	0	5.05	154	46.1	91.3	30.5	33.3	12.4	278
34391	1	38	1	3	72.3	169.1	25.28	44	27	21	48	3.57	2.425	3.646	25	88.4	14	4.77	15.6	121	0.936	15.39	65	1.863	380.7	139	3.7	105	276	21	6.9	28.8	9.1	54	7.5	0.6	2	0.6	3.7	0.5	0	4.49	144	41.8	92.8	32	34.5	12.1	226
34393	0	69	1	3	65.7	168.9	23.03	44	31	25	84	5	2.4	6.155	23	88.4	25	5.33	7	99	1.162	8.55	68	1.603	333.1	141	3.7	105	282	24	8.1	25.4	8.7	61	4.6	0.4	2.1	0.7	4.9	0.4	0	5.11	152	46.4	89.8	30	33.3	12.5	211
34394	5	35	1	5	84	164.1	31.19	46	29	24	53	6.43	2.425	6.698	24	106.08	34	4.83	11.8	115	1.615	18.81	69	2.789	440.2	141	3.7	107	283	23	11.6	40.2	11.3	43.4	4.1	1	4.7	1.3	5	0.5	0.1	5.01	157	45.6	91.1	31.3	34.3	12.2	338
34395	1	41	1	4	86.8	182.5	26.06	46	17	24	54	2.5	2.525	4.034	24	88.4	34	4.88	20.2	114	1.421	6.84	71	1.208	232	142	3.9	105	281	25	6.7	47.4	7.6	43	1.7	0.4	3.2	0.5	2.9	0.1	0	5.12	139	42.7	83.4	27.3	32.7	13.7	232
34396	0	69	2	4	96.6	159.9	37.78	38	18	18	94	5.36	2.375	6.284	25	70.72	24	5.05	6.1	168	1.259	11.97	74	1.332	249.8	139	4	102	278	36	5.9	30.7	7.9	58.8	2	0.7	1.8	0.5	3.5	0.1	0	5.22	124	39.9	76.6	23.7	30.9	15.9	268
34397	3	19	2	1	94.5	167.7	33.6	39	22	19	78	4.28	2.375	3.853	24	53.04	18	4.83	18.4	93	1.162	13.68	69	1.524	327.1	138	4	105	275	30	7.6	29.8	7.2	58.4	3.2	1.5	2.3	0.5	4.4	0.2	0.1	4.21	134	38.3	91.1	31.9	35	11.8	387
34398	1	45	1	3	99.7	173.4	33.16	38	20	19	103	5	2.35	6.362	22	97.24	27	4.77	15.8	102	1.356	13.68	67	3.545	416.4	139	3.9	106	277	29	7.2	19.5	6.7	71.2	2.6	0	1.4	0.5	5.1	0.2	0	5.41	170	49.5	91.4	31.4	34.3	12.5	257
34401	4	30	1	4	76.3	170.7	26.19	43	35	28	59	2.86	2.425	3.181	27	88.4	39	4.83	24	97	1.485	17.1	80	0.598	392.6	140	4	103	277	37	8.3	24.7	5.6	64.8	4.2	0.6	2.1	0.5	5.4	0.3	0	4.44	141	42.6	95.9	31.7	33.1	11.8	275
34402	1	28	2	1	84.1	153.8	35.55	34	11	16	107	1.79	2.25	6.853	20	53.04	18	5.27	11.5	94	1.356	8.55	68	3.127	315.2	135	4	104	267	34	9.4	26.3	6.9	63.3	3	0.5	2.5	0.6	6	0.3	0	4.03	115	33.6	83.4	28.5	34.2	13.7	289
34405	0	57	1	3	77	170.8	26.39	45	18	28	49	7.14	2.4	4.991	24	79.56	10	5.38	29.9	143	1.227	22.23	75	0.756	309.3	137	3.9	103	276	30	6.4	34.1	6.7	57.4	1.6	0.3	2.2	0.4	3.7	0.1	0	4.76	158	46.2	97.1	33.3	34.2	12.1	202
34406	11	31	2	5	118.7	157.1	48.09	43	42	34	97	4.28	2.375	5.534	23	79.56	71	7.05	15.6	168	1.421	11.97	73	2.134	493.7	138	3.9	103	277	30	9	36.7	7.2	52.1	3.4	0.6	3.3	0.6	4.7	0.3	0.1	4.76	146	42.7	89.7	30.6	34.2	12.6	319
34408	2	56	1	3	93.6	178.1	29.51	40	11	31	57	5.36	2.475	4.655	23	106.08	38	4.72	13.1	119	1.485	13.68	65	3.534	434.2	139	4.4	101	278	25	11.3	14.9	3.2	79.5	0.8	1.7	1.7	0.4	9	0.1	0.2	4.34	144	41.4	95.5	33.3	34.8	12.8	225
34411	1	49	2	1	90.5	156.3	37.05	43	33	31	96	4.28	2.375	6.181	26	70.72	35	5.44	10.9	125	1.582	11.97	77	3.297	232	140	4	102	279	34	9.7	32.7	5.6	58.3	2.5	1	3.2	0.5	5.7	0.2	0.1	4.61	139	39.8	86.6	30.2	34.8	12.5	353
34415	0	35	1	3	70.9	181.9	21.43	45	18	20	77	2.86	2.3	4.526	25	88.4	25	4.55	19.7	105	1.227	10.26	65	0.835	321.2	137	3.7	102	271	20	6	37.4	7.1	49.7	5.1	0.7	2.2	0.4	3	0.3	0	4.72	148	42	89.3	31.3	35.1	11.8	370
34416	1	18	1	3	63.7	169.3	22.22	43	19	22	98	2.14	2.325	4.267	25	88.4	20	4.61	15.9	99	1.259	10.26	67	1.118	315.2	138	4.1	106	272	24	6.6	21.5	6.6	67.5	3.3	1.2	1.4	0.4	4.5	0.2	0.1	5.18	160	46.3	89.2	30.8	34.5	12.1	255
34417	0	18	2	4	63.9	154.8	26.67	35	10	16	61	2.86	2.3	5.405	25	70.72	7	4.83	16.8	102	1.292	10.26	63	1.694	315.2	140	4	106	277	28	9.5	32.1	8.9	55.4	3	0.6	3	0.8	5.3	0.3	0.1	3.95	125	35.2	89.2	31.7	35.7	11.6	307
34418	0	63	1	3	63.9	167	22.91	44	27	31	79	7.14	2.425	5.146	25	114.92	73	5.05	21.1	133	1.292	17.1	69	3.816	440.2	141	4.6	105	283	25	8.6	19	6.8	69.4	3.8	0.9	1.6	0.6	6	0.3	0.1	5.24	167	48.1	91.8	32	34.8	12.5	205
34419	10	60	1	3	106.6	180.5	32.72	38	16	21	63	6.78	2.325	5.094	27	97.24	20	5.05	16.5	126	1.324	13.68	68	5.103	368.8	143	4.2	106	287	30	9.3	26.5	9.6	59.9	2.3	1.6	2.5	0.9	5.6	0.2	0.1	4.98	162	45.1	90.4	32.3	35.8	12.4	166
34423	10	58	2	4	91.9	159.6	36.08	40	24	21	69	2.5	2.275	3.414	24	70.72	22	9.33	9.9	135	1.356	8.55	68	1.253	315.2	139	3.8	106	279	28	6.1	39.7	6.6	49.3	3.8	0.8	2.4	0.4	3	0.2	0	4.53	126	37.7	83.2	27.8	33.4	15	225
34424	1	27	2	3	64.6	161.4	24.8	34	43	25	65	1.07	2.2	5.12	22	61.88	30	4.44	16.8	104	1.098	5.13	61	1.4	196.3	137	4.1	106	269	27	6.4	28.5	4.8	59.7	2.3	4.8	1.8	0.3	3.8	0.1	0.3	4.11	122	36.2	88.1	29.5	33.6	12.7	253
34425	0	19	2	4	72	154.1	30.32	34	14	20	46	2.5	2.275	5.974	25	61.88	13	4.39	12.7	152	1.066	6.84	70	0.926	237.9	140	3.6	105	276	36	10.6	19.2	7	72.4	1.4	0.1	2	0.7	7.7	0.1	0	4.95	129	40.7	82.2	26.2	31.9	12.4	295
34427	6	74	2	1	52.8	140.2	26.86	50	16	23	103	1.79	2.4	5.431	24	61.88	43	5.38	21.1	145	1.421	10.26	81	1.061	232	137	3.5	98	271	31	7.2	32	6.2	60.1	1.4	0.3	2.3	0.4	4.3	0.1	0	4.47	141	41.9	93.8	31.6	33.8	12	265
34430	0	19	1	4	56.8	173.5	18.87	45	25	27	70	4.28	2.4	3.414	27	88.4	11	4.88	10.2	109	1.356	13.68	74	0.644	196.3	141	3.5	105	280	29	4.9	48.6	10.6	39	1.5	0.5	2.4	0.5	1.9	0.1	0	4.79	144	43.4	90.6	30	33	12.4	225
34434	11	26	2	4	61.9	171.7	21	44	32	61	46	2.5	2.325	4.836	21	70.72	60	3.66	22	149	1.485	11.97	72	0.745	327.1	139	3.9	104	274	28	13	30.5	8.9	56.5	3.8	0.4	4	1.2	7.3	0.5	0.1	4.61	139	40.9	88.6	30.3	34.2	13.2	329
34435	0	70	2	3	75.8	151.2	33.16	44	19	24	50	5	2.425	3.931	30	61.88	13	5.55	18.4	125	1.485	13.68	70	2.055	350.9	141	3.8	101	282	26	6.1	30	10.4	55.4	3.7	0.6	1.8	0.6	3.4	0.2	0	4.31	144	42	97.6	33.4	34.2	11.5	245
34437	0	37	2	3	75.6	168.2	26.72	43	13	15	37	5	2.325	6.827	25	79.56	14	4.39	11.3	83	1.195	10.26	70	0.7	297.4	137	4	103	273	27	5.7	23.8	6.8	66.8	1.8	0.8	1.4	0.4	3.8	0.1	0	4	131	39.2	98.1	32.7	33.3	12.4	238
34443	0	20	1	3	74.4	175.6	24.13	48	13	17	50	2.86	2.4	2.845	22	79.56	12	5.88	3.2	88	1.066	11.97	68	0.914	237.9	138	3.5	104	274	20	9	20	7.9	68.6	3.4	0.1	1.8	0.7	6.2	0.3	0	5.1	153	45.5	89.3	30	33.6	11.8	258
34444	1	29	1	2	71.8	176.4	23.07	42	17	26	114	2.86	2.325	4.034	27	79.56	13	3.94	4.5	121	0.904	30.78	75	1.264	285.5	138	3.5	100	272	33	8.2	18.2	6.7	64	10.1	1	1.5	0.5	5.2	0.8	0.1	5.11	152	43.6	85.3	29.8	35	12.2	346
34450	14	49	1	3	65.9	172.2	22.22	44	24	26	49	2.86	2.4	5.043	24	97.24	18	5.27	29	136	1.195	17.1	70	0.677	232	139	4.1	102	276	26	8.2	28.5	4.5	63.3	3.1	0.6	2.3	0.4	5.2	0.3	0	4.68	152	44.4	94.9	32.5	34.2	12.1	350
34454	9	35	1	5	97.6	179.2	30.39	46	40	25	65	3.93	2.475	6.284	25	97.24	29	5.16	21	113	1.162	11.97	73	1.434	404.5	138	4.3	102	275	27	6.9	31.1	10	54.9	1.2	2.9	2.1	0.7	3.8	0.1	0.2	5.3	156	46.8	88.1	29.5	33.5	12.6	283
34457	9	44	2	3	62.6	165.1	22.97	45	14	20	79	3.21	2.325	4.267	22	88.4	12	5.27	11.1	133	0.84	3.42	69	1.705	356.9	143	3.1	111	284	25	9.9	18.4	7.8	72.2	1	0.6	1.8	0.8	7.1	0.1	0.1	4.4	141	41.1	93.2	32.2	34.5	11.7	418
34461	2	65	2	2	71.4	154.7	29.83	45	73	48	72	5.71	2.525	7.344	28	61.88	18	5.55	23.3	136	1.388	10.26	78	1.456	404.5	139	4	98	279	33	7.1	36.7	7.1	52.2	3.2	0.8	2.6	0.5	3.7	0.2	0.1	4.69	148	43.5	92.6	31.4	33.9	12.2	337
34462	3	85	2	3	54.9	154.2	23.09	42	24	33	95	8.57	2.475	3.827	29	106.08	19	6.33	11.8	178	1.195	17.1	73	2.382	279.6	137	4.9	95	279	31	9.2	25.5	7.4	64.9	1.4	0.9	2.3	0.7	6	0.1	0.1	4.72	139	40.8	86.3	29.3	34	14.1	222
34463	1	36	1	5	55.3	165.8	20.12	43	15	15	48	5.36	2.45	4.293	25	70.72	10	6.38	18.1	117	1.356	22.23	63	0.768	309.3	141	3.7	103	283	21	5.9	24.5	7.6	62.2	5.1	0.6	1.4	0.4	3.7	0.3	0	4.95	151	44.6	90	30.5	33.8	11.9	349
34467	0	42	2	3	74.9	162.2	28.47	42	14	24	50	4.28	2.3	5.224	23	88.4	8	4.72	6.1	126	1.13	13.68	74	0.565	232	138	3.7	105	275	32	5.7	13.8	6.8	74.4	4.4	0.5	0.8	0.4	4.2	0.3	0	4.64	139	42.3	91.3	30.1	33	12.5	207
34470	0	60	1	3	82.3	175.8	26.63	42	22	23	45	4.28	2.375	5.793	26	114.92	19	6.05	4.1	130	1.098	17.1	65	0.903	339	140	4	105	280	23	6.6	19.5	6	72.2	1.7	0.6	1.3	0.4	4.8	0.1	0	4.38	124	36.6	83.6	28.3	33.8	12.4	257
34472	0	45	1	3	114.9	184.1	33.9	38	33	30	81	6.78	2.35	4.862	22	88.4	21	5.61	14	123	1.227	17.1	76	3.15	416.4	140	4.1	107	282	38	6.4	37	7.4	50.9	3.8	0.9	2.4	0.5	3.3	0.2	0.1	4.93	149	44.2	89.5	30.2	33.8	13.1	452
34474	1	34	1	3	65.5	167.9	23.23	42	18	24	60	3.57	2.325	3.698	27	88.4	13	4.77	18.1	94	1.098	23.94	69	1.05	255.8	141	3.7	104	280	27	5.6	36.5	10.2	52	0.9	0.4	2	0.6	2.9	0.1	0	4.65	149	42.4	91.1	31.5	35	12	233
34477	1	70	2	1	65.6	157.5	26.44	38	21	22	111	4.28	2.25	5.379	28	70.72	18	5.5	10.9	148	1.324	15.39	65	1.185	255.8	139	3.7	103	277	26	8.1	23.2	6.1	68.8	1.7	0.2	1.9	0.5	5.6	0.1	0	4.69	145	42.2	90	30.8	34.2	12.8	320
34481	4	18	2	1	39.1	153.2	16.66	47	58	49	72	2.86	2.475	4.267	24	61.88	39	4.22	7.9	116	1.582	5.13	73	1.423	243.9	141	3.6	105	278	26	8.9	32.3	7.6	55.1	4.4	0.7	2.9	0.7	4.9	0.4	0.1	4.66	139	42	89.9	29.9	33.2	13.3	286
34483	1	62	1	3	104.9	184.5	30.82	42	23	23	46	3.93	2.45	4.655	26	79.56	20	8.66	19.2	101	1.259	11.97	68	1.603	410.4	138	3.9	103	278	26	7.5	38.6	7	46.8	6.8	0.8	2.9	0.5	3.5	0.5	0.1	4.59	140	40.5	88.1	30.5	34.6	11.8	223
34490	3	33	2	2	94.5	164.4	34.96	41	13	20	52	4.28	2.35	3.957	23	79.56	13	5	9.9	113	1.066	10.26	73	0.44	333.1	140	4	108	279	32	5.9	32.6	7.8	56	2.5	1.2	1.9	0.5	3.3	0.1	0.1	4.51	129	39.5	87.8	28.7	32.7	13.9	413
34496	0	31	2	3	59.4	173.3	19.78	40	21	31	47	2.5	2.375	4.939	25	70.72	18	5.05	17.7	74	1.098	10.26	66	1.084	190.3	139	3.8	105	275	26	7.1	33.3	7.9	57.2	1.2	0.6	2.4	0.6	4.1	0.1	0	4.37	131	38.5	88.1	29.9	33.8	12.4	198
34499	0	45	1	3	64.7	173.9	21.39	43	20	22	47	3.57	2.35	5.017	26	88.4	25	5.22	18.6	114	1.13	18.81	72	0.926	297.4	139	3.7	102	276	29	7.6	25.4	8.4	64.1	2	0.2	1.9	0.6	4.9	0.2	0	4.75	150	42.7	89.9	31.6	35.2	12	216
34500	3	48	1	3	82.1	168.1	29.05	39	92	117	170	3.93	2.325	4.267	24	79.56	150	5.27	28.5	175	1.195	23.94	82	1.535	339	134	4.2	100	267	43	10.9	38	7.7	50	3.9	0.5	4.1	0.8	5.5	0.4	0.1	5.1	159	46.5	91.2	31.2	34.1	12.5	162
34501	0	44	2	1	56.7	164	21.08	43	10	15	42	3.93	2.35	3.75	25	61.88	10	5.38	11.6	90	1.162	15.39	71	0.971	172.5	139	3.7	105	277	29	4.6	38.2	10.1	47.9	3.8	0.1	1.8	0.5	2.2	0.2	0	3.99	129	36.5	91.6	32.5	35.5	12	233
34504	2	58	2	5	118.7	171.7	40.26	42	20	19	74	3.57	2.5	7.06	24	61.88	31	5.61	7.7	126	1.033	11.97	69	1.964	356.9	139	3.8	102	277	27	6.4	35.2	6.7	51.8	4.6	1.8	2.3	0.4	3.3	0.3	0.1	4.88	131	40.2	82.4	26.9	32.6	13.3	296
34507	1	61	1	1	101.8	173.8	33.7	49	35	32	68	6.07	2.425	5.12	22	106.08	33	5.27	17.7	133	1.066	13.68	76	4.245	333.1	137	3.8	103	275	27	7.4	24.7	6.5	67.1	0.6	1	1.8	0.5	5	0	0.1	5.09	159	46	90.3	31.2	34.6	12.9	239
34509	0	39	2	1	71.3	162	27.17	40	21	23	72	2.5	2.3	5.586	25	70.72	12	4.39	5.9	114	1.324	11.97	68	2.856	279.6	137	4	105	271	28	4.6	24	7.7	61.7	6.3	0.4	1.1	0.4	2.8	0.3	0	4.86	119	36.3	74.5	24.5	32.8	15.4	251
34514	0	63	1	3	83.1	171.7	28.19	40	17	23	56	4.28	2.275	4.732	24	88.4	15	5.11	10.4	126	1.033	15.39	62	1.027	291.5	139	4	104	277	23	7.3	34.7	7.9	47.1	8.9	1.5	2.5	0.6	3.4	0.6	0.1	4.76	161	47.5	99.6	33.8	33.9	12.9	201
34518	0	48	1	3	80.8	175.6	26.2	47	21	22	71	5.71	2.4	5.25	27	97.24	22	6.05	15.6	130	1.13	20.52	74	0.847	368.8	138	4	102	277	27	4.8	37.1	10.4	49.5	2.6	0.4	1.8	0.5	2.4	0.1	0	5.09	162	47.2	92.7	31.7	34.2	11.7	178
34519	1	19	1	4	71	172.9	23.75	43	14	28	75	6.43	2.4	3.155	26	114.92	12	4.72	12	111	1.162	17.1	72	0.621	339	137	3.9	103	275	29	3.9	39.1	7.7	49.5	3.4	0.4	1.5	0.3	1.9	0.1	0	4.88	133	39.4	80.6	27.2	33.7	12.3	196
34520	1	34	2	3	81.2	151.6	35.33	48	14	15	55	4.64	2.45	4.758	20	88.4	15	5	23.6	127	1.324	15.39	75	0.542	237.9	142	3.8	111	283	27	7.5	41	8.7	45.8	3.9	0.6	3.1	0.7	3.4	0.3	0	4.74	149	43.6	91.8	31.3	34.2	11.7	391
34523	0	43	1	4	100.3	181.5	30.45	41	42	34	77	4.28	2.45	4.965	26	88.4	50	5	17.6	123	1.292	11.97	74	1.129	434.2	139	3.8	103	277	33	5.5	38.1	10	51.1	0.8	0.2	2.1	0.6	2.8	0	0	5.51	148	43.4	78.8	26.7	33.9	13.9	195
34530	5	41	1	3	90	182.5	27.02	45	22	20	54	5	2.4	5.094	24	79.56	16	4.72	6.8	106	1.195	17.1	71	1.106	285.5	139	3.8	105	277	26	6.3	19.5	5.5	72.6	1.7	0.8	1.2	0.3	4.6	0.1	0.1	4.76	138	39.7	83.4	29	34.8	14	187
34532	0	18	2	5	66.5	156.4	27.19	48	20	25	50	3.21	2.45	6.025	25	70.72	14	3.72	18.3	132	1.292	15.39	76	1.998	297.4	141	3.6	105	278	28	7.1	36.7	10.9	47.6	4.1	0.8	2.6	0.8	3.4	0.3	0.1	4.85	158	45.8	94.4	32.5	34.4	11.6	275
34534	3	52	1	3	92.8	177.3	29.52	43	23	25	75	5.71	2.3	5.301	23	97.24	21	5.27	10.4	155	0.807	10.26	67	1.264	339	142	3.8	109	284	24	4.4	33.8	8.3	55	2.2	0.7	1.5	0.4	2.4	0.1	0	5.03	155	46	91.5	30.9	33.8	12.3	268
34535	0	77	1	4	90	179.5	27.93	41	14	21	72	1.43	2.325	5.017	25	97.24	35	4.16	22	138	1.162	13.68	69	0.937	428.3	136	4.3	100	268	28	4.3	36.2	9.7	48.9	1.3	3.9	1.6	0.4	2.1	0.1	0.2	4.45	146	42.2	94.8	32.7	34.5	12.3	185
34536	3	18	1	1	112.2	179.2	34.94	39	30	30	108	3.57	2.325	3.077	22	61.88	16	5.27	11.1	167	1.582	11.97	70	0.621	499.6	139	4.3	107	276	31	8.4	36.1	14.5	42.7	5.9	0.9	3	1.2	3.6	0.5	0.1	5.43	165	48.2	88.8	30.5	34.3	12.4	309
34540	11	46	2	1	59	157.7	23.72	46	12	17	75	1.43	2.45	5.301	23	61.88	12	4.94	13.3	100	1.13	11.97	77	1.163	154.6	138	4.2	105	272	31	5.9	26.5	5.4	65.7	2.3	0.2	1.6	0.3	3.9	0.1	0	4.85	149	43.4	89.6	30.7	34.2	13.5	318
34542	11	31	2	1	80.7	162.8	30.45	31	10	16	108	2.5	2.275	5.948	21	44.2	13	4.33	15.8	101	1.518	10.26	64	3.771	220.1	136	3.8	105	269	33	7	23.1	5.8	69.2	1.4	0.5	1.6	0.4	4.8	0.1	0	3.63	112	33	90.7	30.8	33.8	12.6	247
34543	1	67	1	3	109.8	170.4	37.81	41	25	32	66	3.57	2.35	4.603	21	79.56	29	6.72	8.4	94	1.292	8.55	70	1.434	428.3	142	4.1	107	283	29	7.6	21.9	9	61.7	6.9	0.6	1.7	0.7	4.7	0.5	0	5.12	147	44.6	87.1	28.7	32.8	20.3	263
34546	0	23	2	4	83.9	154.7	35.06	38	15	18	62	1.43	2.425	3.879	26	61.88	11	4.27	15.6	125	1.356	5.13	76	0.519	172.5	139	3.7	102	273	38	5.9	37.2	9.5	50.2	2.2	1	2.2	0.6	3	0.1	0.1	4.79	132	41.8	87.3	27.5	31.5	12.9	421
34548	8	22	1	4	83.8	174.8	27.43	40	18	23	54	2.5	2.225	3.517	26	97.24	24	4.88	10.7	137	1.324	23.94	67	0.655	297.4	139	4	106	275	27	6.6	35.9	10.5	50.7	2.3	0.6	2.4	0.7	3.3	0.2	0	4.08	140	40.7	99.8	34.3	34.4	11.4	199
34551	2	73	2	4	75.9	156.1	31.15	39	9	21	48	9.28	2.325	3.724	22	114.92	20	5.22	16.7	163	1.033	11.97	69	2.168	469.9	141	4.6	108	286	30	6.5	21.1	6.9	69.9	1.7	0.4	1.4	0.4	4.5	0.1	0	4.05	114	35.1	86.6	28.2	32.5	13	170
34557	0	62	1	1	67.7	158.9	26.81	41	15	23	70	2.86	2.4	4.681	23	79.56	11	6.16	17	116	0.872	8.55	64	0.926	315.2	139	4.2	104	277	23	6.4	27.6	5.1	65.4	1.3	0.6	1.8	0.3	4.2	0.1	0	4.53	150	43.2	95.5	33.3	34.9	12.6	285
34561	2	71	2	3	69.4	168.5	24.44	48	18	27	46	4.64	2.35	6.724	29	70.72	12	5.22	19.5	197	1.227	13.68	74	0.677	208.2	140	4.7	102	279	26	4.2	23.4	14.7	59.1	2.4	0.4	1	0.6	2.5	0.1	0	4.09	137	39.8	97.4	33.3	34.2	12.3	228
34562	2	39	1	3	94.1	181.1	28.69	41	18	28	60	2.86	2.4	3.853	23	88.4	13	5.22	17	129	1.066	18.81	69	0.881	315.2	136	4.2	102	270	28	6.8	37	5.8	55.6	0.9	0.8	2.5	0.4	3.8	0.1	0.1	5.23	153	46.2	88.2	29.2	33.2	11.3	254
34563	0	26	2	4	71.3	165.7	25.97	37	19	22	41	3.21	2.2	6.672	20	70.72	14	4.61	22.2	99	1.227	11.97	69	0.576	249.8	134	3.7	105	266	32	6.1	35.4	9.6	50.1	4.1	0.9	2.2	0.6	3.1	0.3	0.1	4.86	148	43.3	89.1	30.5	34.2	11.8	336
34564	0	38	2	3	60.8	153.5	25.8	43	16	19	40	3.93	2.425	4.991	22	61.88	14	5.05	28.8	100	1.13	11.97	73	1.287	273.6	137	4.2	108	273	30	5.7	35.9	8.2	53.8	1.2	0.9	2	0.5	3.1	0.1	0.1	4.34	140	38.8	89.7	32.3	36	12	328
34566	3	39	1	3	77.6	183.5	23.05	44	93	82	47	2.14	2.45	5.456	24	79.56	72	11.27	15.9	152	1.518	17.1	66	0.948	214.1	132	4.8	98	268	22	6.1	33.7	8.4	55.1	1.7	1.3	2.1	0.5	3.4	0.1	0.1	4.44	147	42.4	95.3	32.9	34.5	13	210
34569	0	69	1	3	65.2	169.4	22.72	42	21	30	46	4.64	2.375	4.862	26	88.4	33	4.83	11.5	140	1.485	15.39	71	2.269	297.4	143	3.8	106	284	29	4.6	31.1	12.2	50.5	4.6	1.7	1.4	0.6	2.3	0.2	0.1	4.2	138	39.2	93.1	32.7	35.2	12.4	233
34572	4	82	1	3	76.4	164.6	28.2	39	15	22	62	6.07	2.35	3.517	23	97.24	9	4.77	17.4	133	1.033	13.68	71	0.994	374.7	141	4.8	107	282	32	7.8	23.8	8.3	66.7	0.8	0.4	1.9	0.6	5.2	0.1	0	4.52	132	39.2	86.9	29.3	33.7	14.6	185
34573	1	66	1	3	103.3	176.3	33.24	43	27	31	43	5	2.375	4.06	24	88.4	24	6.94	18.4	135	1.195	25.65	70	1.66	523.4	138	4.3	104	278	27	5.1	31.7	10.6	52.9	4.2	0.5	1.6	0.5	2.7	0.2	0	4.57	145	42.8	93.7	31.6	33.8	12	285
34574	2	57	2	3	102.4	169.5	35.64	40	15	17	67	3.93	2.325	4.784	24	79.56	26	5	13.4	136	1.259	8.55	64	2.202	374.7	144	4.4	109	286	24	10.1	23.8	8.8	64.7	2	0.8	2.4	0.9	6.5	0.2	0.1	5.39	162	48.3	89.6	30	33.5	14.7	273
34575	3	69	1	3	126.4	182.1	38.12	40	16	26	60	15.35	2.25	4.526	22	132.6	62	5.83	7.9	160	1.13	13.68	69	1.253	535.3	136	4.1	100	283	29	7.6	20.8	17.4	59.5	1.5	0.8	1.6	1.3	4.5	0.1	0.1	3.68	117	35.1	95.4	31.7	33.2	13.5	182
34578	1	55	1	4	97.5	172.3	32.84	41	32	27	91	3.93	2.375	5.586	24	114.92	21	4.66	15.9	138	1.033	22.23	68	0.881	345	139	4.2	104	276	27	4.2	55.7	8.8	34	0.8	0.8	2.3	0.4	1.4	0	0	5.11	152	45	88.1	29.7	33.7	12.8	150
34581	1	53	1	4	87.9	163.3	32.96	45	29	31	51	4.64	2.45	3.982	25	88.4	32	5.44	11.8	164	1.292	5.13	75	3.895	279.6	140	3.6	104	279	30	6.6	43.5	4.6	44.7	5.4	1.9	2.9	0.3	3	0.4	0.1	4.76	151	44	92.3	31.8	34.5	12.6	260
34584	4	68	2	3	82.5	164.3	30.56	43	24	27	100	4.28	2.4	7.241	28	79.56	26	5.22	17.9	167	1.066	11.97	81	4.889	303.3	141	4.6	105	281	38	5.9	35.7	8.3	52.4	2.8	0.9	2.1	0.5	3.1	0.2	0.1	4.98	151	44.1	88.4	30.2	34.2	12	256
34586	0	65	1	3	68.7	173.7	22.77	43	13	14	65	5.36	2.325	6.103	27	97.24	16	4.66	15.6	88	1.356	13.68	69	0.948	297.4	138	4.2	103	276	26	7.4	34.7	10	51.2	3.8	0.4	2.6	0.7	3.8	0.3	0	4.97	159	46.8	94.2	32	34	12.5	251
34590	8	62	2	3	66.3	154.9	27.63	43	9	16	71	8.93	2.45	7.086	24	97.24	11	4.83	12.2	110	1.421	3.42	73	3.624	214.1	139	3.9	104	281	30	10.5	25	4.9	68.1	1.6	0.4	2.6	0.5	7.2	0.2	0	5.11	145	42.5	83.2	28.3	33.9	13.4	361
34591	0	31	2	4	66.3	160.5	25.74	39	17	23	72	2.86	2.375	4.81	26	88.4	9	4.16	12.4	148	1.195	11.97	78	0.768	220.1	137	3.6	100	271	38	5.6	43.6	5.5	49.7	0.6	0.5	2.4	0.3	2.8	0	0	3.84	129	37.1	96.8	33.5	34.6	14.1	303
34593	10	19	1	3	79.3	183.5	23.55	46	20	19	77	3.57	2.45	5.25	25	97.24	26	5.22	19	84	1.162	13.68	72	1.818	434.2	138	3.4	101	274	26	7.9	26.3	9	62.7	1.4	0.5	2.1	0.7	5	0.1	0	5.31	162	46.8	88.2	30.5	34.5	11.9	260
34594	3	76	1	4	89.8	164	33.39	36	18	23	100	8.57	2.2	4.293	23	150.28	14	2.72	9.7	160	0.904	8.55	63	2.653	345	143	4.1	109	286	27	8.8	29.2	9.9	58.8	1.4	0.8	2.6	0.9	5.2	0.1	0.1	4.59	129	39.6	86.3	28.2	32.6	14.1	267
34595	5	39	1	3	73.8	166.8	26.53	43	19	22	61	5.36	2.4	4.888	26	106.08	18	4.77	15.4	99	1.033	10.26	72	1.253	339	142	3.7	105	283	29	6.2	29	7.5	62.2	0.8	0.6	1.8	0.5	3.9	0	0	4.65	147	42	90.2	31.5	34.8	12.1	320
34597	2	41	1	3	94.5	188.2	26.68	45	29	24	54	6.43	2.45	5.327	22	106.08	22	4.72	16.7	155	1.453	20.52	71	2.111	416.4	138	3.6	104	277	27	9.2	17.7	6.6	74.7	1	0.2	1.6	0.6	6.9	0.1	0	5.48	163	48.3	88.2	29.5	33.6	12.1	270
34602	7	18	2	3	111.2	168.7	39.07	41	16	16	73	3.93	2.425	4.215	25	61.88	12	4.94	20.4	122	1.582	8.55	69	1.344	273.6	141	4	103	280	28	8.6	23.2	7.3	63.4	5.7	0.4	2	0.6	5.5	0.5	0	4.46	142	42.7	95.7	31.7	33.2	12	378
34604	0	25	1	4	73.8	160.9	28.51	44	18	18	48	4.64	2.4	5.586	25	97.24	31	5.33	19.7	149	0.969	11.97	71	1.377	386.6	141	4.2	106	281	27	6.1	29.5	5.9	58.8	4	1.7	1.8	0.4	3.6	0.2	0.1	5.16	159	46.4	89.9	30.7	34.2	12.3	245
34605	3	53	1	3	108	174.6	35.43	42	32	28	87	7.5	2.375	3.957	28	106.08	21	10.6	7.7	132	1.55	13.68	70	1.185	440.2	137	4.4	100	282	28	10.4	26	8	62.8	2.5	0.8	2.7	0.8	6.5	0.3	0.1	5.32	152	46.1	86.7	28.7	33.1	13.5	242
34606	6	31	2	2	61.6	158	24.68	41	17	18	57	3.93	2.25	4.474	23	61.88	9	4.88	15	111	1.259	13.68	73	0.474	232	138	4.1	103	274	32	7.1	21	8.8	67.7	1.8	0.7	1.5	0.6	4.8	0.1	0	4.56	139	40.9	89.9	30.5	33.9	11.7	214
34607	5	63	2	1	58.5	151.5	25.49	42	15	20	74	4.28	2.5	3.879	25	53.04	18	5.33	14.5	99	1.259	13.68	79	3.06	291.5	139	3.7	104	277	37	7.8	30.7	6.9	59.4	2.7	0.4	2.4	0.5	4.6	0.2	0	4.34	131	37	85.6	30.3	35.3	12.4	375
34608	5	45	2	1	101.2	164.4	37.44	40	28	24	99	3.57	2.3	4.37	23	70.72	15	5.77	16.7	115	1.13	8.55	72	0.711	273.6	137	3.9	104	273	32	5.9	43.9	7.3	43.8	4.8	0.3	2.6	0.4	2.6	0.3	0	4.84	152	43.8	90.7	31.6	34.8	11.9	269
34609	0	29	1	3	78.6	172.8	26.32	45	25	28	73	5.36	2.425	3.931	24	88.4	25	4.72	12.9	145	1.001	11.97	70	0.294	327.1	138	4.3	102	276	25	7.9	28.5	7.2	58	4.4	2	2.3	0.6	4.6	0.3	0.2	5.35	166	48.4	90.7	31.1	34.2	12.1	320
34612	0	35	1	1	78.9	166.5	28.46	42	34	25	65	5.71	2.35	4.526	26	70.72	30	5.38	18.1	122	1.13	11.97	75	2.766	285.5	140	4.1	104	281	33	10.5	31.7	5.9	58.2	3.3	1	3.3	0.6	6.1	0.3	0.1	5.23	156	46.3	88.5	29.9	33.8	12.1	352
34613	0	69	1	4	110.1	174.3	36.24	41	22	37	60	9.28	2.575	7.344	23	141.44	38	4.27	13.1	205	1.259	17.1	80	4.663	339	140	3.8	102	283	39	6.9	43.9	6.9	47	1.3	0.9	3	0.5	3.2	0.1	0.1	4.66	145	42.5	91.2	30.9	34	13.9	224
34614	3	23	2	3	81.5	167.6	29.01	32	31	37	81	1.79	2.2	8.896	21	53.04	13	4.39	8.1	123	1.001	8.55	61	2.506	214.1	136	3.9	106	268	29	9.5	14.6	9.6	72.4	2.8	0.6	1.4	0.9	6.9	0.3	0.1	3.6	102	30.9	85.6	28.5	33.2	17.2	219
34615	5	54	2	4	70.2	163.2	26.36	41	11	22	79	5.36	2.35	4.215	24	79.56	15	4.33	10.4	109	1.195	11.97	72	0.294	184.4	141	3.9	107	281	31	5.1	29.1	9.1	57.3	3.4	1.2	1.5	0.5	2.9	0.2	0.1	4.65	129	39.2	84.3	27.8	33.1	14	208
34618	14	39	2	3	54.8	157.2	22.18	37	52	40	78	2.5	2.375	5.586	25	61.88	36	6.66	26	165	1.162	6.84	67	3.534	232	132	3.9	101	264	30	7.9	29.5	6	58.7	3.4	2.3	2.3	0.5	4.6	0.3	0.2	4.15	132	38.1	91.6	31.7	34.6	12.4	346
34620	0	67	2	4	71.8	170.3	24.76	45	19	26	84	5.36	2.525	5.56	30	61.88	45	4.88	11.5	159	1.453	11.97	71	3.048	327.1	141	3.4	99	281	26	8.6	51.7	9.7	37.3	1.3	0.1	4.4	0.8	3.2	0.1	0	4.17	133	39.7	95.1	31.9	33.5	11.4	212
34623	2	32	2	4	54.7	149.1	24.61	36	14	22	57	2.14	2.25	5.017	25	61.88	11	5.11	10.2	141	0.936	10.26	65	1.355	172.5	139	3.7	106	275	29	4	33.1	8.2	53.3	4.7	0.7	1.3	0.3	2.1	0.2	0	4.16	137	39	93.7	32.8	35.1	12.4	295
34625	5	74	2	4	92.9	158.7	36.89	36	10	14	85	3.93	2.425	5.069	27	123.76	24	5.05	10.4	176	1.324	15.39	76	0.994	398.5	138	4.4	98	275	40	7.1	20.5	9.1	69.1	1.3	0.1	1.5	0.6	4.9	0.1	0	5.55	152	47	84.7	27.4	32.3	13.6	464
34627	14	56	1	3	91.8	178.2	28.91	38	23	22	70	4.64	2.275	4.965	23	88.4	18	5.88	15.4	144	0.904	15.39	66	0.632	398.5	138	4.1	106	276	28	5.1	30	9.3	58.4	1.8	0.4	1.5	0.5	3	0.1	0	4.59	152	45.6	99.4	33.2	33.4	12.5	257
34631	3	36	2	3	68.9	160.7	26.68	42	18	21	68	4.28	2.25	4.344	24	79.56	9	5.94	17	104	1.098	6.84	66	1.106	249.8	141	3.6	108	281	24	9.5	28.1	7	62.2	1.9	0.9	2.7	0.7	5.9	0.2	0.1	4.21	131	37.7	89.4	31	34.7	12.1	246
34633	1	70	1	4	82.7	183.5	24.56	39	17	34	74	4.28	2.3	5.224	24	88.4	17	5.66	7	163	1.324	10.26	80	2.168	333.1	140	4	104	279	41	5.1	29.4	6.9	61.7	1.5	0.6	1.5	0.4	3.1	0.1	0	4.66	121	36.5	78.4	26	33.2	16.3	225
34640	1	24	1	3	78.5	185.7	22.76	45	18	20	38	3.57	2.4	3.517	25	97.24	14	4.94	7.7	91	1.227	11.97	71	0.745	327.1	140	4.1	104	278	26	7	30.3	9.1	57.8	2	0.9	2.1	0.6	4	0.1	0.1	5.43	165	50	91.9	30.3	33.1	12.2	244
34641	11	45	2	4	54.3	165.6	19.8	38	35	51	110	2.86	2.275	4.732	24	70.72	51	5.55	2.9	142	1.485	6.84	68	1.197	249.8	138	3.8	105	274	30	9	18.5	12	67.8	1.1	0.6	1.7	1.1	6.1	0.1	0.1	4.15	105	32	77.2	25.3	32.8	17	305
34642	3	54	1	3	101.5	191.1	27.79	43	22	20	68	5.36	2.3	5.094	25	97.24	15	4.72	17.6	119	1.033	11.97	64	1.648	380.7	138	4.4	102	276	21	5.5	28.5	9.2	57.8	4.1	0.6	1.6	0.5	3.2	0.2	0	4.84	154	44.9	92.9	32	34.4	12.3	252
34644	0	38	2	1	80.3	154.4	33.68	37	16	20	133	5.36	2.25	5.275	23	70.72	20	5.5	14.3	118	1.259	10.26	72	1.829	374.7	140	3.6	109	280	35	9.8	24	4.7	69.7	1.2	0.4	2.4	0.5	6.8	0.1	0	4.39	127	37.2	84.7	28.8	34.1	13.5	347
34647	5	70	2	3	48.2	162.7	18.21	44	32	32	86	3.93	2.45	6.051	27	70.72	20	4.77	16.8	121	1.324	11.97	74	1.208	339	138	4.4	101	274	30	7.5	20.1	6.5	71.3	1.8	0.4	1.5	0.5	5.3	0.1	0	4.8	144	42.3	88.1	30	34.2	13.6	318
34649	1	64	1	3	88.4	168.9	30.99	44	17	21	57	4.64	2.4	6.801	25	79.56	25	5.38	21.1	117	0.969	8.55	71	1.005	327.1	140	4.1	107	279	27	8	33.7	11.2	50.3	4.2	0.6	2.7	0.9	4	0.3	0	4.74	154	45.7	96.3	32.6	33.8	12.9	274
34650	3	21	2	2	86.9	155.5	35.94	45	17	20	49	3.21	2.375	5.198	24	70.72	18	5.55	13.1	151	1.066	8.55	70	1.039	368.8	139	3.6	104	276	25	6.7	30.4	7.6	59.6	1.7	0.7	2	0.5	4	0.1	0	4.49	136	39.2	87.2	30.3	34.7	12.9	309
34656	1	65	1	4	106.7	174.2	35.16	42	39	28	83	3.93	2.575	4.888	27	70.72	42	4.88	12.7	123	1.453	20.52	64	7.463	309.3	140	4.1	103	278	22	7.6	28.1	8.6	59.3	3.7	0.4	2.1	0.7	4.5	0.3	0	5.05	154	44.2	87.3	30.5	34.9	11.8	401
34661	0	45	1	4	108.6	181.8	32.86	37	74	71	81	2.86	2.325	4.862	25	61.88	67	4.55	26.1	178	1.033	13.68	76	0.892	410.4	136	4.1	102	269	39	6.8	41.7	14.1	41.5	2.5	0.3	2.8	1	2.8	0.2	0	5.13	141	43.5	84.9	27.6	32.5	12.4	247
34662	24	44	2	1	87.6	167.9	31.07	40	14	13	41	3.21	2.225	5.405	23	61.88	13	5.05	8.4	114	1.356	5.13	70	3.974	255.8	135	3.5	100	268	30	8.6	30.7	5.9	57.4	5.3	0.8	2.6	0.5	4.9	0.5	0.1	4.31	134	39.1	90.7	31	34.2	12.8	363
34663	2	69	2	4	118.6	157.8	47.63	42	14	20	79	3.93	2.4	5.431	23	88.4	60	6.22	7.3	139	0.936	10.26	83	1.434	606.7	138	3.8	104	276	41	7.5	34	12.4	46.8	6.4	0.4	2.6	0.9	3.5	0.5	0	4.7	133	40.3	85.6	28.3	33	13.7	251
34667	0	23	2	1	42.3	152.1	18.28	36	11	15	63	3.57	2.4	5.689	21	61.88	7	7.16	7.2	96	0.936	10.26	70	1.795	196.3	139	3.9	107	278	34	7.1	24.3	5.6	59.6	9.6	0.9	1.7	0.4	4.2	0.7	0.1	4.64	124	37.5	80.7	26.7	32.9	13.4	390
34669	5	40	1	3	81.1	184.7	23.77	46	21	29	64	4.64	2.375	4.112	22	88.4	9	5.16	25.3	151	1.13	17.1	71	0.531	243.9	139	4.2	105	277	25	7.3	25.3	9.4	61.4	3.4	0.6	1.8	0.7	4.5	0.2	0	4.53	151	43.5	96.1	33.5	34.8	13.4	263
34671	3	20	2	4	47	156.9	19.09	44	42	37	60	2.5	2.475	3.646	25	70.72	26	4.33	19.2	135	1.227	10.26	77	0.497	261.7	141	4.1	105	278	33	5.3	38	5.9	53.6	2.3	0.3	2	0.3	2.8	0.1	0	4.49	134	40.8	90.7	29.8	32.8	14.7	320
34674	1	80	2	3	76.4	150.1	33.91	45	14	22	90	6.78	2.4	5.793	23	106.08	14	6.11	15.4	179	1.195	11.97	76	1.953	446.1	141	3.5	105	284	31	8.1	25.7	8.4	62.7	2.5	0.6	2.1	0.7	5.1	0.2	0	4.7	150	43.5	92.4	31.9	34.5	14.4	259
34675	1	78	2	4	68.5	155.3	28.4	39	17	22	100	6.43	2.325	4.862	25	132.6	40	6.88	8.2	138	1.324	10.26	71	0.892	422.3	140	4.7	105	283	32	7.5	20.8	7.4	69.5	1.8	0.5	1.6	0.6	5.2	0.1	0	3.81	116	34.3	90.2	30.3	33.7	13.3	258
34681	2	39	2	3	82.2	164.5	30.38	39	21	25	67	4.28	2.325	5.146	24	70.72	19	5.22	11.5	99	1.292	10.26	72	0.587	297.4	139	4.2	107	277	33	4.1	32.9	8.8	57.2	0.9	0.3	1.3	0.4	2.3	0	0	4.42	141	40.9	92.6	31.8	34.3	11.4	314
34683	2	44	1	1	53.2	171.3	18.13	47	61	102	57	1.07	2.425	6.543	26	53.04	95	4.55	18.8	134	1.324	18.81	83	0.384	148.7	135	3.9	95	266	35	4.4	6.7	7.8	76	6.3	3.6	0.5	0.4	3	0.4	0.3	4.39	150	43.9	99.9	34.2	34.2	11.2	275
34687	4	34	2	4	81.6	162.2	31.02	36	17	16	90	2.5	2.275	4.784	24	79.56	24	5.16	7.3	103	1.324	11.97	68	0.971	267.7	141	3.5	105	279	31	6.8	26.7	5.5	65.8	1.4	0.6	1.8	0.4	4.5	0.1	0	4.59	135	39.8	86.8	29.5	33.9	12.2	250
34690	2	18	1	3	77.6	181.2	23.63	45	19	22	49	5.36	2.425	4.086	26	97.24	13	4.55	12.4	104	1.195	27.36	74	1.84	345	139	3.8	104	277	29	7.5	22.8	13.1	62.1	1.3	0.7	1.7	1	4.7	0.1	0.1	5.4	164	48.4	89.5	30.3	33.9	12	256
34696	0	25	1	4	104.5	180.5	32.07	42	39	28	54	5	2.5	5.663	27	97.24	42	5.22	30.8	126	1.098	13.68	75	1.344	333.1	137	4.9	101	274	33	7.1	50.3	10.1	37.2	2	0.4	3.6	0.7	2.6	0.1	0	4.93	159	46.3	93.9	32.3	34.4	12.3	214
34697	0	46	2	4	78.5	165.2	28.76	39	43	27	97	2.86	2.25	4.37	27	61.88	12	4.61	3	96	1.162	8.55	76	0.813	226	140	3.3	102	277	37	5.3	26.7	5.5	64.8	2.3	0.7	1.4	0.3	3.4	0.1	0	5.32	123	38	71.4	23.1	32.3	14.5	337
34700	0	52	1	3	71.4	163.2	26.81	43	32	30	67	6.43	2.4	5.224	29	106.08	18	5	13.4	121	1.485	13.68	84	1.874	428.3	138	3.7	98	277	41	6.6	27.4	10	58.3	3.4	1	1.8	0.7	3.8	0.2	0.1	4.94	152	44.5	89.8	30.8	34.2	13	211
34703	1	61	1	3	120	182.1	36.19	42	21	23	58	5.71	2.275	6.31	22	79.56	23	6.44	15.9	114	1.13	15.39	69	2.642	327.1	140	4.2	109	282	27	7.1	24	6.9	62.5	6.6	0.1	1.7	0.5	4.4	0.5	0	5.35	161	46.9	87.7	30	34.2	13	214
34707	2	69	2	4	88.2	157.2	35.69	40	23	16	86	4.64	2.4	5.87	29	79.56	16	6	14.1	150	1.259	13.68	73	0.937	309.3	138	3.6	100	276	33	5.1	52.7	7.2	37.5	1.7	1	2.7	0.4	1.9	0.1	0.1	4.61	145	43.3	93.9	31.4	33.5	13.4	205
34710	2	50	2	3	53.8	159.5	21.15	46	26	27	61	2.86	2.5	5.612	24	79.56	42	4.88	29	116	1.195	6.84	72	0.847	350.9	140	3.8	104	277	26	4.6	43	7.5	45.1	3.4	0.9	2	0.3	2.1	0.2	0	4.51	146	42.6	94.6	32.3	34.2	11.7	274
34711	1	76	2	1	68.5	151.9	29.69	40	18	22	81	4.64	2.375	6.905	27	53.04	26	5.38	15	126	1.227	5.13	66	2.36	196.3	142	3.7	107	283	26	6.3	30.3	7.7	61	0.5	0.6	1.9	0.5	3.8	0	0	4.68	147	42.2	90.2	31.2	34.6	12.4	280
34712	4	20	2	3	61.6	161.2	23.71	36	15	14	55	2.86	2.3	4.732	22	70.72	8	4.83	5.2	94	1.259	10.26	66	1.592	196.3	136	4.1	103	270	30	11	34.2	5.8	54.8	4.8	0.4	3.8	0.6	6	0.5	0	4.49	130	38.3	85.2	28.9	33.9	13.8	277
34713	0	72	1	3	79.7	176.5	25.58	42	21	26	58	3.21	2.35	5.508	24	79.56	16	4.77	44.8	175	0.969	18.81	67	0.711	285.5	138	3.3	104	274	25	4.6	9	20	68.6	1.5	0.9	0.4	0.9	3.2	0.1	0	4.31	139	42.4	98.2	32.2	32.8	13.7	236
34715	2	76	2	3	76.9	157.8	30.88	42	18	22	115	4.64	2.45	6.181	27	88.4	20	6.11	21.9	132	1.162	13.68	64	1.106	362.8	142	4.8	102	284	22	7.5	24.1	5.6	66	3.1	1.2	1.8	0.4	5	0.2	0.1	4.92	149	44.3	90.1	30.2	33.6	12.7	282
34716	6	62	1	3	80.7	172.2	27.21	42	24	29	60	4.64	2.325	7.06	27	88.4	17	6	21.9	129	1.066	17.1	72	1.377	237.9	138	4.1	102	276	30	8.4	31.5	10.7	53.5	3.8	0.5	2.6	0.9	4.5	0.3	0	5.06	150	44.7	88.4	29.7	33.6	13.4	322
34717	0	42	1	3	93.9	173.6	31.16	45	32	21	71	5.36	2.7	4.707	24	106.08	29	5.77	31.3	129	1.744	13.68	66	4.99	374.7	140	4.1	104	281	21	8.1	19	8.6	67.9	3.5	1	1.5	0.7	5.5	0.3	0.1	5.04	154	44.2	87.8	30.8	35	11.7	245
34718	3	55	2	4	85.9	163.4	32.17	45	27	20	82	4.64	2.475	6.284	25	106.08	49	11.27	17.6	163	1.195	8.55	74	2.879	392.6	141	4	103	287	28	8.9	34.5	3.9	58.9	2.4	0.4	3.1	0.3	5.2	0.2	0	4.68	139	40.5	86.6	29.8	34.3	13.1	372
34723	5	21	2	1	77.2	159.5	30.35	32	15	16	70	3.93	2.2	5.224	23	88.4	12	4.55	14.1	98	1.388	8.55	65	1.581	309.3	138	4.1	105	274	33	7	21.2	7.6	70.3	0.8	0.2	1.5	0.5	4.9	0.1	0	4.45	138	41.7	93.4	30.9	33.1	11.9	195
34724	0	39	2	3	78.5	152.6	33.71	39	14	22	58	2.86	2.25	4.603	22	61.88	15	5.77	8.1	116	1.162	8.55	61	0.632	243.9	137	3.8	104	272	22	6.4	39.7	7.9	49.8	2	0.6	2.5	0.5	3.2	0.1	0	4.48	140	40.9	91.1	31.3	34.3	12.2	227
34726	3	67	2	4	69.7	156.9	28.31	39	11	21	91	6.07	2.325	6.155	27	123.76	12	4.66	17.4	136	1.162	10.26	71	1.152	380.7	145	3.7	107	289	32	5.7	45.8	8.1	40.2	5.4	0.7	2.6	0.5	2.3	0.3	0	4.62	140	41.4	89.6	30.3	33.8	13.7	198
34731	0	49	2	3	85.9	167.1	30.76	42	17	17	46	5	2.375	4.112	27	79.56	10	4.77	10.2	148	1.13	11.97	72	0.565	273.6	139	3.9	101	277	30	8.8	30	8.8	58.5	1.9	0.8	2.6	0.8	5.1	0.2	0.1	4.31	124	36.5	84.7	28.7	33.8	13	320
34733	8	27	2	4	52.8	158.4	21.04	40	17	30	47	3.57	2.35	5.069	23	70.72	12	4.77	2.3	140	1.453	10.26	76	0.553	160.6	138	3.8	105	274	36	4	36.1	9.9	50.9	2.2	1	1.4	0.4	2	0.1	0	4.01	92	29.8	74.3	22.8	30.7	16.7	452
34734	1	55	2	1	55	147.7	25.21	41	16	23	98	4.28	2.425	6.31	19	53.04	12	7.72	20.4	119	1.227	10.26	72	1.219	333.1	138	3.6	104	278	31	6.6	24	7.1	66.9	0.9	1.1	1.6	0.5	4.4	0.1	0.1	3.84	126	37.6	97.9	32.8	33.6	11.9	347
34737	0	21	2	4	65.7	171.8	22.26	38	11	9	24	3.21	2.425	5.25	23	79.56	13	4	16.5	110	1.227	10.26	71	1.479	243.9	140	3.8	105	277	33	6.8	28.3	7	63.1	0.9	0.8	1.9	0.5	4.3	0.1	0.1	4.1	122	36.6	89.3	29.7	33.3	12.1	335
34739	0	21	2	3	70.3	165.9	25.54	36	16	19	52	1.07	2.275	5.456	23	35.36	7	4.5	10.7	120	1.421	6.84	70	1.219	160.6	136	3.7	103	268	34	9.8	22.2	4.1	72.1	0.9	0.6	2.2	0.4	7.1	0.1	0.1	4.3	130	36.7	85.7	30.2	35.3	14.4	397
34740	8	42	2	1	109.5	168.1	38.75	41	25	22	125	5.36	2.325	4.629	23	70.72	21	5.83	11.8	118	1.227	11.97	75	1.027	368.8	141	4.2	109	282	34	6.8	30.7	4.4	62.2	2.2	0.6	2.1	0.3	4.2	0.1	0	5.1	141	44.2	86.6	27.6	31.9	13.7	277
34742	0	40	1	4	63.5	177.7	20.11	44	20	37	52	3.57	2.4	4.681	27	88.4	14	4.5	8.1	129	1.388	11.97	74	1.242	249.8	137	4	100	272	30	9.6	21.9	4.4	70.8	2.1	0.9	2.1	0.4	6.8	0.2	0.1	4.51	141	40.9	90.7	31.2	34.4	12.6	302
34743	3	53	2	3	74.9	166	27.18	44	25	23	59	5	2.4	5.56	23	70.72	21	6.83	17.7	113	1.066	10.26	69	1.456	315.2	140	4.2	108	281	26	6.9	35.5	7.7	53.8	2.3	0.8	2.4	0.5	3.7	0.2	0.1	4.36	144	41.3	94.8	32.9	34.7	12	310
34745	0	61	2	4	107.8	172.8	36.1	43	19	25	59	5.36	2.375	4.836	25	70.72	19	4.66	15	171	1.227	8.55	79	3.297	309.3	139	3.8	101	278	36	8.6	28.2	6.2	63.7	1.6	0.4	2.4	0.5	5.5	0.1	0	4.66	139	40.5	86.9	29.8	34.3	13.3	292
34747	1	30	2	3	57.4	149.9	25.55	46	18	19	52	6.07	2.475	6.439	25	70.72	15	3.33	18.6	101	1.388	10.26	73	3.906	285.5	138	3.8	102	275	27	6.9	40.5	6.1	51.3	2.2	0.1	2.8	0.4	3.5	0.2	0	4.89	152	43.2	88.2	31.2	35.3	11.8	352
34750	0	18	1	3	95.1	173.7	31.52	46	55	33	181	3.21	2.45	6.362	25	88.4	25	5.5	15	145	1.679	11.97	74	3.41	499.6	140	4.4	104	278	28	5.3	45.5	12.6	36.9	4.6	0.4	2.4	0.7	2	0.2	0	5.56	155	45.1	81.1	27.8	34.3	12.2	354
34753	0	18	1	4	82	178.2	25.82	42	51	104	140	2.5	2.375	3.801	26	97.24	25	4.94	21.5	231	1.227	15.39	66	0.418	368.8	140	3.8	106	277	24	7.2	41.9	7.6	47.2	2.5	0.7	3	0.5	3.4	0.2	0.1	5.14	131	38.9	75.6	25.5	33.7	11.9	284
34754	11	42	1	4	96.6	171.9	32.69	43	32	42	75	5	2.475	6.853	25	106.08	26	7.44	19	182	1.259	15.39	68	4.651	499.6	139	4.1	103	280	25	9.4	33.9	7.6	56.4	1.9	0.3	3.2	0.7	5.3	0.2	0	5.38	150	43.9	81.8	27.9	34.2	12.9	310
34756	0	66	1	1	75.9	167.7	26.99	39	22	21	78	4.64	2.25	3.62	24	79.56	27	4.88	8.4	127	1.195	10.26	67	0.948	303.3	137	4.3	104	273	28	4.2	25.8	19.5	50.7	2.9	1.1	1.1	0.8	2.1	0.1	0	4.73	147	43.2	91.2	30.9	33.9	12.6	205
34759	0	49	1	2	82.6	168.2	29.2	43	23	30	58	3.93	2.4	5.094	26	114.92	9	6.11	25.4	138	0.904	13.68	70	1.027	285.5	142	4	106	283	27	6.6	38.9	6.9	52.8	0.9	0.5	2.6	0.5	3.5	0.1	0	4.8	151	43.5	90.6	31.5	34.8	12.3	247
34761	3	52	2	1	88	162.7	33.24	43	25	24	113	5.36	2.475	3.931	25	70.72	16	6.66	15.2	145	1.195	8.55	78	1.332	410.4	138	4	101	278	34	7.1	33.9	7.1	55.3	3	0.7	2.4	0.5	3.9	0.2	0	4.82	145	43.9	91.2	30	32.8	12	325
34762	2	62	1	3	86.3	175.3	28.08	40	18	24	95	3.93	2.325	4.939	25	88.4	16	5.94	16.8	130	0.904	11.97	67	0.903	333.1	139	3.8	105	277	27	12	20.3	6.5	70.6	1.7	0.9	2.4	0.8	8.5	0.2	0.1	5.41	165	50.1	92.5	30.6	33.1	13.1	271
34768	0	38	1	3	96.4	181	29.43	43	18	20	51	7.14	2.325	5.612	24	88.4	17	4.94	15.2	117	1.13	11.97	69	1.953	416.4	138	4.4	105	278	26	7.1	39.5	9.1	47.2	3.2	1	2.8	0.6	3.4	0.2	0.1	5.08	158	45.9	90.6	31	34.2	11.8	232
34769	1	70	2	3	75.8	167.7	26.95	45	53	51	86	4.64	2.45	3.982	24	70.72	57	9.77	12.7	150	1.356	13.68	72	0.745	249.8	139	3.6	103	282	27	5.8	34.9	8.1	55.5	1	0.4	2	0.5	3.2	0.1	0	4.73	150	44.3	93.5	31.7	34	12	255
34771	0	60	2	1	77	156.7	31.36	42	16	16	56	7.85	2.45	5.172	24	70.72	14	6	19	117	1.453	10.26	78	2.224	321.2	136	4	103	276	36	10.2	31.3	7.2	59.7	1.5	0.3	3.2	0.7	6.1	0.2	0	4.76	141	40.4	84.9	29.8	35	13	314
34774	6	62	2	1	55.9	156.3	22.88	42	12	18	30	4.28	2.6	5.612	23	79.56	13	4.55	17.7	115	1.259	15.39	77	2.337	297.4	139	3.9	106	276	35	9.5	35	5.8	57.2	1.3	0.6	3.3	0.6	5.4	0.1	0.1	4.56	151	44.5	97.6	33.1	33.8	11.9	374
34775	2	18	1	3	51.4	168.7	18.06	49	18	17	75	2.5	2.475	2.638	25	79.56	12	4.44	16.7	85	1.421	15.39	72	0.327	327.1	140	3.6	101	276	22	6.7	11.6	15	70.6	2.5	0.3	0.8	1	4.7	0.2	0	4.92	146	43.2	87.8	29.7	33.8	12.5	242
34776	6	50	1	3	102.5	175	33.47	46	97	67	85	5	2.5	6.439	27	106.08	90	5.38	20.8	149	1.195	13.68	71	2.393	321.2	140	3.8	100	280	25	17.5	24.5	3.9	69.7	1.7	0.1	4.3	0.7	12.2	0.3	0	5.57	178	52.4	94.1	32	34	11.8	346
34777	0	74	2	1	53.3	142	26.43	47	18	23	107	5	2.4	6.491	26	53.04	19	4.61	13.4	149	1.324	10.26	76	0.655	190.3	137	3.5	98	273	29	6.9	29.6	5.6	60.9	2.9	0.9	2	0.4	4.2	0.2	0.1	4.66	133	38.2	81.8	28.5	34.8	12.7	420
34778	5	18	1	4	62.1	170.4	21.39	48	13	21	64	3.21	2.475	3.957	25	97.24	11	4.61	19	117	1.195	22.23	77	1.039	404.5	141	3.9	103	279	29	4.3	30.9	10.5	50.5	7.6	0.6	1.3	0.5	2.2	0.3	0	4.97	149	44.3	89.5	30	33.8	11.9	277
34781	0	48	2	4	100.1	159.8	39.2	42	16	22	93	3.21	2.3	5.094	25	61.88	16	5.05	17.9	156	1.356	6.84	70	1.389	368.8	142	4	108	281	28	10.4	36.6	4.4	56.3	2	0.8	3.8	0.5	5.9	0.2	0.1	4.58	139	41	89.4	30.4	34	14.7	407
34782	3	85	2	3	79.5	161.4	30.52	42	19	24	64	7.85	2.275	5.663	24	88.4	28	8.6	14.7	147	1.066	8.55	73	4.098	380.7	137	4.6	101	280	31	6.8	47	7.1	42.7	2.7	0.5	3.2	0.5	2.9	0.2	0	4.2	139	39.2	93.2	33	35.4	11.8	207
34786	2	39	1	3	67.8	172.9	22.68	48	24	30	43	3.93	2.475	5.456	27	88.4	16	5.27	18.1	141	1.162	17.1	69	0.361	368.8	140	3.8	103	279	21	4.8	24.4	14.5	54.4	4.7	2	1.2	0.7	2.6	0.2	0.1	4.71	147	43.4	92.3	31.2	33.8	11.9	227
34788	1	85	1	3	69.4	161.4	26.64	38	18	26	74	5	2.325	6.698	28	88.4	19	5.27	12.4	140	1.033	13.68	68	0.982	249.8	138	4.1	103	276	30	5.5	34	10.5	54.1	1.2	0.3	1.9	0.6	3	0.1	0	3.99	138	38.6	96.6	34.6	35.8	13	156
34790	0	40	1	3	141	180.3	43.37	44	25	21	85	2.14	2.425	7.474	24	97.24	19	4.44	26.1	108	1.292	15.39	68	2.134	368.8	139	3.9	104	274	24	12.4	24.2	5.6	64.7	4.3	1.2	3	0.7	8	0.5	0.1	5.47	167	48.7	88.9	30.5	34.3	12.9	263
34792	4	20	2	1	59.1	168.1	20.91	37	13	22	59	1.43	2.4	6.31	22	53.04	6	3.61	10.2	119	1.615	6.84	73	1.626	232	136	3.5	104	267	36	10.1	17.6	4.1	76.8	0.6	0.8	1.8	0.4	7.8	0.1	0.1	4.06	125	35.8	88.4	30.8	34.8	12.7	278
34793	0	19	2	1	43.3	143.7	20.97	41	18	19	66	2.14	2.35	3.879	22	44.2	20	4.5	16.3	110	1.098	8.55	73	0.96	190.3	140	3.3	106	276	32	5.9	31.8	5.6	58.1	3.9	0.6	1.9	0.3	3.4	0.2	0	4.55	139	41.1	90.2	30.6	33.8	12.4	247
34795	0	44	1	3	107.5	192.1	29.13	48	32	32	50	3.93	2.4	7.577	23	79.56	52	5.55	21.3	225	1.066	20.52	75	4.81	565.1	140	3.9	102	279	27	7.5	30.4	11.6	56.1	1.3	0.6	2.3	0.9	4.2	0.1	0	5.24	173	50.7	96.5	33.1	34.3	11.9	243
34797	4	41	1	1	61.2	161.1	23.58	46	21	23	68	4.64	2.45	4.448	26	79.56	15	4.66	21.5	134	1.324	22.23	72	2.213	321.2	141	4.1	102	281	26	9.4	44.9	9.6	41.8	3.1	0.8	4.2	0.9	3.9	0.3	0.1	4.53	145	43.2	95.5	32	33.4	11.8	300
34798	5	34	2	3	78.4	164	29.15	30	21	20	125	2.5	2.325	6.698	23	53.04	11	5.83	15.4	117	1.259	8.55	63	2.789	172.5	136	3.6	100	270	33	10	21.2	4.7	73.1	0.6	0.4	2.1	0.5	7.3	0.1	0	4.03	131	37.5	92.8	32.3	34.8	13.7	150
34799	3	28	2	3	72	158.1	28.81	30	14	20	130	2.14	2.25	6.362	22	53.04	15	4.11	22.4	103	1.195	10.26	64	1.705	232	135	4.1	104	266	34	10.2	20.3	8.6	69.9	0.9	0.4	2.1	0.9	7.1	0.1	0	4.56	129	40.9	89.8	28.4	31.6	13.8	242
34807	0	59	2	3	91.2	166.4	32.94	37	14	18	60	3.21	2.325	5.663	25	79.56	16	5.5	11.3	120	1.162	10.26	67	1.118	315.2	142	4.1	107	282	30	5.3	32.3	5.6	60.3	1.4	0.4	1.7	0.3	3.2	0.1	0	3.74	120	35	93.5	32	34.2	12.5	280
34808	0	56	2	3	115.7	169.4	40.32	41	45	45	58	5.36	2.275	6.025	23	88.4	20	6.27	15.4	116	1.356	25.65	66	2.089	440.2	136	4.5	102	273	25	6.9	37.5	7.5	51.4	3	0.7	2.6	0.5	3.5	0.2	0	4.56	134	42.8	93.9	29.4	31.3	13.9	302
34812	0	63	1	1	68.4	159.1	27.02	46	21	25	87	6.78	2.4	5.094	26	97.24	20	5.44	11.1	123	1.13	11.97	78	3.839	446.1	141	4.1	104	283	32	6.1	32.4	6.9	51.8	8	0.9	2	0.4	3.2	0.5	0.1	5.52	171	50.5	91.4	31	34	12.5	219
34813	0	62	2	3	97.7	163.4	36.59	44	23	22	65	5	2.675	4.37	26	70.72	17	5.66	19	118	1.001	30.78	73	1.298	368.8	138	4.5	103	276	29	6.4	25.8	8	64.4	1.2	0.6	1.7	0.5	4.1	0.1	0	4.89	160	47.7	97.6	32.8	33.7	12.5	238
34821	1	18	2	3	51.4	169.2	17.95	46	16	20	41	3.21	2.4	3.646	25	70.72	21	4.61	14.7	100	1.227	10.26	73	0.621	237.9	138	3.6	104	273	26	4.7	43.4	9.5	44.2	2.6	0.4	2	0.4	2.1	0.1	0	4.03	129	38.5	95.5	32.1	33.7	12.2	197
34827	2	54	2	2	58.9	157.3	23.8	44	24	24	110	6.43	2.4	3.181	24	70.72	31	5.5	16.3	108	1.162	6.84	74	1.885	255.8	140	3.9	105	281	30	4.5	27.7	12.7	52.3	6.3	1	1.2	0.6	2.4	0.3	0	4.57	139	42.7	93.2	30.4	32.5	14.4	249
34828	1	21	1	4	96.7	191.9	26.26	43	13	15	59	2.5	2.45	2.819	26	79.56	19	5.05	7.5	106	1.421	20.52	68	0.553	321.2	139	3.9	104	275	25	5.1	33.6	6.4	55.9	3.7	0.5	1.7	0.3	2.9	0.2	0	5.63	141	43.9	78.1	25.2	32.2	13	147
34831	6	34	1	4	79.2	172.8	26.52	48	17	19	43	5	2.4	5.819	21	79.56	36	4.39	13.3	133	1.227	13.68	71	1.242	339	140	3.7	106	279	23	11.2	29.7	5.1	63.2	1.8	0.2	3.3	0.6	7.1	0.2	0	4.12	122	36.7	89.1	29.5	33.1	12.3	280
34838	0	31	2	4	80.2	157.8	32.21	48	14	18	87	4.28	2.475	5.922	22	88.4	18	4.77	7.2	95	1.518	6.84	75	0.881	285.5	138	4.3	105	275	27	8.2	42.3	2.8	51.7	2	1.3	3.5	0.2	4.2	0.2	0.1	5.13	144	43.8	85.5	28.1	32.8	14.1	406
34839	6	29	1	3	83.3	169.5	28.99	43	48	34	51	2.14	2.4	4.396	27	79.56	43	3.89	25.8	202	1.195	15.39	71	3.545	345	138	4.1	100	272	28	8.8	36.6	9.5	52.4	1.2	0.4	3.2	0.8	4.6	0.1	0	5.8	183	53.3	91.9	31.6	34.3	13.3	287
34845	1	29	1	1	120.2	166.4	43.41	41	54	49	81	4.64	2.35	2.896	21	79.56	41	7.16	9.9	121	1.098	13.68	78	2.168	446.1	138	4.2	106	277	37	11.2	23.8	8.6	64.5	2.2	0.8	2.7	1	7.2	0.2	0.1	6.36	176	53	83.2	27.7	33.3	12.3	249
34848	5	23	1	1	92	171.8	31.17	44	19	18	85	4.28	2.475	5.431	23	70.72	30	5.05	6.8	131	1.13	8.55	74	9.224	392.6	137	3.8	106	273	30	10.2	19.5	13.1	65.2	2	0.2	2	1.3	6.7	0.2	0	5.26	162	46.8	88.9	30.8	34.7	12	277
34856	0	50	1	4	74.3	172.3	25.03	50	23	26	83	3.93	3.175	5.405	26	70.72	20	4.66	10.2	107	1.001	11.97	79	0.847	309.3	140	4.2	105	278	30	6.4	48.7	6.9	41.3	2.8	0.2	3.1	0.4	2.6	0.2	0	4.65	147	44.3	95.1	31.6	33.2	12.6	163
34857	0	85	1	3	76.7	170	26.54	42	14	22	63	12.14	2.55	4.5	25	167.96	21	5.33	10.4	137	1.033	11.97	75	1.773	535.3	141	3.5	104	289	33	8.4	33.8	7.4	56.1	2.3	0.5	2.8	0.6	4.7	0.2	0	5.35	154	45.4	84.9	28.7	33.8	13.3	223
34858	1	37	2	4	95.4	167.3	34.08	39	13	18	83	2.5	2.4	5.198	23	70.72	14	4	6.8	162	1.485	13.68	74	0.711	291.5	141	3.7	108	278	35	7.6	28.8	2.6	64.4	2.2	2	2.2	0.2	4.9	0.2	0.2	4.19	107	33.8	80.7	25.5	31.6	17.1	469
34864	3	54	1	1	73.1	165.8	26.59	43	36	45	76	1.43	2.275	4.293	24	53.04	41	5.11	27.9	142	1.259	17.1	74	2.168	339	137	3.9	103	270	31	6	33	13.6	50.8	2.1	0.6	2	0.8	3	0.1	0	4.28	148	42.2	98.5	34.4	35	15.1	463
34865	1	18	2	1	51.3	146.7	23.84	42	15	13	90	3.57	2.35	3.801	24	53.04	5	4.88	21.9	113	1.421	10.26	70	1.084	196.3	137	3.8	102	272	28	7.6	32.2	7.7	57.4	2.3	0.4	2.4	0.6	4.4	0.2	0	5.21	113	35.5	67.9	21.7	32	14.4	415
34866	2	18	1	4	63.5	176.4	20.41	47	11	19	89	4.64	2.425	4.991	28	97.24	20	5.55	10.7	153	1.421	8.55	79	0.824	374.7	141	3.9	103	281	32	5.5	42.6	6.4	44.8	4.6	1.6	2.3	0.4	2.5	0.3	0.1	6.15	165	49.9	81.1	26.8	33.2	13	286
34869	0	29	2	4	82.1	163.5	30.71	42	33	29	43	4.28	2.35	3.595	26	79.56	16	4.61	14.5	123	1.13	5.13	74	1.603	362.8	139	3.3	103	276	32	4.5	43.7	8.4	42.7	4.3	1	2	0.4	1.9	0.2	0	4.62	126	38.3	82.9	27.3	33	11.8	219
34870	1	38	1	4	100.6	178	31.75	42	15	24	60	3.21	2.4	4.836	23	123.76	19	5	18.4	125	1.388	13.68	77	1.321	446.1	139	4	103	276	35	10.9	16.8	8.3	74.3	0.6	0	1.8	0.9	8.1	0.1	0	5.36	151	45.7	85.3	28.3	33.1	14.4	260
34873	0	73	1	4	70	175.1	22.83	41	22	26	41	7.14	2.325	3.698	25	123.76	20	6.44	17.6	154	0.84	11.97	70	0.892	481.8	142	4.4	109	287	29	6.1	29.8	11.2	56.1	2.3	0.6	1.8	0.7	3.4	0.1	0	4.18	131	39.2	93.6	31.3	33.4	13	183
34874	6	57	2	2	82.3	160.1	32.11	39	23	22	83	5	2.4	5.896	27	70.72	15	4.83	9.5	123	1.292	3.42	70	1.671	214.1	142	3.8	106	283	31	7.5	35.5	8	54.2	1.5	0.9	2.7	0.6	4.1	0.1	0.1	4.53	125	36.5	80.6	27.5	34.1	13.5	295
34875	1	51	2	3	64.6	169.5	22.49	41	18	19	62	5	2.375	5.431	27	61.88	14	5	14.7	105	1.098	8.55	68	3.906	226	140	3.7	102	279	27	7.6	25	8.6	63.5	1.9	0.9	1.9	0.7	4.8	0.1	0.1	4.1	125	36.3	88.8	30.3	34.2	11.6	312
34877	4	54	1	3	109.8	189.8	30.48	46	17	21	83	4.28	2.5	8.43	27	97.24	23	5.11	17.4	96	1.066	18.81	76	6.537	487.7	136	3.8	99	271	30	7.4	41.9	6.9	49.3	1.6	0.4	3.1	0.5	3.6	0.1	0	5.42	167	49.3	91	30.8	33.8	12.4	254
34879	1	19	1	4	101.2	181.4	30.75	44	23	32	62	3.57	2.5	4.267	27	97.24	28	4.11	11.3	171	1.356	11.97	75	1.039	374.7	141	4.4	103	279	31	5.9	39.6	9.2	49.6	1.1	0.6	2.3	0.5	2.9	0.1	0	5.39	146	44.5	82.7	27	32.6	13.3	158
34881	2	26	2	3	87.8	167.9	31.15	35	21	20	83	2.86	2.325	5.482	20	61.88	5	4.55	10.6	91	1.388	10.26	67	2.179	237.9	132	3.5	101	262	32	11.7	13.5	5.3	78.2	2.4	0.7	1.6	0.6	9.1	0.3	0.1	3.89	120	34.3	88.2	30.7	34.8	12.9	261
34882	0	28	2	4	72.1	164.8	26.55	39	13	17	45	4.28	2.375	5.146	22	97.24	13	5.05	6.4	128	1.066	10.26	74	0.79	285.5	136	4	105	271	35	5.4	30.4	5.9	61.4	1.8	0.4	1.6	0.3	3.3	0.1	0	4.99	138	41.4	83	27.6	33.3	12.7	494
34885	0	40	2	3	63	160.3	24.52	44	19	21	66	2.86	2.4	4.267	25	70.72	11	3.89	6.6	135	1.195	15.39	76	1.423	255.8	139	3.5	103	274	32	8.3	22.6	7.9	64.6	4.2	0.7	1.9	0.7	5.4	0.3	0.1	4.24	127	36.9	86.9	29.8	34.3	12.3	308
34887	0	52	2	3	83.5	159	33.03	44	16	23	113	8.57	2.525	6.387	24	114.92	15	5.05	7.7	173	1.388	17.1	72	4.087	475.8	143	3.9	106	289	28	7.8	16.2	6.9	72.3	4.5	0.1	1.3	0.5	5.6	0.4	0	4.64	139	40.2	86.6	29.9	34.5	12.4	280
34893	0	38	1	4	91.4	178.6	28.65	44	38	31	53	3.93	2.575	4.37	26	106.08	28	4.5	24.9	165	1.033	34.2	70	1.321	356.9	141	4.3	105	280	26	3.8	43.3	10.4	43.9	2.3	0.1	1.6	0.4	1.7	0.1	0	5.55	165	49.7	89.8	29.8	33.3	11.8	247
34897	2	45	2	4	84.1	167.1	30.12	40	16	18	65	2.5	2.35	5.741	25	44.2	29	5.83	7.5	127	1.098	6.84	68	1.276	315.2	139	3.2	104	276	29	7.6	34	5.5	59.1	1.4	0	2.6	0.4	4.5	0.1	0	4.35	124	37	85.1	28.5	33.5	12.4	236
34899	2	84	2	3	50.5	147.6	23.18	41	22	40	42	5.71	2.3	5.844	24	97.24	16	5.05	14.5	183	1.324	20.52	73	0.553	339	140	3.6	106	280	32	6.2	33.5	4.6	56	0.9	0.5	2.1	0.3	3.5	0.1	0	4.14	132	38.4	92.7	31.7	34.3	13.1	181
34901	2	53	1	3	81.7	189.8	22.68	43	16	17	54	2.86	2.25	5.534	28	79.56	17	5.16	12.5	130	1.162	15.39	68	0.723	255.8	141	3.4	104	279	25	7.4	37.3	8	52.1	2.3	0.4	2.8	0.6	3.9	0.2	0	4.54	152	44.4	97.8	33.4	34.2	12.7	318
34905	3	57	2	3	62.1	156.9	25.23	41	22	20	75	3.57	2.5	6.775	29	61.88	13	4.05	12.7	149	1.55	10.26	67	3.387	267.7	142	4	104	281	26	7.6	20.8	6.9	68.5	3.3	0.5	1.6	0.5	5.2	0.3	0	4.61	148	42.1	91.3	31.9	35.1	12	352
34906	1	44	2	3	56.8	155.5	23.49	47	12	17	49	3.57	2.325	4.732	24	61.88	10	5.05	9.7	100	1.259	6.84	75	1.061	202.2	135	3.6	101	269	28	8.1	28.1	8.4	62.4	0.9	0.1	2.3	0.7	5.1	0.1	0	4.63	121	36.7	79.2	26.1	33	13.8	360
34908	1	47	1	3	80.8	174.1	26.66	45	28	26	55	5	2.325	5.482	25	88.4	31	5.66	13.3	146	1.13	11.97	71	0.655	339	139	3.8	103	278	26	5.6	25.7	6.6	65.3	2.5	0.1	1.4	0.4	3.7	0.1	0	4.61	152	45.3	98.4	33.1	33.7	11.2	290
34911	6	70	2	3	58.7	162.1	22.34	42	20	25	108	2.5	2.35	4.888	24	97.24	43	7.22	16.1	111	1.098	17.1	68	2.156	374.7	138	3.8	103	275	26	9.8	28	6.8	62.9	1.7	0.6	2.7	0.7	6.2	0.2	0.1	4.41	142	40.2	91	32.2	35.3	13	298
34913	0	81	2	3	89.6	165.2	32.83	40	19	25	64	5.71	2.35	5.56	26	88.4	24	4.77	15.8	126	1.485	11.97	64	0.847	249.8	137	4.2	100	274	24	6.9	31.3	10.4	54.3	3.8	0.3	2.2	0.7	3.7	0.3	0	3.66	146	36.8	100.7	39.8	39.5	12.7	261
34914	0	28	2	1	95.8	160.5	37.19	41	22	21	46	3.21	2.275	6.387	24	79.56	17	6.11	8.8	146	1.324	8.55	74	1.423	404.5	136	4.3	102	271	33	6.1	37	6.4	48.7	6.3	1.6	2.3	0.4	3	0.4	0.1	4.94	142	42.1	85.1	28.8	33.8	13.9	419
34915	0	41	1	1	80.6	168.8	28.29	43	21	21	80	3.93	2.25	4.681	24	88.4	17	5.22	24.2	147	1.001	11.97	69	1.716	345	138	3.3	106	275	26	8.9	29.8	8.8	60.1	1	0.5	2.7	0.8	5.3	0.1	0	5.27	164	47.5	90.3	31.2	34.6	12.2	254
34919	24	28	2	4	71.7	171.1	24.49	38	15	21	33	1.79	2.325	3.414	24	79.56	23	5.05	7.9	98	1.098	8.55	69	0.689	249.8	140	3.7	108	276	31	4.2	44.3	6.4	44.6	3.1	1.7	1.9	0.3	1.9	0.1	0.1	4.14	134	38.8	93.6	32.3	34.5	15.2	245
34922	3	40	2	3	53	164.1	19.68	43	13	25	40	2.14	2.375	5.172	25	70.72	9	6.05	5	128	1.195	8.55	71	0.926	202.2	139	3.5	103	276	27	8.1	42.7	6.4	49.1	1.5	0.4	3.5	0.5	4	0.1	0	4.82	131	39	80.9	27.3	33.7	14.5	342
34925	0	35	1	3	87.5	179	27.31	48	19	30	72	3.93	2.45	5.896	27	106.08	24	6.05	32.2	128	1.55	20.52	77	3.037	452	138	3.6	100	276	29	7.1	30.4	7	58	3.8	0.8	2.2	0.5	4.1	0.3	0.1	5.05	165	47.8	94.7	32.8	34.6	11.6	256
34928	2	85	1	3	73.8	182.6	22.13	36	15	15	67	5.36	2.25	4.939	23	106.08	11	5.66	16.8	121	1.033	8.55	69	1.016	345	141	4	108	282	33	5.3	25.5	11.8	60.1	2.5	0.2	1.4	0.6	3.2	0.1	0	4.47	145	42.4	94.7	32.3	34.2	11.9	242
34929	1	21	1	4	116.8	180.4	35.89	43	18	23	79	3.57	2.4	4.189	26	97.24	25	4.05	24.9	143	1.324	22.23	78	0.756	398.5	138	4	101	273	35	5.1	41.4	10.4	39.6	8.6	0.1	2.1	0.5	2	0.4	0	6.27	168	52.8	84.1	26.8	31.8	13.5	241
34934	6	66	2	3	89.3	154.6	37.36	43	21	19	81	4.64	2.45	5.017	29	53.04	16	5.55	12.7	117	1.162	11.97	73	3.511	398.5	138	5	101	276	30	8.9	26.9	8	61.2	3.8	0.3	2.4	0.7	5.4	0.3	0	5.23	141	42.8	81.6	26.9	33	13.5	231
34935	3	42	1	3	69.5	174.3	22.88	45	20	20	57	4.28	2.35	5.094	26	97.24	19	5.11	12.4	99	1.162	11.97	68	0.723	333.1	141	4.2	107	281	23	6.3	27.3	9.1	60.2	2.6	0.9	1.7	0.6	3.8	0.2	0.1	5.45	167	48.9	89.6	30.6	34.2	11	239
34939	9	35	2	3	111.6	168.2	39.45	43	46	27	112	4.64	2.425	5.715	21	79.56	78	5.72	16.8	148	1.292	10.26	76	1.287	333.1	142	3.7	110	283	33	6.9	33	9.4	54.5	2.3	0.9	2.3	0.6	3.8	0.2	0.1	5.11	144	43.4	84.9	28.1	33.1	12.9	326
34941	1	39	1	4	98	171.2	33.44	38	24	24	65	4.28	2.25	4.112	25	88.4	24	4.77	16.3	120	0.936	18.81	68	0.395	255.8	137	4.1	104	273	30	5.3	30.9	5.4	59.9	3.2	0.7	1.6	0.3	3.2	0.2	0	4.41	144	42.9	96.9	32.6	33.5	14.2	231
34945	0	24	2	4	92.5	169.8	32.08	32	15	23	106	2.14	2.25	7.267	23	61.88	4	4.88	21.5	158	1.485	15.39	66	3.76	196.3	135	3.5	104	267	34	13.6	17.5	5.4	75.9	0.8	0.4	2.4	0.7	10.3	0.1	0.1	3.72	121	35.2	94.7	32.6	34.4	12.7	282
34952	1	25	2	1	57.6	156.9	23.4	33	19	20	67	2.14	2.275	4.603	25	53.04	9	4.33	17	105	1.324	6.84	63	1.513	202.2	140	3.7	106	276	30	8.9	22.9	7.1	69.1	0.9	0	2	0.6	6.1	0.1	0	4.05	127	37.3	91.9	31.4	34.2	12.9	239
34954	1	19	1	3	108.6	173.8	35.95	44	15	18	60	3.93	2.4	3.75	26	79.56	11	4.83	13.4	106	1.388	8.55	77	0.869	398.5	139	4	104	276	33	8.6	36.8	9.8	50.8	2.1	0.5	3.2	0.8	4.4	0.2	0	4.95	145	43.8	88.6	29.2	33	12.5	269
34955	1	34	2	3	60.7	166.2	21.97	46	21	28	47	3.21	2.35	6.93	24	70.72	17	3.05	27.4	127	1.292	35.91	71	0.892	226	136	3.7	102	268	26	8.4	27	8.4	62.1	1.8	0.8	2.3	0.7	5.2	0.2	0.1	4.79	154	44.6	93.9	32.4	34.5	11.8	257
34956	2	45	1	1	89.4	164.4	33.08	39	24	27	66	5.36	2.35	5.198	26	70.72	21	4.22	13.1	121	1.227	8.55	66	8.705	315.2	139	3.8	103	277	27	6.6	29.4	6.3	62.1	1.4	0.9	1.9	0.4	4.1	0.1	0.1	4.81	159	44.6	92.8	33.1	35.7	11.8	226
34960	0	76	2	3	84.3	156.9	34.24	42	16	19	66	4.64	2.475	6.724	25	70.72	20	5.61	14.1	133	1.292	17.1	77	1.445	249.8	135	4.3	98	270	35	8.5	24.8	4.4	67.6	2.1	1.1	2.1	0.4	5.7	0.2	0.1	4.51	143	42.7	94.7	31.6	33.3	12.7	282
34966	0	25	1	1	72.2	164.9	26.55	45	24	23	78	4.64	2.425	4.293	23	70.72	16	4.72	16.8	114	1.582	10.26	74	2.732	297.4	138	3.7	105	275	29	8.6	30.4	7.3	59.6	2.2	0.6	2.6	0.6	5.1	0.2	0.1	5.48	154	44.7	81.6	28.1	34.4	11.8	280
34967	1	18	1	2	80.9	160.6	31.37	42	26	21	71	2.5	2.375	5.12	25	88.4	30	5	32.8	132	1.421	13.68	70	1.569	303.3	139	3.7	102	275	28	9.6	33.2	9.8	54.1	2.6	0.4	3.2	0.9	5.2	0.2	0	5.7	165	47.9	83.9	29	34.6	12.2	345
34974	1	64	1	1	84.4	160.6	32.72	45	32	31	81	5.36	2.325	5.663	25	70.72	34	7.94	34.6	145	1.162	22.23	76	2.123	214.1	137	3.9	101	277	31	5.5	41.1	8.7	47.4	2.3	0.6	2.3	0.5	2.6	0.1	0	5.28	167	49.2	93.1	31.7	34	12.4	193
34975	1	63	1	3	99.1	188.2	27.98	47	57	48	58	3.93	2.4	7.06	27	88.4	91	5.44	22	187	1.388	15.39	79	4.99	517.5	142	3.8	102	282	32	5.6	23.3	9	65.3	2	0.4	1.3	0.5	3.7	0.1	0	4.84	162	46.8	96.9	33.5	34.6	12	290
34986	0	22	1	1	88.6	176.7	28.38	48	22	24	102	4.28	2.425	4.913	24	70.72	13	5.44	19.2	118	0.969	20.52	81	1.332	309.3	137	3.7	103	274	33	7.8	35.2	9.9	49.4	5.1	0.5	2.7	0.8	3.9	0.4	0	4.97	150	45.6	91.9	30.2	32.8	12.3	347
34987	0	25	1	1	65.5	171.8	22.19	44	41	32	45	5.36	2.35	5.508	22	79.56	16	5.5	18.8	112	1.453	8.55	67	2.36	315.2	139	4	106	278	23	7.8	22.6	6.1	69.5	1.5	0.3	1.8	0.5	5.4	0.1	0	5.27	149	43.4	82.3	28.3	34.3	12	251
34988	0	71	2	4	96.6	161.3	37.13	42	20	23	65	2.5	2.475	5.353	28	70.72	21	5.72	13.6	147	1.227	11.97	74	1.073	327.1	139	4	99	276	32	4.2	37.7	10.8	47.9	1.8	1.7	1.6	0.5	2	0.1	0.1	4.94	161	48	97	32.5	33.6	11.6	236
34989	7	19	1	2	71.5	179.9	22.09	45	22	23	49	2.5	2.375	3.62	28	106.08	13	5.16	11.3	96	1.55	6.84	70	0.723	261.7	141	4.2	102	279	25	5.7	45.3	7.6	43.9	3	0.2	2.6	0.4	2.5	0.2	0	5.86	170	50.3	85.9	28.9	33.7	13.3	176
34991	8	18	2	1	60.9	152.9	26.05	37	10	22	59	0.71	2.3	5.069	19	53.04	10	4.55	23.1	129	1.066	5.13	70	1.682	273.6	136	3.4	106	267	33	8.6	22.3	5.3	70.9	0.9	0.6	1.9	0.5	6.1	0.1	0.1	4.01	125	36.8	91.8	31.3	34	12.2	247
34993	5	36	1	4	87.8	176	28.34	44	27	25	74	2.14	2.35	5.327	25	88.4	33	3.72	15.4	94	1.162	6.84	69	2.698	321.2	142	3.9	105	279	25	4.4	48.3	13.4	35.8	1.4	1.3	2.1	0.6	1.6	0.1	0.1	4.59	146	43.1	93.8	31.7	33.8	12.3	175
34994	1	65	2	2	58.4	152	25.28	39	98	83	95	3.93	2.375	4.267	27	61.88	28	13.04	13.6	159	1.227	5.13	67	3.714	142.8	138	4.2	102	283	28	8.5	44.2	6.2	47.8	1.2	0.6	3.8	0.5	4.1	0.1	0.1	4.71	142	41.6	88.2	30.1	34.1	12.5	314
34995	0	60	2	1	49	148.5	22.22	42	26	25	68	5	2.275	6.543	25	79.56	15	7.72	21.7	139	1.356	15.39	80	2.292	232	139	3.9	105	280	38	5.9	41.1	6.4	49.4	2.5	0.6	2.4	0.4	2.9	0.1	0	4.81	143	41.4	86.1	29.6	34.4	12.1	283
34996	4	50	1	4	93.8	188.7	26.34	45	21	28	74	4.64	2.45	5.586	25	88.4	23	4.27	9.7	138	1.195	13.68	75	1.298	374.7	141	4.4	102	280	30	6.3	23.1	11.4	63.6	1	1	1.5	0.7	4	0.1	0.1	4.82	151	45.1	93.6	31.5	33.6	14.5	218
34997	0	78	1	3	67.7	178.3	21.3	45	23	28	60	4.64	2.425	4.344	23	97.24	18	5.11	11.8	122	1.292	17.1	68	0.881	345	138	4.2	104	275	23	5.6	20	10.5	66.7	1.5	1.4	1.1	0.6	3.7	0.1	0.1	4.61	147	43	93.3	31.8	34.1	13.4	190
34998	4	31	2	3	66.8	167.3	23.87	41	11	15	43	5	2.2	4.138	28	70.72	7	4.27	11.8	92	1.195	15.39	67	0.452	166.5	139	3.7	104	277	26	7.4	31.3	8.3	57	2.8	0.6	2.3	0.6	4.2	0.2	0	4.57	134	40.3	88.2	29.4	33.2	11.8	268
34999	12	25	1	1	90.7	182.3	27.29	43	22	25	73	2.5	2.375	6.284	24	70.72	27	4.16	15	120	1.421	10.26	79	4.222	398.5	134	3.6	98	265	36	11.4	28.8	7.8	61.6	1.5	0.3	3.3	0.9	7	0.2	0	5.76	175	50.7	88	30.5	34.6	11.7	350
35001	4	33	2	1	54.7	143.5	26.56	37	26	21	47	3.57	2.35	4.655	20	53.04	18	3.5	21.5	99	1.518	3.42	64	1.321	178.4	132	3.7	103	262	27	13.9	18.1	4.9	76	0.6	0.4	1.5	0.8	11.3	0.2	0.1	4.98	125	27.3	50.8	24.4	41.6	13.7	278
35002	8	24	2	3	59.7	167.4	21.3	48	30	33	63	3.57	2.45	4.655	23	70.72	11	5.05	14.1	123	1.259	8.55	73	0.711	160.6	140	3.7	104	278	25	7.5	30.7	6.7	58.2	3.8	0.6	2.3	0.5	4.4	0.3	0	4.82	152	44.2	91.6	31.5	34.3	12.9	197
35004	2	69	1	3	84.1	184	24.84	42	17	20	76	8.57	2.45	5.508	25	106.08	18	5	15.8	158	1.001	13.68	69	1.208	386.6	140	4.1	103	283	27	4.7	35	9.8	49.7	4.3	1.3	1.6	0.5	2.3	0.2	0.1	4.03	129	38.2	94.8	32	33.8	13.4	271
35005	5	18	1	3	82.4	176.1	26.57	43	20	23	70	3.21	2.5	4.422	24	79.56	19	5.55	12.4	95	0.936	10.26	73	1.005	273.6	143	4.7	105	284	30	8.2	29.9	9.6	55	5.4	0.2	2.5	0.8	4.5	0.4	0	5.75	175	50.7	88.2	30.3	34.3	12.3	269
35006	5	18	1	1	75.7	174	25	47	19	22	94	3.57	2.4	3.724	26	79.56	19	3.89	12.5	88	1.388	10.26	76	1.344	309.3	138	3.9	102	273	29	12.6	25.6	9.4	57.4	6.9	0.6	3.2	1.2	7.2	0.9	0.1	5.09	160	44.8	88	31.3	35.6	11.8	414
35007	0	46	2	1	86.4	155.7	35.64	36	30	27	73	2.5	2.3	5.043	26	61.88	39	7.11	3.9	136	0.872	10.26	70	2.495	202.2	137	3.6	103	273	34	7	23.3	8.1	64.4	3.3	0.9	1.6	0.6	4.5	0.2	0.1	4.07	120	35	85.8	29.3	34.2	14.1	275
35008	8	18	1	3	81.3	173.1	27.13	43	24	23	111	2.5	2.4	4.81	25	79.56	22	4.5	22.2	115	1.259	30.78	69	1.761	422.3	138	3.8	101	273	26	5.6	28.8	6.9	62.4	0.6	1.3	1.6	0.4	3.5	0	0.1	5.63	160	47	83.5	28.4	34	12	260
35010	1	38	2	3	58.5	166.1	21.2	41	16	19	48	3.93	2.325	5.819	26	61.88	8	5	9.1	85	1.259	13.68	71	0.542	356.9	139	3.7	103	276	30	5.2	22.8	7.7	67.1	1.8	0.6	1.2	0.4	3.5	0.1	0	4.13	126	36.9	89.7	30.7	34.2	12.5	269
35013	5	55	2	2	69.8	147.5	32.08	42	25	30	87	7.14	2.35	6.051	23	88.4	20	5.61	17.6	172	1.195	5.13	74	1.671	297.4	141	3.9	107	284	32	8.2	32.5	9	56.4	2	0	2.7	0.7	4.6	0.2	0	4.65	146	42.8	92.2	31.3	33.9	12.9	337
35015	1	28	2	3	80.3	164.1	29.82	36	14	15	67	2.14	2.35	5.043	23	44.2	12	3.94	12.4	95	1.356	6.84	65	2.032	297.4	138	4	104	272	29	11.7	22.4	6	69.9	1	0.7	2.6	0.7	8.2	0.1	0.1	4.2	125	35.5	84.4	29.8	35.2	13.7	308
35017	14	56	1	1	86	170.7	29.51	40	40	23	79	5.71	2.325	5.844	24	70.72	68	5.22	12	115	1.388	6.84	68	1.739	184.4	138	3.9	103	277	28	6.6	29.2	6.2	59.3	4.3	1.2	1.9	0.4	3.9	0.3	0.1	4.92	151	45.2	91.9	30.8	33.5	12.1	247
35018	0	66	2	4	81	158.3	32.32	40	23	29	116	5	2.375	5.456	25	61.88	32	4.22	19	168	1.195	10.26	78	0.429	273.6	143	4.3	107	284	38	6.6	29.6	6.9	60.8	2.2	0.6	2	0.5	4	0.1	0	4.55	131	39.7	87.3	29	33.2	13.3	206
35021	3	34	1	4	124.2	204.1	29.82	38	18	17	64	4.28	2.375	7.603	23	79.56	17	5.05	12.4	121	1.098	13.68	70	1.174	398.5	141	3.9	108	281	32	10.8	17	3.3	76.1	3.6	0.1	1.8	0.4	8.2	0.4	0	5.89	171	52	88.2	29	33	11.8	261
35022	2	29	2	3	50.8	169	17.79	43	13	23	78	5.71	2.425	4.707	23	70.72	11	4.66	13.6	103	1.615	6.84	75	1.581	196.3	137	3.9	102	274	32	6.1	37.8	8	51.7	1.6	1	2.3	0.5	3.2	0.1	0.1	4.28	137	39.8	93.2	32	34.3	12.3	332
35023	1	48	1	4	100.1	171.6	33.99	39	57	30	65	3.21	2.4	5.948	26	70.72	43	5.05	23.6	147	1.033	22.23	66	0.858	333.1	141	4.3	106	280	27	5.8	27	4.7	66	1.3	1	1.6	0.3	3.8	0.1	0.1	5.89	146	47	79.7	24.8	31.1	14.6	275
35024	3	18	1	3	75.7	189.3	21.12	48	18	27	109	3.57	2.4	3.026	26	70.72	19	5	8.1	106	1.162	11.97	77	0.632	345	140	3.8	107	278	29	8.7	29.8	11	53.4	5.6	0.2	2.6	1	4.6	0.5	0	5.24	150	46.8	89.1	28.7	32.2	13.5	329
35029	0	45	2	3	104.5	168.3	36.89	43	44	51	67	4.64	2.525	4.422	25	79.56	33	7.72	15.2	199	0.807	6.84	78	2.811	440.2	139	4.1	99	280	35	7.4	25.7	7.7	63.4	2.8	0.5	1.9	0.6	4.7	0.2	0	4.95	148	42.8	86.3	29.9	34.7	12.9	328
35034	1	18	2	4	65	158	26.04	42	15	16	46	5.71	2.5	5.637	25	70.72	17	4.16	15.4	108	1.227	11.97	77	0.892	237.9	138	3.5	102	275	34	6.1	50.3	6	40.5	2.5	0.9	3.1	0.4	2.5	0.2	0.1	4.27	128	39.2	91.6	30	32.8	13.9	363
35035	0	49	1	4	77	176.8	24.63	38	16	17	105	2.86	2.275	5.275	26	97.24	10	5.22	8.6	131	1.485	10.26	70	0.96	303.3	143	3.7	110	283	32	7.1	30.5	7.6	60.3	1.1	0.5	2.2	0.5	4.3	0.1	0	5.05	139	42.5	84.1	27.6	32.8	12.3	280
35038	2	37	2	3	86.2	162.9	32.48	45	28	20	60	3.93	2.375	4.241	23	53.04	11	5.33	11.1	123	1.033	8.55	69	1.795	261.7	137	3.9	102	273	24	7.1	25.3	8.7	63.9	1.8	0.3	1.8	0.6	4.5	0.1	0	5.03	149	43	85.4	29.5	34.6	12.3	258
35040	1	18	1	3	108.4	172.3	36.51	46	44	23	117	4.64	2.5	5.56	24	79.56	41	5.16	14.3	110	1.066	10.26	73	2.1	416.4	141	4	104	281	27	6.8	23.3	11.2	63.3	2.2	0.2	1.6	0.8	4.3	0.1	0	5.28	161	47.2	89.4	30.5	34.2	12.2	262
35041	3	76	2	3	76.9	174.1	25.37	43	19	24	71	2.86	2.5	6.284	25	53.04	19	5.94	14.1	170	1.195	15.39	70	2.789	309.3	140	4.2	107	278	27	3.9	39.5	8.6	49.3	1.3	1.2	1.5	0.3	1.9	0.1	0	4.7	135	41.2	87.6	28.6	32.7	13.9	305
35042	2	23	2	3	100.3	171.7	34.02	33	11	18	74	1.43	2.4	4.784	20	61.88	8	4.55	9.9	102	1.388	6.84	65	3.24	267.7	137	4	107	270	32	10.9	32.2	7.8	53.9	5.4	0.7	3.5	0.9	5.9	0.6	0.1	3.8	119	34.5	90.7	31.2	34.5	13.8	303
35047	5	36	2	1	86.3	163	32.48	40	34	27	114	3.57	2.2	3.905	23	70.72	25	5	10.9	118	1.098	11.97	67	1.558	303.3	137	3.5	105	272	27	7.3	34.3	4.9	57	3.1	0.6	2.5	0.4	4.2	0.2	0	5.07	148	43.1	84.9	29.1	34.2	12.8	304
35048	4	31	2	5	58.8	170.5	20.23	42	14	17	36	3.21	2.4	4.551	23	61.88	14	4.61	21.5	90	1.421	11.97	70	0.711	255.8	135	3.8	103	268	28	7.8	20.4	4.7	70.9	3.5	0.4	1.6	0.4	5.5	0.3	0	3.85	115	34	88.6	30	33.8	12.5	198
35052	0	19	1	1	59.4	163.2	22.3	50	19	23	61	5.71	2.5	3.595	24	79.56	16	4.88	17.2	83	1.227	6.84	81	0.553	291.5	139	3.7	104	278	31	6.8	28.9	7.7	58.6	4.3	0.6	2	0.5	4	0.3	0	5.27	152	44.6	84.6	29	34.3	12.2	273
35053	1	80	2	3	73.2	164.6	27.02	40	40	39	100	7.85	2.475	5.844	26	97.24	28	6.66	12.2	154	1.292	15.39	65	1.953	327.1	141	4.4	106	286	25	6.4	30	8.4	59.9	1.6	0.2	1.9	0.5	3.8	0.1	0	4.68	140	41.1	87.8	30	34.2	13.2	271
35055	3	46	2	4	73	159.9	28.55	41	30	35	82	3.57	2.375	5.431	27	79.56	55	4.16	8.6	154	1.195	5.13	73	0.903	249.8	141	3.4	103	279	32	5.4	44.9	8.8	43.4	2.1	0.9	2.4	0.5	2.3	0.1	0	4.69	142	42.7	90.9	30.2	33.3	12.2	246
35056	8	35	2	4	74.5	169.7	25.87	41	15	18	57	3.57	2.3	4.758	18	70.72	19	5.44	8.6	99	1.292	8.55	70	0.384	267.7	140	4.1	110	278	29	7.3	50.7	6.7	32.5	8.6	1.5	3.7	0.5	2.4	0.6	0.1	4.59	138	42.1	91.6	30.1	32.8	12.5	347
35058	1	32	2	3	63.4	162	24.16	45	36	31	88	5	2.275	4.241	22	70.72	9	5.11	22.4	105	1.292	11.97	69	0.869	309.3	139	3.5	107	278	24	5.9	43	6.8	49.1	0.9	0.3	2.5	0.4	2.9	0.1	0	4.4	129	39	88.5	29.4	33.3	11.4	263
35061	0	71	1	3	91.5	175.3	29.78	42	34	30	80	5.71	2.4	4.5	27	88.4	32	5.33	24.2	110	0.936	15.39	69	1.795	362.8	140	3.7	103	280	27	5.9	23.3	5.9	66.6	2.5	1.7	1.4	0.3	3.9	0.1	0.1	5.68	180	53.8	95.5	32	33.4	12.2	290
35062	3	46	1	4	83.8	172.2	28.26	38	27	22	45	3.93	2.325	4.862	21	97.24	26	5.83	10.6	120	1.098	6.84	70	1.332	368.8	138	4.3	109	275	32	5.6	45.2	5.4	44.1	4.9	0.4	2.5	0.3	2.5	0.3	0	5.15	165	48.9	94.9	32	33.8	12.6	246
35063	7	46	1	3	96.7	188	27.36	42	23	24	55	7.85	2.425	5.043	25	159.12	14	6.77	16.8	121	1.066	10.26	65	1.885	410.4	138	3.7	104	280	23	7.5	15.5	7.3	73.3	3.3	0.6	1.2	0.5	5.5	0.2	0	4.64	144	42.8	92.3	31	33.5	12.8	208
35067	0	54	1	5	133.8	175.1	43.64	41	23	23	88	3.93	2.3	5.741	26	70.72	31	6.49	13.6	129	0.84	13.68	71	2.179	380.7	141	3.6	104	282	30	5.6	27.7	7.6	62.6	1.9	0.4	1.6	0.4	3.5	0.1	0	5.06	150	45.5	89.8	29.8	33.2	11.9	236
35070	1	18	2	1	58.7	157	23.81	42	17	20	92	2.5	2.35	4.189	24	61.88	13	5.44	9.7	134	1.195	5.13	67	1.468	208.2	140	3.7	108	277	25	6	37.4	6.7	52.4	3	0.6	2.2	0.4	3.1	0.2	0	4.75	141	40.7	85.7	29.7	34.5	12.1	208
35071	0	64	2	3	81.1	154.5	33.98	41	20	23	42	9.64	2.425	5.224	25	79.56	10	6.05	8.8	147	1.259	10.26	66	2.168	362.8	140	4	103	285	25	7.3	34.5	6.9	55.2	3.2	0.2	2.5	0.5	4	0.2	0	4.31	126	37.8	87.7	29.3	33.4	13.4	275
35077	14	50	2	3	87.7	155.8	36.13	36	18	19	52	3.57	2.325	6.077	24	70.72	17	4.88	14	159	1.066	10.26	66	1.084	297.4	139	4.3	106	276	30	9.1	25.7	5.4	66.9	1.5	0.5	2.3	0.5	6.1	0.1	0	4.01	121	36.1	90	30.2	33.5	12.5	313
35078	9	47	2	4	104.2	159.5	40.96	37	16	18	76	3.57	2.325	3.957	24	70.72	27	5.27	7	94	1.485	6.84	73	0.508	190.3	140	4.2	107	278	36	7.5	26	4.4	66.6	2.9	0.2	2	0.3	5	0.2	0	4.55	129	38.5	84.4	28.4	33.6	13.8	360
35081	3	49	1	3	71	176.4	22.82	45	23	28	43	4.28	2.35	6.051	27	88.4	23	4.77	12.7	115	1.259	11.97	68	1.163	279.6	140	4.1	104	278	24	4.3	32.7	7.3	53.8	5.6	0.6	1.4	0.3	2.3	0.2	0	4.96	149	43.6	87.8	30.1	34.3	11.9	295
35082	0	23	1	2	68.6	174.2	22.61	51	38	26	78	3.21	2.525	4.448	24	79.56	16	4.83	18.1	130	1.356	6.84	76	1.242	321.2	142	3.7	107	281	25	9.3	27.4	6.8	59.5	5.9	0.4	2.5	0.6	5.5	0.5	0	5.47	160	46.7	85.3	29.3	34.4	12.1	324
35084	4	32	2	1	57	145.3	27	35	14	19	44	3.21	2.3	7.06	26	53.04	8	3.83	16.1	110	1.485	8.55	63	1.953	202.2	137	3.6	104	271	28	10.2	22.8	4.6	71.5	1	0.2	2.3	0.5	7.3	0.1	0	3.95	127	36.2	91.5	32.3	35.3	12	305
35087	0	60	2	3	79.3	162.5	30.03	43	18	26	98	5.36	2.425	7.267	26	114.92	16	4.61	7.3	170	1.259	18.81	63	1.987	392.6	140	3.9	103	279	20	10.1	17.3	7.3	71.3	3.7	0.4	1.7	0.7	7.2	0.4	0	5.01	146	44.4	88.4	29.1	32.9	12.9	310
35091	1	36	2	5	60	169.2	20.96	46	18	20	62	2.86	2.35	4.5	26	53.04	12	5	21	82	1.195	17.1	73	1.073	226	140	3.9	105	277	27	4.7	28.2	5.9	62.8	2.8	0.3	1.3	0.3	3	0.1	0	4.16	124	36.3	87.4	29.8	34.1	12.3	154
35092	1	72	2	3	81.5	159.5	32.04	44	39	31	82	3.57	2.375	5.224	25	70.72	37	7.6	15.9	153	1.033	17.1	77	3.048	374.7	137	3.9	103	275	33	7.8	30.6	8.2	53.7	6.9	0.6	2.4	0.6	4.2	0.5	0	5.03	149	43.7	87.1	29.7	34.2	12.4	342
35095	0	18	2	4	77.6	161.4	29.79	40	27	20	116	2.5	2.3	4.396	27	70.72	14	4.88	14.9	131	1.356	11.97	71	0.497	315.2	140	3.9	103	277	31	6.9	31.3	8.1	57.8	2.6	0.2	2.2	0.6	4	0.2	0	4.64	139	41.9	90.3	29.9	33.1	11.4	300
35099	2	80	1	3	97.2	177.5	30.85	45	31	34	63	8.57	2.375	4.086	27	132.6	27	8.27	18.1	189	1.292	10.26	69	2.664	428.3	142	4.1	105	290	24	8.1	25.9	8.7	63.1	2	0.4	2.1	0.7	5.1	0.2	0	5.03	156	46.1	91.5	30.9	33.8	12.5	223
35102	1	23	2	4	60.7	160.7	23.5	41	62	45	89	2.86	2.45	5.353	27	70.72	16	4.33	21	145	1.615	10.26	74	0.565	202.2	143	3.8	106	282	33	6.9	33.7	8.4	50.8	6.4	0.7	2.3	0.6	3.5	0.4	0	4.6	125	39	84.8	27.2	32	11.6	290
35108	0	31	1	3	90.8	169.8	31.49	45	50	28	47	3.57	2.3	2.948	26	88.4	24	4.94	15.8	128	1.033	17.1	71	0.61	404.5	139	4	105	276	26	8.5	19.6	11.5	63.8	4.3	0.8	1.7	1	5.4	0.4	0.1	5.73	171	49.9	86.9	29.9	34.3	12.4	240
35109	1	18	1	1	65.9	173.1	21.99	49	24	21	54	3.93	2.675	3.62	27	79.56	23	4.39	12.7	133	1.388	6.84	82	0.858	285.5	141	4.2	102	280	33	9.4	16.4	5.7	76.3	1.3	0.2	1.5	0.5	7.2	0.1	0	5.24	167	48	91.4	31.3	34.8	11.3	328
35110	4	18	2	1	70.9	155	29.51	40	21	21	73	2.86	2.275	3.362	22	44.2	16	5.22	13.4	140	1.292	6.84	70	0.982	243.9	136	4.2	107	270	30	10.9	29.3	6.8	62	1.5	0.5	3.2	0.7	6.8	0.2	0.1	4.71	138	42.1	89.4	29.3	32.8	13.3	281
35112	9	20	2	2	59.9	155.3	24.84	39	51	32	65	5.71	2.275	3.543	26	53.04	72	4.83	26.7	118	1.066	11.97	67	0.463	184.4	139	3.5	107	278	28	6.3	45.3	9.4	41.1	3.5	0.7	2.9	0.6	2.6	0.2	0	4.53	141	42.2	93.1	31.3	33.6	11.9	261
35117	0	53	2	3	95.5	160.4	37.12	40	29	25	107	3.21	2.325	3.905	26	79.56	50	8.38	8.4	107	1.162	11.97	73	1.558	232	140	3.7	102	281	33	7.1	26.8	6.8	63.8	2.2	0.5	1.9	0.5	4.5	0.2	0	5.29	142	43.5	82.4	26.9	32.7	13.1	232
35119	15	46	2	3	74.5	168.1	26.36	43	18	21	57	3.57	2.3	4.293	22	70.72	34	6.44	15.4	102	1.195	17.1	70	5.34	315.2	137	3.4	105	274	26	8.3	27.4	4.9	66.6	0.8	0.5	2.3	0.4	5.5	0.1	0	4.27	133	38.3	89.9	31.1	34.6	12.9	289
35121	0	73	1	3	88	179.7	27.25	45	24	28	62	7.85	2.35	5.405	24	123.76	20	4.44	16.5	114	1.292	15.39	73	1.998	297.4	140	3.6	102	282	28	6.6	32.6	11.4	53.3	2	0.8	2.2	0.8	3.5	0.1	0.1	5.24	162	48.3	92.3	30.8	33.4	13	191
35122	2	70	2	3	83.2	167.5	29.65	44	41	35	68	6.07	2.6	5.456	23	70.72	50	4.61	26.3	140	1.195	13.68	68	1.626	374.7	141	4.2	106	282	24	5.9	32.9	9.5	55.8	1	0.8	1.9	0.6	3.3	0.1	0	3.87	124	35.6	91.9	32	34.9	12.7	282
35126	3	28	1	1	68.7	163.5	25.7	45	26	21	96	5.71	2.475	5.069	25	88.4	26	5.38	16.1	111	1.195	11.97	75	2.111	309.3	141	4	104	282	30	7.4	29.6	7.9	60.1	1.8	0.5	2.2	0.6	4.4	0.1	0	5.1	152	44.9	88	29.8	33.9	12.2	306
35128	0	48	1	1	72.5	172.8	24.28	44	46	31	89	4.64	2.375	5.844	29	70.72	36	5.33	19.9	120	1.292	17.1	75	4.753	279.6	139	3.7	99	278	31	6.9	33.9	6.8	54.3	4.4	0.6	2.3	0.5	3.7	0.3	0	4.88	144	41.7	85.3	29.5	34.6	11.9	288
35133	1	51	2	3	73.8	165.7	26.88	46	16	24	61	3.93	2.575	7.474	25	88.4	20	7.99	12.2	105	1.55	15.39	74	3.545	333.1	137	3.5	99	276	28	11.4	12.9	2.8	82.3	1.7	0.3	1.5	0.3	9.4	0.2	0	4.78	147	43.6	91.1	30.6	33.6	12.7	282
35134	9	21	1	2	54.4	171.3	18.54	42	13	18	47	2.5	2.375	3.595	25	79.56	18	5.66	11.3	90	1.421	13.68	63	1.614	255.8	139	3.5	106	276	21	10.1	18.5	6.4	72.8	1.6	0.7	1.9	0.6	7.4	0.2	0.1	4.55	147	43.2	94.8	32.2	33.9	11.8	178
35135	3	33	1	3	81.9	182.4	24.62	46	25	19	80	7.5	2.525	5.431	25	88.4	31	5.16	28.3	114	1.453	32.49	71	2.484	285.5	141	4.5	104	284	25	6.6	26.1	7.4	64.7	1.3	0.6	1.7	0.5	4.3	0.1	0	4.91	154	45.3	92.3	31.4	34	11.6	267
35137	14	19	2	1	59.4	157.2	24.04	44	19	27	76	3.57	2.475	3.827	24	53.04	19	4.55	13.3	158	1.292	13.68	75	0.339	279.6	140	4.3	106	277	31	7.9	31.3	8.4	59	0.6	0.7	2.5	0.7	4.7	0	0.1	4.57	133	41	89.6	29.2	32.5	13.1	241
35138	2	29	2	4	93	162	35.44	31	11	15	102	2.5	2.35	6.077	20	61.88	9	6.44	7.9	140	1.582	10.26	71	2.393	202.2	135	3.8	103	269	40	11.8	13.5	4.2	78.6	3.6	0.3	1.6	0.5	9.3	0.4	0	4.58	116	34.9	76.2	25.3	33.2	14.7	254
35139	0	18	2	4	58.6	161.9	22.36	39	14	19	52	3.93	2.45	3.982	27	88.4	9	5	39.4	115	1.485	18.81	74	0.858	297.4	142	3.9	102	282	35	6.7	26	7.2	60.4	6.4	0.1	1.7	0.5	4	0.4	0	4.45	138	41.3	92.8	31	33.3	11.8	399
35142	2	81	1	3	99.7	173.8	33.01	41	41	47	108	6.43	2.425	3.75	25	123.76	76	5.5	18.4	162	1.033	8.55	67	1.727	428.3	142	4.7	110	285	26	6.5	25.2	9.1	63.1	2	0.6	1.6	0.6	4.1	0.1	0	4.32	144	41.2	95.5	33.3	34.9	13	203
35143	0	71	1	3	82.6	175.5	26.82	46	15	20	41	6.78	2.375	4.732	26	106.08	21	5.83	21.9	111	1.066	15.39	78	0.768	386.6	132	4.7	94	267	33	6.5	29.2	9.3	58.8	2.4	0.3	1.9	0.6	3.8	0.2	0	4.06	137	40.7	99.9	33.8	33.8	13	191
35144	0	66	1	1	73.3	163.6	27.39	42	21	29	54	5	2.4	7.137	27	97.24	43	5.33	20.1	132	1.356	6.84	72	2.8	410.4	140	4	103	280	30	7.9	30	9	56.6	3.2	1.2	2.4	0.7	4.5	0.3	0.1	4.3	148	42.6	99.2	34.3	34.6	13.6	245
35146	0	85	2	3	79.7	163.3	29.89	43	15	22	76	5.71	2.475	5.094	22	79.56	12	4.72	12.5	124	1.388	15.39	75	0.779	255.8	133	3.9	99	267	32	4.7	29.7	8.6	57.1	4.1	0.6	1.4	0.4	2.7	0.2	0	4.53	146	43.5	96.1	32.2	33.5	12.5	128
35151	0	81	2	3	60.3	148.5	27.34	40	33	37	86	7.14	2.2	4.655	22	88.4	18	6.44	7.7	155	1.518	8.55	65	2.089	428.3	140	3.8	105	283	24	6	28.8	6.8	61.8	2.2	0.5	1.7	0.4	3.7	0.1	0	4.16	117	35.7	85.7	28.2	32.8	14	177
35154	8	23	2	3	104.6	165	38.42	38	17	19	76	3.93	2.3	4.293	21	70.72	18	5.72	10.6	121	1.292	11.97	69	1.468	350.9	140	3.8	109	279	31	7.5	28.3	7.6	61.1	2.8	0.3	2.1	0.6	4.6	0.2	0	4.85	143	41.8	86.4	29.5	34.2	12.1	406
35157	0	46	1	4	87.3	177.1	27.83	48	23	27	39	3.21	2.55	3.207	27	123.76	32	11.6	14.5	139	1.098	13.68	74	0.914	208.2	134	3.3	94	273	26	7.8	32.8	3.7	60.2	2.3	1	2.6	0.3	4.7	0.2	0.1	4.96	147	43.9	88.6	29.6	33.4	12.7	286
35159	4	25	2	4	68.3	156	28.07	31	87	50	53	2.14	2.25	7.06	21	44.2	21	7.77	9.9	118	1.195	6.84	56	2.416	154.6	136	3.1	104	272	25	7.1	27.2	2.9	63.5	6.4	0.1	1.9	0.2	4.5	0.5	0	4.2	125	37.3	88.8	30	33.7	11.9	255
35161	3	62	2	1	59.4	145.7	27.98	41	23	21	62	7.14	2.4	6.413	26	70.72	21	9.16	9	105	1.324	3.42	71	2.687	309.3	139	3.7	102	284	30	7.4	45.1	7.5	45.3	1.7	0.5	3.3	0.6	3.4	0.1	0	4.5	129	39	86.6	28.6	33.1	12.5	302
35162	5	25	2	3	98.7	171.7	33.48	37	27	20	70	3.21	2.325	3.957	23	61.88	25	5.22	8.6	95	1.292	8.55	76	1.118	356.9	140	3.8	106	278	39	11.9	25.4	2.1	70.8	0.8	0.9	3	0.2	8.4	0.1	0.1	4.71	143	42.8	91	30.3	33.3	12.3	351
35163	0	36	1	4	81.1	176.7	25.97	42	18	19	36	6.07	2.375	5.301	24	106.08	23	5.55	13.3	99	1.13	17.1	75	1.264	392.6	139	4.1	105	279	33	6.1	38.8	4.2	53.4	2.6	1.1	2.4	0.3	3.3	0.2	0.1	4.83	148	44.3	91.8	30.7	33.4	12.4	214
35167	0	19	2	1	44.9	153.4	19.08	43	13	23	115	3.93	2.35	5.275	24	61.88	9	4.44	14	148	1.388	5.13	75	0.644	226	139	3.6	104	276	32	5.3	37.2	8.5	52	1.6	0.8	2	0.5	2.8	0.1	0	4.46	138	41.2	92.4	31	33.5	12	245
35169	5	25	1	1	70.2	158.6	27.91	46	32	27	92	3.57	2.525	5.663	24	70.72	22	4.61	32.6	136	1.292	18.81	76	1.603	404.5	140	4.1	105	278	29	7.5	34.6	4.2	57	2.4	1.9	2.6	0.3	4.3	0.2	0.1	5.59	163	50.5	90.4	29.3	32.4	12.3	263
35171	3	44	1	3	85.3	181.1	26.01	48	68	42	50	5	2.45	5.586	23	88.4	40	5.11	14.7	121	0.936	15.39	81	1.219	416.4	137	4.2	104	274	33	5.6	48.5	9.8	40.1	1.4	0.3	2.7	0.5	2.2	0.1	0	4.98	159	46.3	93	31.8	34.2	12	334
35172	2	35	2	3	70.3	167.2	25.15	30	17	21	112	3.21	2.2	4.37	19	61.88	9	3.44	37.1	107	1.001	6.84	58	3.15	362.8	134	3.9	105	265	28	8.9	16.7	5.7	75.9	1.5	0.2	1.5	0.5	6.8	0.1	0	4.06	129	38.3	94.7	31.8	33.6	12.5	200
35174	2	29	1	3	80	168.9	28.04	48	23	22	55	3.57	2.325	6.362	27	79.56	35	4.39	20.4	156	1.162	15.39	73	1.614	321.2	138	3.3	100	274	25	6.3	34.4	11.6	52	1.7	0.3	2.2	0.7	3.3	0.1	0	4.98	154	45.4	91.3	30.8	33.7	11.3	394
35175	0	85	2	3	80.9	159.7	31.72	39	19	25	57	10	2.275	7.499	24	97.24	38	5.11	22.6	158	1.227	10.26	70	3.319	410.4	138	3.9	104	281	31	8.2	33.6	9.7	53.7	2.7	0.4	2.8	0.8	4.4	0.2	0	3.58	125	36.3	101.5	34.8	34.3	12.6	314
35178	0	69	1	4	72.9	180.1	22.48	45	30	41	70	5	2.4	4.965	27	97.24	32	5.05	18.8	178	1.356	20.52	71	0.937	273.6	141	3.7	104	281	27	5.1	35.3	6.8	54.8	1.4	1.7	1.8	0.3	2.8	0.1	0.1	5.21	154	47.5	91.3	29.7	32.5	12	198
35180	13	33	2	4	55	152.3	23.71	43	14	22	50	3.93	2.425	4.888	25	79.56	13	5	10	77	1.162	11.97	70	0.7	226	138	4	103	275	27	6.3	29.6	8.2	58.2	3.4	0.6	1.9	0.5	3.7	0.2	0	4.26	133	39.7	93.1	31.2	33.6	12.2	263
35183	5	28	2	3	100.3	164.2	37.2	36	109	46	67	1.43	2.2	4.267	24	70.72	104	4.77	7.3	104	1.485	11.97	63	1.344	273.6	139	3.8	104	274	27	10	36	5.6	55.2	2.5	0.7	3.6	0.6	5.5	0.3	0.1	4.52	137	40.3	89.1	30.3	34	11.5	273
35184	9	21	2	1	84.3	167.4	30.08	31	14	23	259	2.14	2.225	8.275	18	44.2	8	4.66	7.2	159	1.388	10.26	59	3.071	255.8	135	4	107	267	28	7.6	23.8	7	67.9	0.9	0.4	1.8	0.5	5.2	0.1	0	4.28	125	36.5	85.3	29.1	34.1	14.5	260
35185	0	81	1	3	88.3	181.5	26.8	44	14	14	66	4.64	2.375	5.922	26	97.24	14	4.77	10.9	97	1.13	6.84	72	1.987	339	140	4.2	104	279	28	8.2	25	11.1	61	2.2	0.8	2.1	0.9	5	0.2	0.1	4.43	146	42.2	95.1	32.8	34.4	12.4	116
35188	3	33	1	4	71.2	158.4	28.38	44	21	26	85	5.36	2.475	4.344	27	106.08	29	3.89	19.2	151	1.615	18.81	73	1.344	392.6	139	4.2	101	277	29	11.4	38.8	7.9	45.3	6.9	1	4.4	0.9	5.2	0.8	0.1	4.94	156	47.1	95.2	31.7	33.3	11.6	366
35190	1	54	1	3	65.7	181.9	19.86	43	18	28	60	3.21	2.475	4.862	28	70.72	18	4.77	12.9	118	1.162	10.26	75	1.118	291.5	133	4	97	264	32	5.9	30.5	11.7	47.5	8.8	1.5	1.8	0.7	2.8	0.5	0.1	4.03	136	41.5	102.8	33.7	32.8	11.4	233
35191	0	30	2	1	85.3	155.3	35.37	43	17	10	41	5.71	2.4	5.12	23	61.88	15	4.33	16.5	105	1.647	8.55	74	0.756	226	137	4.3	103	274	31	7.4	31	4.9	61.2	2.2	0.7	2.3	0.4	4.5	0.2	0.1	4.64	141	41.2	88.8	30.3	34.2	13	264
35198	0	61	2	5	61.2	160.8	23.67	43	30	25	82	4.64	2.375	5.043	23	61.88	15	8.49	14.5	114	1.453	10.26	76	0.7	273.6	138	3.8	101	279	33	8.2	41	9.4	46.9	2.3	0.4	3.4	0.8	3.8	0.2	0	4.5	129	37.7	83.9	28.7	34.2	12.9	329
35201	0	18	1	4	73.4	174	24.24	45	10	16	91	1.79	2.55	3.595	29	88.4	11	4.22	19.7	75	1.259	17.1	68	0.768	303.3	144	3.9	105	283	23	4.1	47.6	11	37.9	3.3	0.3	2	0.5	1.6	0.1	0	4.93	146	42.7	86.6	29.5	34.1	12.2	201
35203	2	72	2	3	42.1	150.6	18.56	41	22	32	68	5.36	2.3	5.224	26	79.56	12	4.88	13.8	143	1.453	11.97	68	0.745	220.1	142	3.8	108	283	27	5.4	28.8	11.4	57.2	2	0.7	1.6	0.6	3.1	0.1	0	4.03	127	37.9	93.9	31.5	33.6	12.2	272
35205	0	32	2	1	70	157.3	28.29	31	33	25	44	0.71	2.225	4.551	22	44.2	8	5.72	11.6	109	1.582	3.42	64	2.043	166.5	138	3.6	107	272	33	8.2	25.2	6.4	66.4	1.5	0.6	2.1	0.5	5.4	0.1	0	3.74	123	35.8	95.7	32.8	34.2	12.7	204
35207	8	18	2	1	48.5	158.8	19.23	47	12	18	56	4.64	2.475	3.776	21	61.88	12	4.55	19.9	106	1.453	13.68	80	0.677	261.7	136	3.4	104	271	33	5.9	36.2	6.9	56.1	0.8	0.1	2.1	0.4	3.3	0	0	4.82	134	40.2	83.2	27.8	33.4	15.8	283
35208	2	56	1	3	121.7	190.6	33.5	41	22	24	68	6.78	2.35	3.362	28	97.24	29	6.16	13.1	81	1.195	10.26	71	1.468	356.9	141	3.7	103	284	30	6.9	28.3	8.2	59.1	3.5	0.9	2	0.6	4.1	0.2	0.1	4.22	137	39.8	94.3	32.5	34.5	13.3	150
35213	0	42	1	3	105.1	175.3	34.2	43	34	26	42	4.28	2.3	5.56	27	97.24	22	6.27	12.2	131	1.162	8.55	73	1.863	475.8	142	4	104	284	30	8.6	34.4	8	54.1	2.9	0.7	3	0.7	4.7	0.2	0.1	5.48	162	47.9	87.3	29.5	33.8	12.7	244
35214	10	50	1	3	114.2	166.8	41.05	38	11	16	56	1.79	2.325	7.008	26	79.56	22	5.05	8.4	109	1.324	10.26	65	3.76	499.6	136	3.8	97	269	27	6.4	27	6.2	65.9	0.8	0.1	1.7	0.4	4.2	0.1	0	4.61	146	42.2	91.7	31.5	34.3	12.9	347
35215	14	52	2	4	94.9	166.1	34.4	42	18	17	62	3.93	2.375	6.258	24	97.24	22	5.05	10.7	151	1.162	10.26	69	2.845	350.9	138	3.8	104	275	27	7.8	21.1	6.5	71.7	0.6	0.2	1.6	0.5	5.6	0	0	3.74	117	34.2	91.1	31.3	34.3	12.3	250
35218	6	37	2	5	56.5	158.2	22.58	40	13	20	101	1.79	2.375	3.595	23	70.72	13	7.44	12.4	126	0.969	10.26	69	0.768	243.9	140	3.8	106	279	29	11.1	23.2	6.4	67.9	2.1	0.4	2.6	0.7	7.5	0.2	0	4.31	127	38.1	88.4	29.5	33.3	14	401
35222	2	24	1	1	105.7	185.5	30.72	44	41	33	66	5.71	2.525	4.008	28	79.56	19	4.72	19	135	1.324	17.1	79	1.806	214.1	139	3.9	103	278	35	6.6	40.3	8.8	49.9	1	0.1	2.7	0.6	3.3	0.1	0	5.85	152	46	78.5	26.1	33.2	13.8	205
35224	1	20	2	5	138.6	169.1	48.47	35	26	27	53	2.5	2.3	3.465	23	70.72	31	5.5	11.3	184	1.259	10.26	68	0.587	249.8	138	3.6	104	274	33	4.7	45.3	8.1	44.5	1.6	0.5	2.1	0.4	2.1	0.1	0	4.32	134	40.3	93.4	30.8	33	13.3	416
35225	2	48	1	4	124	196.5	32.11	41	27	23	62	5	2.275	5.25	21	114.92	25	5.44	13.4	163	1.001	8.55	73	0.802	356.9	141	4	107	282	32	6.4	53.3	7.8	37.2	1	0.6	3.4	0.5	2.4	0.1	0	5.6	160	48.4	87.2	28.8	33.1	13.1	215
35228	4	36	1	3	86.8	176.6	27.83	44	29	28	58	3.93	2.375	4.939	27	106.08	20	5.27	24	159	0.872	13.68	71	1.456	380.7	141	4.3	105	280	27	6.9	28.5	13.1	55.2	3	0.4	2	0.9	3.8	0.2	0	5.1	167	48.8	95.7	32.7	34.2	12	257
35232	6	67	2	1	69.4	158.7	27.56	41	20	22	61	3.21	2.375	6.284	24	61.88	18	6.66	14.5	126	1.356	11.97	75	2.721	339	140	3.7	105	279	34	8.4	35.5	10	47	6.8	0.8	3	0.8	3.9	0.6	0.1	4.56	139	39.5	86.6	30.4	35.1	13.3	287
35233	0	47	1	4	128.9	171.5	43.83	41	19	26	89	3.93	2.3	3.569	24	106.08	17	5.33	11.3	131	0.84	8.55	71	1.061	368.8	139	4.1	106	277	30	5.9	26.5	8.1	60.9	3.7	0.9	1.6	0.5	3.6	0.2	0.1	4.85	148	43	88.6	30.4	34.3	12.9	239
35237	0	67	1	3	78.7	180.6	24.13	43	20	23	99	4.28	2.4	4.629	23	70.72	23	4.39	17.2	135	1.227	13.68	74	1.016	410.4	142	4.2	107	282	31	14.8	18.2	7.4	70.6	3.3	0.5	2.7	1.1	10.4	0.5	0.1	5.07	168	49.3	97.4	33.2	34.1	12.7	249
35238	3	51	2	3	74.2	172.4	24.96	41	18	19	93	2.86	2.375	3.75	24	70.72	22	4.88	9.3	146	1.421	6.84	72	0.937	220.1	139	3.8	104	275	31	5.5	25.4	8.7	64.3	1.2	0.4	1.4	0.5	3.5	0.1	0	4.47	122	36.5	81.4	27.2	33.3	13.6	166
35241	2	30	2	1	84	155.4	34.78	43	20	17	107	3.93	2.425	3.388	23	70.72	41	4.5	14.5	125	1.259	8.55	73	1.863	267.7	138	4.1	104	274	30	12.5	17	4.8	75.6	1.1	1.5	2.1	0.6	9.5	0.1	0.2	4.41	133	39.2	88.9	30.2	34	13.4	296
35243	0	19	1	4	64.1	171.5	21.79	44	16	26	65	4.28	2.35	4.37	27	88.4	21	3.94	20.6	137	1.195	11.97	74	0.835	273.6	140	3.7	100	278	29	4.1	47	15	31.6	5.2	1.2	1.9	0.6	1.3	0.2	0	5.05	143	43.9	87	28.4	32.7	12	229
35247	0	34	2	3	68.2	167.8	24.22	44	22	21	44	5.71	2.325	4.758	21	88.4	13	4.5	12.2	110	0.872	11.97	69	1.106	243.9	134	3.4	103	268	25	9.9	27.9	3.5	67	1.5	0.1	2.8	0.3	6.6	0.1	0	4.66	144	42.1	90.3	30.9	34.2	11.1	235
35248	5	37	1	4	87.2	178.3	27.43	44	33	56	40	5	2.475	5.663	24	114.92	11	4.66	12.2	243	1.227	27.36	69	0.531	273.6	141	4.1	107	281	25	3.6	33.6	14.9	50.1	1.3	0.3	1.2	0.5	1.8	0	0	4.5	143	42.8	95.1	31.7	33.3	12	277
35255	0	45	2	4	76.8	168.6	27.02	46	19	20	96	3.93	2.525	6.905	27	88.4	12	4.88	14.9	114	1.324	8.55	76	1.423	321.2	142	4.3	104	282	30	4	43.6	7.6	46.6	1.9	0.3	1.7	0.3	1.9	0.1	0	4.49	133	40.2	89.4	29.6	33.1	12.4	268
35257	5	21	2	4	57.9	165.1	21.24	40	22	21	98	2.86	2.5	5.586	25	79.56	13	3.22	9.3	137	1.582	8.55	68	1.005	243.9	139	3.9	104	274	28	6.5	32.6	7.4	56.7	3.1	0.3	2.1	0.5	3.7	0.2	0	4.28	134	39.7	92.6	31.3	33.8	12	253
35260	0	74	2	3	63.1	161.6	24.16	44	16	19	66	11.07	2.475	6.362	21	150.28	29	5.77	7.5	131	1.324	13.68	68	4.143	428.3	138	4.3	106	283	24	5.2	19.3	11.6	64.4	3.8	1	1	0.6	3.3	0.2	0.1	4.35	130	38.4	88.3	29.8	33.8	13.5	287
35261	12	24	2	3	54.7	153.7	23.15	42	29	32	82	2.5	2.275	4.344	23	61.88	12	4.44	5	140	1.227	8.55	73	1.592	261.7	136	3	99	269	30	11.4	18.5	4.7	74.6	1.7	0.6	2.1	0.5	8.5	0.2	0.1	4.68	125	38.6	81.4	26.3	32.3	15.2	371
35263	1	27	2	4	92.6	160	36.17	40	20	17	52	2.86	2.4	5.146	20	88.4	29	5.05	10.4	139	1.033	8.55	73	1.276	339	137	4.2	105	272	34	5.4	27.2	6.1	63.5	3.3	0.1	1.5	0.3	3.4	0.2	0	4.86	135	40.6	83.3	27.7	33.3	12.9	438
35265	0	33	2	3	69.8	168.3	24.64	33	15	20	48	3.21	2.3	6.129	22	53.04	12	3.33	15.4	125	1.162	8.55	65	1.705	214.1	135	3.9	105	267	32	9.5	16.5	7.1	75.3	0.9	0.2	1.6	0.7	7.2	0.1	0	3.88	122	36	93.1	31.4	33.7	12.9	264
35268	2	39	1	2	81.4	164.7	30.01	45	22	25	84	5.71	2.375	5.456	27	97.24	59	4.33	17.4	132	1.485	8.55	71	3.331	380.7	140	3.9	100	279	26	11.8	28.3	8.1	62	1.3	0.3	3.3	1	7.3	0.2	0	5.11	155	46.7	91.2	30.3	33.2	13.1	246
35273	1	79	1	3	88	174.6	28.87	45	28	28	66	8.93	2.425	4.862	25	97.24	34	9.49	26.9	88	1.066	15.39	79	4.256	315.2	139	4.1	103	286	34	5.7	33.4	10.6	49.7	6.1	0.3	1.9	0.6	2.8	0.3	0	4.48	147	41.2	92	32.8	35.6	12.5	188
35280	0	23	1	4	60.3	167.9	21.39	42	16	13	70	3.57	2.425	4.008	25	88.4	17	4.83	23.8	102	1.098	22.23	70	0.835	339	140	3.8	105	278	27	10.8	13.7	8	75.6	2.8	0	1.5	0.9	8.2	0.3	0	5.36	160	48	89.4	29.9	33.5	12	282
35284	1	54	1	4	61.8	170.3	21.31	39	14	26	60	7.14	2.3	6.362	28	79.56	23	4.88	10.9	151	1.162	10.26	73	0.429	261.7	140	3.7	102	281	34	4.6	25.6	5.5	57.8	9.4	1.7	1.2	0.3	2.7	0.4	0.1	4.64	129	39.5	83.8	27.3	32.6	12.5	233
35287	9	45	2	3	75.6	161.7	28.91	42	31	36	73	3.21	2.35	4.732	25	70.72	33	5	7.7	145	1.162	6.84	66	1.547	350.9	141	3.6	105	279	24	7.1	14.4	7.5	76.1	1.7	0.4	1	0.5	5.4	0.1	0	3.61	118	33.8	94.1	32.6	34.7	12.3	373
35290	10	52	1	3	119.3	188.5	33.58	43	17	19	51	2.86	2.45	4.836	25	79.56	9	4.83	13.1	125	1.292	10.26	67	1.208	237.9	139	4.2	104	275	24	8.8	18.3	6.9	72.4	2.1	0.4	1.6	0.6	6.4	0.2	0	5.24	163	48.8	93.2	31.3	33.5	12	240
35297	9	28	2	3	75.1	169.6	26.11	42	16	18	58	4.28	2.275	4.965	23	61.88	8	4.5	18.6	91	1.098	8.55	72	0.666	214.1	139	3.2	105	276	30	9.1	34.8	6.9	53.3	4.7	0.4	3.2	0.6	4.9	0.4	0	4.53	141	41.8	92.2	31.2	33.8	12.5	267
35298	3	52	2	3	88.7	166.5	32	40	34	31	87	3.21	2.425	7.163	25	79.56	27	4.66	16.3	164	1.259	8.55	73	3.037	487.7	140	3.8	105	277	33	9.3	34.6	2.1	58.8	3.5	1	3.2	0.2	5.5	0.3	0.1	4.64	135	40.5	87.3	29	33.3	14.3	345
35303	0	18	1	4	71.7	172.9	23.98	43	23	25	92	3.93	2.5	4.5	24	88.4	10	4.5	22.9	125	1.356	15.39	76	0.881	285.5	139	4.1	103	276	34	6.6	33.2	9.9	54.9	1.7	0.4	2.2	0.7	3.6	0.1	0	4.61	140	39.8	86.4	30.4	35.2	14.1	321
35306	10	78	1	3	75.1	174.3	24.72	32	10	20	76	4.64	2.275	3.776	28	97.24	25	5	10.6	124	1.098	10.26	69	1.558	261.7	138	4.1	98	275	37	10	12.2	8.5	73.4	5.1	0.8	1.2	0.9	7.3	0.5	0.1	3.68	121	35.8	97.2	32.8	33.8	14.1	295
35311	0	72	2	3	72.5	170.7	24.88	46	30	35	101	4.28	2.45	4.344	20	79.56	27	4.61	14.3	165	1.292	13.68	67	1.253	463.9	139	4.3	107	277	21	6	27	9.6	60.1	2.2	1.2	1.6	0.6	3.6	0.1	0.1	4.58	144	42.4	92.4	31.3	33.8	11.5	275
35313	0	76	2	5	55.2	161.9	21.06	43	14	19	89	2.86	2.35	5.767	26	61.88	12	5.16	12.7	113	1.582	8.55	70	1.163	196.3	139	4.1	101	276	27	9.8	28.2	7.9	62.4	1.4	0.2	2.8	0.8	6.1	0.1	0	5.01	159	46.6	93	31.6	34.1	12.6	334
35315	0	60	2	3	77.8	177.6	24.67	40	13	20	116	5	2.325	4.913	27	61.88	9	4.55	7.7	159	1.388	3.42	79	0.892	255.8	138	3.8	100	275	39	8.2	33.6	6.6	52.8	6.8	0.3	2.8	0.5	4.3	0.6	0	4.49	135	39.5	87.9	29.9	34	12.2	358
35321	2	29	2	3	58.3	166.7	20.98	41	17	17	59	2.86	2.45	5.844	21	70.72	22	4.55	23.3	94	1.292	11.97	61	1.682	214.1	140	4.2	108	277	20	9.4	31.3	5.1	59.1	3.8	0.6	2.9	0.5	5.6	0.4	0.1	4.44	138	42.2	94.8	31.1	32.8	12.5	356
35322	2	28	1	1	79	170.1	27.3	46	36	35	73	4.64	2.35	4.629	24	88.4	31	5.44	13.6	156	1.259	17.1	73	1.818	291.5	138	3.9	104	276	27	9.9	26.5	7.2	63.4	2.2	0.7	2.6	0.7	6.3	0.2	0.1	5.59	151	46.8	83.9	27.2	32.4	12.9	322
35324	0	76	1	3	101.8	176.2	32.79	43	16	16	53	10	2.425	3.569	21	114.92	18	5.33	18.6	94	1.13	15.39	75	1.197	517.5	138	4.2	104	281	32	10	16.3	8.1	72.2	3.1	0.3	1.6	0.8	7.2	0.3	0	5.07	165	49.1	96.9	32.5	33.6	12.9	290
35325	2	35	2	1	60.6	151.3	26.47	42	28	29	48	3.21	2.375	6.051	25	44.2	15	4.44	5.9	132	1.388	8.55	70	0.61	232	138	3.9	103	273	28	6.1	30.2	10.5	57.1	1.2	1	1.8	0.6	3.5	0.1	0.1	3.77	103	31	82.3	27.3	33.2	14.1	279
35326	2	50	2	3	62.8	161.2	24.17	44	16	20	38	4.28	2.275	5.819	25	79.56	12	4.27	4.8	118	1.485	10.26	68	0.723	297.4	139	3.7	104	276	24	5.9	25.1	8	63.6	1.7	1.6	1.5	0.5	3.8	0.1	0.1	4.32	115	35.6	82.2	26.6	32.4	16.8	335
35327	9	19	1	4	68.7	168	24.34	47	21	25	61	5.71	2.475	4.577	27	114.92	33	4.72	24.2	109	1.453	20.52	81	2.145	416.4	139	3.9	100	278	34	9.9	17.5	5.6	75.3	1.7	0	1.7	0.6	7.5	0.2	0	5.26	162	47.8	91	30.8	33.8	11.6	374
35329	0	55	1	3	98	179.4	30.45	44	23	25	87	7.85	2.425	6	25	88.4	37	4.22	19.2	143	1.227	17.1	70	0.847	386.6	139	4	105	280	26	8	24.7	7	63.8	3.3	1.2	2	0.6	5.1	0.3	0.1	4.87	150	44	90.4	30.8	34	12.5	299
35330	2	21	1	3	66.4	177.9	20.98	46	18	24	65	3.21	2.425	4.991	26	97.24	31	4.16	12.5	116	0.872	8.55	74	1.998	327.1	139	3.9	103	275	28	6.4	36.5	6.9	51.3	2	3.3	2.3	0.4	3.3	0.1	0.2	5.25	170	49.7	94.6	32.4	34.2	11.4	234
35335	4	19	2	4	47.6	144.1	22.92	44	18	30	54	2.5	2.375	3.801	23	70.72	17	4.72	22.4	156	1.356	29.07	76	0.519	291.5	141	4.3	106	278	32	14.5	17.4	12	67.1	2.8	0.7	2.5	1.7	9.7	0.4	0.1	5.49	163	47.7	86.9	29.6	34.1	12.1	298
35336	6	22	2	1	62.9	151.2	27.51	41	15	15	62	0.71	2.375	4.086	22	44.2	14	3.94	17.9	140	1.259	11.97	69	0.847	166.5	137	3.9	105	269	29	7.3	17	5.9	75.9	1	0.3	1.2	0.4	5.5	0.1	0	4.28	125	35.8	83.9	29.2	34.9	13.9	300
35337	0	41	1	1	89.1	171.7	30.22	40	28	26	97	2.86	2.425	6.051	28	88.4	50	4.55	12	137	1.388	10.26	76	2.089	285.5	139	3.9	103	275	36	9.4	27.6	6.3	60.7	4.7	0.9	2.6	0.6	5.7	0.4	0.1	5.1	154	44.4	87.2	30	34.5	11.6	327
35340	0	19	1	4	64.4	183.6	19.1	48	13	22	66	6.07	2.525	3.672	28	97.24	16	3.89	25.4	97	1.615	17.1	71	0.508	374.7	141	4.3	103	281	23	4.8	54.1	8.1	36.6	0.9	0.4	2.6	0.4	1.8	0	0	4.92	150	45.1	91.6	30.4	33.2	12.1	208
35341	0	81	2	3	50.2	157.7	20.19	40	19	24	47	7.85	2.35	4.034	25	88.4	7	6.22	19	114	1.292	8.55	64	1.434	243.9	136	4.5	101	276	24	6.1	26.8	7.9	62.2	2.1	1	1.6	0.5	3.8	0.1	0.1	4.06	121	36.6	90.1	29.9	33.1	12.3	273
35342	3	30	1	1	96.4	192.4	26.04	44	70	37	88	5.71	2.325	4.836	26	97.24	62	5.11	28.1	154	1.485	11.97	71	1.14	350.9	141	3.6	105	282	27	5.9	48.9	10.4	36.5	3.2	1	2.9	0.6	2.2	0.2	0.1	5.12	162	47.3	92.4	31.5	34.1	12.7	273
35343	7	36	2	4	74.8	155.5	30.93	32	20	20	81	1.07	2.3	5.172	22	53.04	19	3.94	8.1	129	1.162	10.26	62	1.332	184.4	137	3.7	105	269	30	8.1	24.1	9.8	62.4	3.3	0.4	2	0.8	5.1	0.3	0	4.6	121	37.3	81.1	26.3	32.5	14.4	180
35344	6	31	2	3	67.7	167.9	24.02	44	27	23	68	2.5	2.4	3.853	23	70.72	9	3.72	12.7	93	1.647	8.55	66	1.389	136.8	136	4.1	102	268	22	9.2	37.8	8.1	52	1.6	0.6	3.5	0.7	4.8	0.1	0.1	4.28	140	41	95.8	32.8	34.2	11.8	351
35345	1	48	1	1	67.1	158.7	26.64	41	25	27	84	4.28	2.35	5.327	25	79.56	23	6.33	14.3	161	0.872	10.26	73	1.761	267.7	141	3.7	104	282	32	5.7	35.6	11.2	49.9	2.6	0.8	2	0.6	2.8	0.1	0	5.28	156	45.8	86.6	29.5	34	12.8	259
35348	4	30	1	3	62.6	172.6	21.01	44	15	19	49	2.14	2.475	4.06	27	88.4	16	4.61	15.4	107	1.098	8.55	70	1.016	249.8	141	4.1	103	278	26	7.6	27.6	8.6	61.1	2.5	0.3	2.1	0.7	4.6	0.2	0	4.62	149	44.1	95.4	32.2	33.8	12.2	206
35349	1	63	2	3	54.9	169.2	19.18	43	14	20	75	5.36	2.425	4.448	26	79.56	9	4.61	12.7	119	1.388	8.55	70	1.276	136.8	139	4.1	102	278	27	6.3	38	9.1	50.4	0.9	1.6	2.4	0.6	3.2	0.1	0.1	4.14	137	39.3	95.3	33.2	34.8	12.7	210
35350	1	18	2	1	68.2	156.4	27.88	43	25	17	55	2.86	2.375	4.241	25	53.04	16	5.16	14	102	1.356	11.97	70	0.881	208.2	136	4	102	270	27	5.6	27.2	8.1	62.3	1.9	0.5	1.5	0.5	3.5	0.1	0	4.64	148	42.1	90.9	31.8	35	11.8	234
35351	8	19	2	4	54.3	159.9	21.24	45	14	17	46	5	2.375	3.905	26	70.72	17	4.94	12	123	1.292	10.26	80	0.452	249.8	138	4.1	102	276	34	4.4	31.2	5.6	60.2	2.6	0.4	1.4	0.2	2.6	0.1	0	5.48	126	39.9	73	23.1	31.7	15.3	269
35352	1	85	2	4	59.8	164.8	22.02	38	13	24	107	12.5	2.3	4.526	26	167.96	18	7.38	9.9	148	1.033	13.68	76	1.073	529.4	140	4.5	105	289	38	4.4	25.9	14.8	56.3	2.2	0.8	1.1	0.7	2.5	0.1	0	3.64	116	35.4	97.4	32	32.8	13.7	175
35353	1	73	1	3	92	195.5	24.07	44	26	28	65	6.07	2.225	6.517	26	79.56	17	6.88	14.3	212	1.324	17.1	66	1.185	267.7	138	4	103	279	22	7	28.6	9.8	56.4	4.4	0.7	2	0.7	3.9	0.3	0	4.49	145	42.8	95.3	32.3	33.9	12.4	88
35362	7	69	1	1	66.8	156.4	27.31	39	26	24	159	3.93	2.225	5.069	24	79.56	185	6.94	20.4	100	1.098	3.42	72	3.974	362.8	143	4.3	110	286	33	4.2	21.7	6.8	66.9	3.6	1	0.9	0.3	2.8	0.2	0	4.72	151	45.1	95.5	32	33.6	13.3	196
35364	5	26	1	1	75.2	169.5	26.17	47	17	24	53	3.57	2.425	4.732	28	97.24	15	4	21.1	116	1.098	10.26	80	2.01	339	141	3.8	102	279	33	7.6	26.7	6.3	65.4	1.3	0.4	2	0.5	5	0.1	0	5.37	155	47.3	88	28.8	32.8	12	313
35367	4	57	1	3	72.5	174.3	23.86	42	41	38	101	10.71	2.35	7.008	25	97.24	135	4.61	13.1	132	1.033	34.2	72	1.084	398.5	139	4	104	283	30	5.6	29.2	11.3	54.1	4.9	0.6	1.6	0.6	3	0.3	0	5.09	156	45.8	90.1	30.7	34.1	12.7	232
35368	18	19	1	1	53	172.2	17.87	44	16	18	89	3.57	2.4	3.672	27	88.4	21	4.88	10.4	86	1.647	27.36	75	0.903	237.9	138	3.7	101	274	31	7.6	35.4	11.8	50.5	2	0.3	2.7	0.9	3.8	0.2	0	6.03	174	51.3	84.9	28.9	34	12.9	364
35372	5	38	1	3	121.6	181.4	36.95	44	36	68	61	4.28	2.4	5.043	26	70.72	30	5.27	9.5	122	1.098	11.97	68	2.089	404.5	141	4.2	104	281	25	6.3	29.5	6.9	61.5	0.7	1.4	1.9	0.4	3.9	0	0.1	5.53	161	48.5	87.7	29.1	33.2	12.4	246
35374	0	72	1	3	91.4	161.6	35	41	18	18	72	6.78	2.275	3.414	25	123.76	19	5.5	16.7	140	0.936	8.55	71	0.813	434.2	141	3.7	105	284	30	4.9	17.7	8.4	72.6	1.2	0.2	0.9	0.4	3.6	0.1	0	4.52	148	43.3	96	32.7	34	12.6	159
35377	1	22	2	3	68.3	169.1	23.89	43	11	18	47	3.57	2.4	4.965	21	70.72	10	5	7.7	104	1.162	8.55	70	0.858	190.3	139	3.8	105	276	27	7.1	26.8	4.9	65.1	2.3	0.9	1.9	0.3	4.6	0.2	0.1	4.72	138	42.9	90.9	29.2	32.1	11.6	351
35381	3	22	1	4	59.4	172.2	20.03	44	28	37	73	3.93	2.375	2.896	25	79.56	12	4.66	12.5	138	1.13	10.26	72	0.395	249.8	138	4.2	104	274	28	5.4	32.3	8.6	55.6	2.9	0.7	1.7	0.5	3	0.2	0	4.6	137	39.8	86.7	29.8	34.5	12.5	255
35382	3	18	1	4	60.5	176.1	19.51	45	17	16	59	3.93	2.45	3.517	25	106.08	21	5.11	17.2	78	1.356	10.26	77	0.463	350.9	139	4.2	102	277	32	8.6	42.3	8	39.9	9.2	0.6	3.6	0.7	3.4	0.8	0.1	4.72	151	45.1	95.4	32	33.6	12.5	265
35385	0	66	2	3	64.1	165.3	23.46	44	11	13	53	7.14	2.4	4.862	23	61.88	12	5.22	21.5	127	1.421	6.84	71	0.689	237.9	140	4.7	104	282	27	5.6	23.8	9.1	64.7	1.8	0.4	1.3	0.5	3.6	0.1	0	4.77	150	44.9	93.9	31.3	33.3	12.4	329
35389	0	19	2	4	96.5	153.7	40.85	40	11	16	104	3.57	2.375	3.827	24	70.72	20	3.94	12.7	105	1.518	10.26	72	0.689	362.8	142	4	105	280	32	7.6	33.6	7.8	57.8	0.9	0	2.6	0.6	4.4	0.1	0	5.02	148	43.7	87.2	29.5	33.9	12.4	322
35391	7	28	1	2	95.8	169	33.54	43	52	40	95	5.71	2.375	4.965	21	79.56	44	5.83	13.1	111	1.162	10.26	77	4.324	481.8	138	4.1	105	277	34	12.1	32.8	6.8	49.4	10.5	0.4	4	0.8	6	1.3	0	5.06	154	44	87.1	30.5	35	12.7	367
35392	0	64	1	4	106.8	167.7	37.98	39	25	23	96	3.57	2.4	6.129	26	97.24	25	5.88	14.1	65	0.872	11.97	68	1.366	374.7	138	4.3	106	275	29	7.6	30.7	9.6	52.6	4.1	3.1	2.3	0.7	4	0.3	0.2	4.92	146	44.2	89.7	29.5	32.9	13.8	249
35395	3	30	1	3	83.7	184	24.72	46	22	28	64	5.71	2.4	4.5	24	97.24	19	5.05	12	141	1.259	11.97	70	0.847	339	138	3.9	103	276	24	9.1	23.8	5.9	67.6	2.3	0.4	2.2	0.5	6.2	0.2	0	5.39	160	46	85.2	29.8	35	11.8	250
35396	0	83	2	3	46	158.9	18.22	41	28	48	56	2.86	2.225	4.913	27	53.04	19	5.44	10.7	230	1.227	6.84	69	0.61	237.9	135	3.9	97	268	28	4.4	23.8	6.3	68.4	1.2	0.4	1	0.3	3	0.1	0	4.82	148	43.5	90.3	30.6	33.9	11.4	370
35397	4	49	2	3	120.6	170.2	41.63	40	15	15	65	5.71	2.35	5.715	23	79.56	12	4.83	10.4	162	1.356	10.26	70	0.937	285.5	140	3.5	107	280	30	5.9	22.1	7.5	66.6	2.8	0.9	1.3	0.4	3.9	0.2	0.1	4.51	138	40.3	89.4	30.6	34.2	12.6	331
35402	0	36	2	1	77.7	153	33.19	30	23	23	55	2.14	2.15	6.853	21	53.04	12	4.88	15.8	99	1.388	6.84	59	2.879	267.7	138	3.6	106	273	29	7.8	23.2	7	68.4	1.2	0.3	1.8	0.5	5.3	0.1	0	3.56	121	33.7	94.6	33.9	35.8	12.3	277
35403	0	35	2	3	63.7	161.6	24.39	34	15	11	37	2.5	2.175	4.396	19	53.04	7	4.16	18.6	117	1.259	10.26	64	0.621	172.5	135	3.7	105	267	30	8.4	10.4	7.1	80.1	1.1	1.3	0.9	0.6	6.7	0.1	0.1	3.8	123	35.7	93.8	32.3	34.5	12.2	162
35407	1	67	1	4	95	166.3	34.35	41	22	22	99	5.36	2.275	4.551	25	106.08	35	7.88	10.9	143	1.195	8.55	72	1.705	446.1	140	4.1	105	283	31	8.6	15.9	5.9	74.4	3.1	0.7	1.4	0.5	6.4	0.3	0.1	4.55	141	42	92.6	30.8	33.3	13.2	278
35408	0	66	1	3	65.1	162.6	24.62	46	26	24	76	3.93	2.45	5.043	23	88.4	34	5.16	16.1	126	1.324	17.1	82	1.716	333.1	137	3.5	98	273	35	10.4	18.6	7.9	71.4	1.7	0.3	1.9	0.8	7.4	0.2	0	5.2	168	49.2	94.4	32.2	34	12	238
35410	5	42	1	2	85.1	171	29.1	43	53	29	76	7.14	2.325	5.043	25	106.08	31	5.83	20.8	119	0.872	8.55	73	3.376	428.3	140	3.4	103	282	30	9	26	9.5	58.8	5.5	0.4	2.3	0.9	5.3	0.5	0	5.45	173	50.7	92.9	31.7	34.2	12.5	345
35412	3	34	1	3	75.8	168.3	26.76	50	46	40	56	8.93	2.575	7.034	24	97.24	41	4.72	18.4	140	1.453	10.26	74	4.584	416.4	138	3.7	102	279	24	10.6	33.2	5.5	58.7	1.7	1	3.5	0.6	6.2	0.2	0.1	5.03	154	45.5	90.6	30.6	33.7	12.1	322
35413	0	63	1	3	77.2	173.9	25.53	43	15	21	55	5	2.45	4.551	29	88.4	21	5.22	16.3	131	1.066	13.68	70	0.756	345	144	4.2	105	287	27	5.5	22.5	9.6	64.8	2.5	0.5	1.2	0.5	3.6	0.1	0	5.18	161	49.4	95.5	31.1	32.5	12.5	228
35414	0	42	2	5	92.9	162.9	35.01	35	16	19	94	3.21	2.15	4.707	24	70.72	29	5.38	6.4	102	0.969	8.55	70	0.734	237.9	141	3.5	105	280	36	7.1	24	5.2	67	3.1	0.8	1.7	0.4	4.8	0.2	0.1	4.74	119	37.1	77.9	25	32	15.1	443
35419	6	19	1	1	69.7	166.6	25.11	41	32	34	88	3.93	2.15	4.189	21	61.88	22	5.72	13.1	152	1.582	10.26	68	1.276	291.5	134	3.9	104	268	27	6.8	32.3	9.1	48.7	9.6	0.4	2.2	0.6	3.3	0.7	0	5.08	154	46.7	91.8	30.4	33.1	11.9	230
35423	2	21	1	3	65.5	174.2	21.58	45	21	22	41	4.28	2.4	4.603	26	97.24	13	5.27	9.1	97	1.388	17.1	64	1.185	416.4	141	4.3	103	281	19	10.4	15.9	6.8	74.1	2.5	0.8	1.7	0.7	7.7	0.3	0.1	5.53	171	51.1	92.3	31	33.5	12.1	274
35424	4	50	2	4	53.7	165.2	19.68	46	33	28	72	2.14	2.475	4.732	22	70.72	30	5.72	14.7	92	1.388	8.55	73	0.542	172.5	140	3.4	105	277	27	4.7	51.5	4.8	40.5	2.7	0.5	2.4	0.2	1.9	0.1	0	3.88	122	36.3	93.4	31.5	33.7	12.3	336
35428	1	18	1	3	77.7	183.4	23.1	44	20	17	68	2.5	2.45	3.284	26	79.56	30	4.83	16.1	111	1.066	11.97	77	0.802	273.6	138	4.3	100	273	33	7.5	19.7	10.2	66.9	2.8	0.3	1.5	0.8	5	0.2	0	4.89	151	44.1	90.3	31	34.3	11.9	219
35430	2	66	2	3	74.6	164.7	27.5	38	15	19	51	4.28	2.475	3.181	27	79.56	18	4.77	12.9	114	1.453	8.55	73	0.914	178.4	138	4.2	103	275	35	8	46.5	6.6	44.2	2	0.7	3.7	0.5	3.5	0.2	0.1	4.63	143	42.2	91.3	30.8	33.7	12.4	294
35431	0	18	1	1	92.9	173.7	30.79	46	43	30	85	3.93	2.35	4.629	25	79.56	47	5	7.2	142	1.485	5.13	74	0.824	362.8	138	3.6	102	275	28	4.4	30.6	18.7	47.7	2.5	0.6	1.3	0.8	2.1	0.1	0	5.2	152	46.5	89.4	29.4	32.8	12.4	129
35432	0	84	1	3	69.6	177.3	22.14	42	17	27	84	5.36	2.4	5.922	23	123.76	24	5.5	19.9	176	1.195	15.39	78	1.411	380.7	139	3.9	102	278	35	8.6	25	7.9	62.9	3.4	0.9	2.2	0.7	5.4	0.3	0.1	4.86	162	48.3	99.2	33.2	33.5	12.1	381
35434	0	71	1	4	97.8	176.7	31.32	44	18	19	36	5	2.425	4.293	27	79.56	27	7.38	19.3	104	1.098	17.1	76	0.677	350.9	140	4.5	104	282	32	3.6	37.8	13.3	46.7	1.9	0.4	1.4	0.5	1.7	0.1	0	5.78	131	40.9	70.7	22.5	31.9	14.3	179
35437	4	66	2	3	73.9	159.8	28.94	44	22	23	99	7.14	2.45	5.819	26	70.72	7	5.27	12.2	161	1.518	15.39	71	1.773	303.3	140	4.1	102	282	27	6.9	24.9	6.9	64.7	2.7	0.8	1.7	0.5	4.5	0.2	0.1	4.45	131	38.3	85.8	29.3	34.2	12.7	252
35438	6	25	1	2	87.5	180.9	26.74	47	28	20	65	4.28	2.55	4.965	28	114.92	29	5.27	15.8	110	1.162	11.97	77	0.813	458	141	4.3	103	281	30	5.9	29.4	10.5	58.7	1.1	0.4	1.7	0.6	3.5	0.1	0	5.24	160	47.4	90.3	30.6	33.8	12.1	222
35441	7	20	1	4	95.1	177.2	30.29	44	27	21	68	2.86	2.5	4.448	26	97.24	31	4.39	13.6	128	1.55	11.97	73	0.982	386.6	137	4.2	101	271	29	6.6	40.4	14.4	42.5	1.9	0.9	2.7	1	2.8	0.1	0.1	4.57	145	43	94.1	31.7	33.7	12.4	392
35442	16	41	1	4	105.7	174.5	34.71	43	26	28	98	3.21	2.425	4.939	26	88.4	26	6.05	20.8	120	1.195	34.2	81	1.377	386.6	136	4.2	100	271	37	4.8	47.4	8.6	39.8	3.6	0.6	2.3	0.4	1.9	0.2	0	5.06	156	46.8	92.5	30.8	33.3	13	223
35444	2	80	1	3	78.8	167.9	27.95	42	24	28	74	9.28	2.35	5.689	26	114.92	11	4.55	16.3	154	1.292	10.26	73	0.948	404.5	140	4.3	105	283	31	6.4	21.1	8.9	65.3	4.1	0.7	1.4	0.6	4.2	0.3	0	3.86	129	36.3	94.3	33.6	35.6	12.2	266
35454	10	26	2	3	65.3	157.5	26.32	46	28	24	85	6.07	2.425	6.336	26	79.56	9	4.39	12.5	67	1.518	10.26	78	0.802	285.5	141	4	104	282	32	4.7	44.3	7	46.3	2.2	0.2	2.1	0.3	2.2	0.1	0	4.45	131	39.3	88.4	29.5	33.3	13.2	213
35455	1	53	2	4	125.2	175.5	40.65	41	25	26	78	5.36	2.475	4.5	24	79.56	21	5.77	12.5	145	1.356	11.97	70	1.716	410.4	140	3.8	106	280	29	7.4	28.2	6.6	63.5	1.6	0.2	2.1	0.5	4.7	0.1	0	4.56	141	42.1	92.4	30.9	33.5	12.5	204
35456	7	30	2	1	70.2	160.8	27.15	40	23	21	63	2.5	2.275	3.207	21	44.2	13	5.5	8.6	113	1.098	11.97	70	0.452	243.9	139	3.7	110	276	30	5.6	26.8	7.5	63.1	2.2	0.4	1.5	0.4	3.5	0.1	0	4.1	125	36	87.6	30.3	34.7	12.5	358
35457	0	23	2	1	47.4	163.6	17.71	45	26	53	51	3.21	2.3	3.698	25	61.88	13	4.11	3.9	169	1.485	6.84	68	0.723	124.9	140	3.4	104	277	23	8.6	35.3	5.2	57.8	1.2	0.6	3	0.4	5	0.1	0.1	4.45	136	39.3	88.2	30.4	34.5	12.6	274
35458	6	23	1	3	72.2	178.7	22.61	42	14	18	55	4.28	2.4	3.595	28	88.4	15	5.05	17.9	89	1.421	15.39	66	0.689	374.7	140	4.1	104	279	24	6.8	34.2	8.5	54.3	2.3	0.7	2.3	0.6	3.7	0.2	0	5.16	158	46.4	89.8	30.5	33.9	12.9	188
35464	2	28	1	4	68.9	169.9	23.87	47	17	20	51	3.93	2.5	5.25	27	97.24	33	5.11	20.8	87	1.55	22.23	79	0.892	232	140	3.6	102	278	32	6.7	33.9	12.5	50.8	2.2	0.6	2.3	0.8	3.4	0.1	0	5.31	154	47.3	89.2	29.1	32.7	12.1	274
35466	0	25	2	1	69.6	162	26.52	33	12	14	87	2.14	2.325	4.862	22	44.2	11	4	19.5	115	1.388	10.26	65	2.89	261.7	140	3.9	108	276	32	9.4	16	3.9	78.7	1.3	0.2	1.5	0.4	7.4	0.1	0	3.61	118	34	94.1	32.5	34.6	13.1	198
35469	0	45	1	3	81.2	178	25.63	44	39	31	46	3.21	2.425	4.241	25	106.08	32	5.38	16.3	132	1.098	15.39	76	0.61	339	140	4.2	104	278	32	8	36.8	9	52.5	0.9	0.9	2.9	0.7	4.2	0.1	0.1	4.89	164	47.2	96.5	33.6	34.8	13	307
35475	0	67	2	3	94.8	167.2	33.91	41	17	26	66	3.57	2.325	5.612	20	88.4	30	5.83	6.6	124	1.259	11.97	72	1.095	333.1	140	3.8	107	279	31	8.2	33.7	6.4	53.4	5.7	0.9	2.8	0.5	4.4	0.5	0.1	4.64	135	41.8	90.4	29.1	32.3	12.5	302
35482	1	40	1	3	88.5	173	29.57	43	25	22	75	4.28	2.525	6.801	23	97.24	29	9.94	10.4	117	1.485	10.26	75	1.66	309.3	138	4.7	101	280	32	7.9	29.3	7.5	61.2	1.3	0.8	2.3	0.6	4.8	0.1	0.1	5.48	152	46.3	84.3	27.9	33.1	13.4	437
35486	8	36	1	4	80.1	178	25.28	38	41	34	69	2.14	2.275	3.931	24	97.24	86	4.94	23.3	112	1.066	18.81	78	1.874	368.8	140	3.8	104	276	40	6.9	32.6	20.2	45.2	1.7	0.4	2.2	1.4	3.1	0.1	0	5.88	147	45.2	77	25	32.5	16.4	170
35487	5	19	2	3	83.1	168.8	29.16	42	19	21	64	3.93	2.3	3.595	23	79.56	14	5.05	30.8	152	1.001	18.81	68	0.779	345	140	3.9	108	278	26	5	28.8	8.2	61.5	1.2	0.3	1.4	0.4	3.1	0.1	0	4.94	151	43.6	88.2	30.7	34.8	12.8	213
35488	0	43	1	3	68.1	171.1	23.26	43	23	23	39	3.93	2.425	4.189	22	79.56	13	5.38	14	119	1.292	8.55	75	1.264	333.1	138	4.6	102	275	32	8.8	20.2	6.4	68.3	3	2.2	1.8	0.6	6	0.3	0.2	5.66	178	51.3	90.5	31.4	34.7	12.2	298
35489	1	27	1	1	78.3	176.9	25.02	43	22	17	64	3.57	2.325	4.758	25	88.4	16	4.94	13.6	111	1.13	6.84	70	0.531	303.3	140	4.1	106	278	27	6.6	28.4	6.4	61.6	2.8	0.9	1.9	0.4	4.1	0.2	0.1	5.07	156	47.8	93.2	30.3	32.5	12.6	308
35490	3	35	2	1	67	165	24.61	40	13	21	70	5	2.2	4.319	21	79.56	11	5.88	8.1	105	1.388	6.84	62	1.434	273.6	137	3.7	105	275	22	7.1	27.3	8.1	62.9	1.1	0.6	1.9	0.6	4.5	0.1	0	4.59	134	39	85.1	29.1	34.2	12.8	231
35492	0	19	2	1	98.2	161.4	37.7	35	14	16	55	1.07	2.3	5.689	20	44.2	11	4.39	18.6	100	1.324	6.84	65	1.298	243.9	135	3.8	104	266	30	8.6	17.4	6.5	74.1	1.7	0.3	1.5	0.6	6.4	0.1	0	4.97	127	37.4	75.3	25.6	34	13.3	210
35493	0	69	1	3	80.8	169.6	28.09	40	15	16	65	7.5	2.325	4.034	24	97.24	9	7.77	27.2	119	1.227	11.97	69	1.603	374.7	138	4.4	106	281	29	7.8	11	7.2	80.6	1.3	0.1	0.9	0.6	6.3	0.1	0	5.01	141	41.2	82.4	28.1	34.1	13.4	210
35495	0	76	2	1	52.2	151.6	22.71	47	21	26	88	4.28	2.4	5.56	24	61.88	11	5.44	11.8	125	1.195	6.84	77	0.881	226	141	3.6	104	281	30	6.6	40.8	8.6	48.4	1.8	0.4	2.7	0.6	3.2	0.1	0	4.92	156	46.8	96	32.2	33.5	11.5	135
35497	1	24	1	3	79.6	173.2	26.53	45	13	22	36	3.21	2.325	5.327	25	97.24	14	5.44	16.3	108	1.421	10.26	72	1.626	350.9	140	3.8	102	278	27	6.7	28.1	7.4	62.8	1.1	0.6	1.9	0.5	4.2	0.1	0	5.14	147	44.1	85.7	28.4	33.2	12	225
35500	1	39	2	3	67.2	164.9	24.71	44	15	22	71	1.43	2.275	5.094	25	70.72	22	5.44	16.7	142	1.259	6.84	69	2.337	243.9	136	4.1	102	269	25	5.1	50.7	6.1	40.4	2.3	0.5	2.6	0.3	2.1	0.1	0	4.06	129	37.8	93.3	32	34.2	12.5	344
35501	7	54	2	3	84.6	158.1	33.85	38	42	28	43	6.07	2.275	4.474	26	61.88	26	7.33	11.3	167	1.227	6.84	62	3.376	255.8	138	3.4	103	279	24	5.2	38.6	9	48.9	3.2	0.4	2	0.5	2.5	0.2	0	4.86	151	43	88.4	31	35.1	12.3	287
35504	0	22	2	4	48.9	158.7	19.42	45	12	27	42	3.57	2.35	5.405	21	70.72	22	4.61	16.3	155	1.259	6.84	78	1.761	374.7	137	4.2	102	272	33	13.6	30.7	8.1	58.5	2.5	0.3	4.2	1.1	8	0.3	0	4.16	144	41.3	99.4	34.7	35	12.1	322
35505	16	30	1	3	71.6	176.5	22.98	47	75	50	62	3.93	2.45	5.767	25	79.56	72	5.5	19.2	159	1.518	8.55	73	2.021	356.9	137	4.1	99	273	25	11	19.7	5.9	73.6	0.8	0	2.2	0.6	8.1	0.1	0	5.07	162	47	92.7	32	34.5	12.3	271
35506	12	38	1	1	92.4	167.6	32.89	44	39	25	107	2.86	2.475	7.137	25	70.72	41	4.72	19.9	115	1.518	11.97	75	3.172	386.6	140	3.9	104	277	31	6.4	31.1	7.3	57.4	3.9	0.3	2	0.5	3.7	0.2	0	5.06	169	47.2	93.2	33.4	35.8	12.1	188
35509	7	43	1	1	100.2	171.7	33.99	39	53	30	79	4.64	2.375	5.844	25	70.72	39	7.05	20.1	118	1.13	30.78	69	3.285	309.3	136	4	101	274	30	8.2	27.8	3.7	66.1	2.3	0	2.3	0.3	5.4	0.2	0	5.58	167	49.2	88.2	30	34	13	331
35513	2	26	2	2	74.4	162.4	28.21	35	21	22	48	2.5	2.3	5.224	21	61.88	16	5.33	22.4	104	1.13	6.84	66	1.976	190.3	135	3.6	105	268	31	12.7	15.1	6.1	77.2	1.6	0	1.9	0.8	9.8	0.2	0	3.92	127	36.8	94.1	32.5	34.4	12.4	272
35515	0	58	1	4	74.4	162.6	28.14	45	19	22	91	4.28	2.425	3.879	26	106.08	27	5.83	17.7	123	1.162	13.68	70	1.321	386.6	143	4	105	285	25	3.9	26.5	11.8	58.9	2	0.8	1	0.5	2.3	0.1	0	5.64	133	42.6	75.5	23.6	31.2	13.3	235
35521	0	25	1	4	180.2	196.7	46.57	44	43	29	61	3.57	2.475	5.379	25	88.4	53	5.33	17.6	136	1.388	15.39	75	0.813	458	135	4.4	101	269	32	6.6	22.1	6.2	70.7	0.9	0.1	1.5	0.4	4.7	0.1	0	5.14	150	46.2	89.9	29.3	32.7	12.7	240
35523	11	18	2	1	63.6	165.1	23.33	47	18	21	80	4.64	2.5	4.603	25	61.88	10	5.16	12.9	98	1.227	8.55	72	1.614	208.2	140	3.6	103	279	25	9.4	22.4	6.1	70	0.8	0.6	2.1	0.6	6.6	0.1	0.1	4.54	140	40.4	89.1	30.8	34.7	12.4	275
35524	3	18	2	4	52.1	161.1	20.07	44	17	21	46	2.86	2.4	3.129	22	70.72	11	4.33	5.2	100	1.421	5.13	72	0.463	226	140	3.9	105	276	28	4.8	30.1	5.6	61.5	2.5	0.3	1.4	0.3	3	0.1	0	4.74	123	36.8	77.7	25.9	33.4	13.4	301
35525	0	43	1	5	97.1	180.9	29.67	41	29	22	45	3.93	2.325	6.206	24	79.56	44	4.61	18.6	108	1.195	18.81	66	1.423	345	136	3.8	103	270	24	7.2	40.8	7.7	47	2	2.4	2.9	0.6	3.4	0.1	0.2	5.2	158	46.9	90.1	30.3	33.7	12.5	295
35528	2	71	1	3	88.4	189.8	24.54	44	21	27	74	3.21	2.4	5.405	28	88.4	41	6.83	17.4	158	1.13	20.52	81	2.066	398.5	140	3.9	97	279	37	8.1	22.1	8.5	66.9	1.9	0.5	1.8	0.7	5.4	0.2	0	5.05	157	47	93.5	31.3	33.4	12.4	200
35529	1	50	1	3	83.8	169.2	29.27	47	35	19	49	5.71	2.35	5.379	26	97.24	19	6.33	13.4	122	1.162	8.55	74	2.585	309.3	142	4.3	104	285	27	9.5	39.5	9.9	44.2	5.6	0.9	3.8	0.9	4.2	0.5	0.1	5.07	160	46.8	92.4	31.5	34.2	12.2	260
35530	12	44	2	2	54.2	149	24.41	43	18	20	65	3.93	2.35	6.181	23	61.88	8	4.72	9.3	95	1.356	6.84	71	1.66	327.1	137	4.2	101	272	28	6.8	28.5	8.1	60.1	2.3	1	1.9	0.6	4.1	0.2	0.1	4.18	134	38.7	92.4	32	34.6	12	413
35531	10	40	1	3	107.3	185.4	31.22	44	69	31	92	4.28	2.4	6.129	22	70.72	109	4.22	21.9	156	1.388	17.1	73	2.179	350.9	139	3.9	105	276	29	7.6	31.1	10.4	56.3	2	0.3	2.4	0.8	4.3	0.2	0	4.98	163	47.6	95.5	32.8	34.3	13	246
35535	1	85	2	3	54.6	158.2	21.82	42	17	31	87	4.64	2.45	6	26	79.56	27	4.66	27.9	218	1.098	10.26	68	0.96	255.8	140	3.8	107	279	26	6.4	21	9.5	68.3	1.1	0.2	1.3	0.6	4.4	0.1	0	4.11	136	41.3	100.7	33.3	33	12.8	241
35541	0	25	2	4	67	160.3	26.07	40	18	23	52	3.21	2.35	5.482	22	70.72	15	4.66	15.6	114	0.969	10.26	75	1.14	208.2	138	3.6	106	274	35	6.1	30	5.6	62.2	2.1	0.1	1.8	0.3	3.8	0.1	0	4.61	129	37.8	81.8	28	34.2	13	343
35543	2	54	2	4	89.8	167.9	31.85	37	23	27	98	2.86	2.325	4.913	27	79.56	28	5.88	7.9	159	1.388	5.13	63	0.508	345	142	4	105	282	26	4.6	30.8	9.8	53.4	5.2	0.8	1.4	0.5	2.5	0.2	0	4.36	129	38.7	88.7	29.8	33.7	13.4	299
35545	0	24	2	1	72.2	156.5	29.48	34	20	23	51	2.14	2.225	5.25	22	53.04	12	4.05	9.7	119	1.324	10.26	68	3.037	208.2	137	3.6	105	270	34	9.6	14.6	3.5	79.4	2.5	0	1.4	0.3	7.6	0.2	0	4.9	127	37.2	75.9	26.1	34.3	13.3	277
35547	0	73	1	3	87.2	179.3	27.12	47	21	27	64	7.14	2.35	4.267	28	106.08	26	5	12.7	120	1.001	20.52	74	1.242	380.7	140	3.9	102	282	27	7.5	31.5	10.4	55.2	2.3	0.8	2.4	0.8	4.1	0.2	0.1	4.66	154	43.8	94	33.2	35.3	12.5	260
35548	4	24	2	4	57.3	143.5	27.83	35	43	56	72	1.07	2.375	5.896	22	53.04	98	4.16	40.1	162	1.292	25.65	64	1.727	291.5	139	3.7	105	273	29	6.3	22.7	9.9	65.8	0.8	0.9	1.4	0.6	4.1	0.1	0.1	3.7	125	35.3	95.3	33.8	35.4	12.4	165
35549	2	70	2	1	61.4	158.7	24.38	41	14	20	102	2.86	2.275	5.844	25	53.04	30	6.77	7.7	121	1.195	13.68	81	1.231	214.1	140	3	103	279	40	7.5	29.7	11.2	57.6	0.8	0.8	2.2	0.8	4.3	0.1	0.1	4.09	126	38.7	94.4	30.8	32.7	12	304
35550	0	24	1	1	73.6	160.7	28.5	45	74	60	106	5.36	2.35	4.034	25	70.72	20	5.22	28.1	157	1.356	10.26	77	1.795	279.6	138	4	101	276	32	7.5	40.1	8.5	43.5	7	0.9	3	0.6	3.3	0.5	0.1	5.55	164	48.8	87.9	29.5	33.7	11.9	287
35551	0	80	2	3	82.8	154.7	34.6	39	14	20	104	8.57	2.425	5.844	27	97.24	14	5	7.3	106	1.162	15.39	65	1.332	362.8	140	4	102	283	26	6.2	23	4.9	69.6	1.7	0.8	1.4	0.3	4.3	0.1	0	4.84	131	39.6	81.9	27.2	33.2	12.9	254
35552	12	23	2	3	52.8	164.2	19.58	43	19	23	89	2.86	2.4	2.56	25	79.56	11	4.55	15.4	124	1.162	8.55	70	0.429	243.9	141	3.8	107	279	27	9.6	36.6	8.1	52.9	2	0.4	3.5	0.8	5.1	0.2	0	4.72	156	46.9	99.3	33.1	33.3	11.7	222
35554	4	20	1	3	82.6	170.3	28.48	44	35	27	111	1.79	2.375	4.422	29	88.4	33	4.88	7.5	135	1.485	20.52	71	0.689	422.3	138	3.6	98	272	27	9.7	23.7	7.4	58.9	9.2	0.8	2.3	0.7	5.7	0.9	0.1	5.72	159	48.1	84.1	27.7	32.9	13.1	313
35559	3	62	2	3	88.5	169.1	30.95	40	43	50	79	2.14	2.325	5.405	26	53.04	108	8.6	11.5	122	1.324	15.39	65	2.213	243.9	142	4	102	284	25	6.3	38.7	10.4	48.8	1.8	0.4	2.4	0.7	3.1	0.1	0	4.82	140	41.7	86.4	29	33.6	12.5	238
35560	0	18	2	4	54.6	152	23.63	41	13	21	49	2.86	2.4	4.344	27	70.72	7	3.77	7.2	126	1.421	6.84	76	0.519	208.2	138	4.1	102	272	35	9.6	33.7	8.9	55.7	1.3	0.4	3.2	0.9	5.3	0.1	0	4.9	130	40	81.4	26.5	32.5	12.2	255
35564	4	66	2	3	77.5	152.9	33.15	37	11	15	59	3.21	2.35	7.706	24	53.04	11	4.88	13.8	93	1.356	11.97	71	1.784	356.9	140	4.2	102	278	34	9.3	34.4	3.9	57.8	3.3	0.6	3.2	0.4	5.4	0.3	0.1	4.67	148	42.7	91.4	31.6	34.6	12.5	400
35567	1	47	1	3	102.9	182.5	30.9	45	39	22	62	5.36	2.3	6.181	25	79.56	60	5.61	13.3	96	1.227	13.68	73	1.49	333.1	140	3.8	105	280	28	8.4	30	10.9	57.4	1.6	0.2	2.5	0.9	4.8	0.1	0	4.96	163	48.4	97.5	32.8	33.7	11.1	304
35569	0	85	1	3	63.9	168.2	22.59	44	25	31	71	8.21	2.525	5.146	23	132.6	18	6.11	22	147	1.259	17.1	72	1.524	345	142	4.2	107	287	28	7.6	17.3	9	70.1	2.9	0.7	1.3	0.7	5.3	0.2	0.1	4.73	147	44.7	94.3	31	32.8	12	237
35570	2	18	2	4	83.9	154.8	35.01	39	21	22	84	1.07	2.375	5.353	23	53.04	29	4.61	5.9	117	1.485	8.55	68	0.948	321.2	136	4	103	268	29	5.6	42.2	13.7	42.4	1	0.8	2.4	0.8	2.4	0.1	0	4.35	125	37.2	85.5	28.8	33.7	11.9	353
35571	4	22	2	3	54.3	164.8	19.99	42	16	19	65	2.86	2.35	5.198	25	79.56	10	4.39	26.3	101	0.904	10.26	75	1.174	273.6	140	3.9	103	277	33	7.6	21.6	8.6	66.7	2.7	0.4	1.6	0.7	5.1	0.2	0	4.46	138	40.9	91.6	30.9	33.7	11.4	260
35572	5	40	1	3	73.8	172	24.95	50	22	28	35	3.21	2.375	5.094	20	70.72	8	4.83	5.7	85	1.13	8.55	65	1.321	356.9	140	3.6	107	277	15	6.4	28.7	5.3	63.5	1.9	0.6	1.8	0.3	4.1	0.1	0	4.03	115	34.8	86.2	28.4	32.9	14.4	233
35573	1	63	2	1	61.9	151	27.15	37	22	24	100	3.93	2.375	4.06	25	53.04	21	6.33	10.7	130	1.13	13.68	79	1.456	190.3	141	3.8	106	282	41	7.1	25.4	2.9	68.2	3.5	0.1	1.8	0.2	4.8	0.2	0	4.69	144	43.3	92.3	30.7	33.3	12.7	268
35575	1	33	2	1	99	147.3	45.63	38	32	22	73	3.21	2.4	4.888	22	35.36	36	4.88	6.4	134	1.485	8.55	76	1.694	172.5	137	3.8	103	272	37	6.8	35.7	4.7	57.1	1.7	0.9	2.4	0.3	3.9	0.1	0.1	4.98	133	39.7	79.6	26.7	33.5	13.4	295
35577	0	38	2	3	53.6	156.7	21.83	39	19	25	59	3.57	2.2	4.681	21	70.72	19	4.11	10.2	103	1.259	6.84	70	0.553	279.6	138	4.4	107	273	31	9.1	21.7	8.4	66.8	2.5	0.4	2	0.8	6.1	0.2	0	4.3	139	40.7	94.6	32.3	34.2	12.3	458
35578	0	68	1	3	92.1	168.8	32.32	41	23	26	60	5.36	2.35	4.707	20	97.24	21	4.66	20.2	127	1.162	15.39	67	1.118	458	141	4.1	109	281	26	6.2	18.7	7.4	72.4	1	0.6	1.2	0.5	4.5	0.1	0	4.32	143	41.7	96.4	33	34.3	12.8	263
35580	0	44	2	3	55.4	159.9	21.67	42	31	35	26	5.36	2.4	3.75	26	70.72	15	4.72	24.2	115	1.388	10.26	72	1.14	202.2	136	3.9	102	272	30	8.7	33.4	7	58	1	0.6	2.9	0.6	5	0.1	0.1	4.61	145	43.3	93.7	31.4	33.5	12.3	385
35586	1	67	2	1	61.7	159.7	24.19	42	20	19	55	7.85	2.3	4.758	29	79.56	10	8.33	13.6	142	1.356	15.39	70	0.542	190.3	140	4.5	102	286	28	3.8	26.5	7.9	63.3	1.6	0.8	1	0.3	2.4	0.1	0	4.62	139	41.6	90	30.1	33.4	15.6	137
35592	0	85	2	3	48.3	144.5	23.13	35	16	27	107	3.21	2.2	8.741	21	61.88	25	4.16	16.8	174	1.001	6.84	61	4.877	267.7	143	3.7	106	282	25	4.3	22.5	9.5	66.1	0.9	1.2	1	0.4	2.8	0	0.1	4.36	142	41.1	94.1	32.5	34.5	13.1	274
35593	1	39	1	5	68.4	170.9	23.42	50	32	23	60	6.07	2.4	6.051	27	106.08	36	5.61	25.4	126	1.033	20.52	81	1.332	517.5	141	3.6	102	283	31	10.3	30.1	9	58.5	1.9	0.4	3.1	0.9	6	0.2	0	5.18	165	48.4	93.3	31.7	33.9	11.4	312
35594	0	49	2	1	63.7	169.8	22.09	40	16	25	54	7.14	2.325	5.948	24	97.24	8	6.44	15.8	99	1.356	3.42	68	1.4	196.3	140	4	106	283	28	7.9	37.8	5.5	53.8	2	0.9	3	0.4	4.3	0.2	0.1	4.14	135	39.3	94.9	32.6	34.3	11.6	308
35602	0	85	2	3	55.2	153.5	23.43	43	12	18	53	6.78	2.45	6.413	26	106.08	17	4.88	10	137	1.162	15.39	66	0.926	422.3	140	3.3	101	281	23	10.3	19.1	8	71.6	0.8	0.6	2	0.8	7.4	0.1	0.1	5.24	149	44.7	85.2	28.5	33.4	15.1	345
35604	1	25	2	3	96.3	162.9	36.29	38	16	15	84	3.93	2.3	5.974	22	61.88	15	5.5	14.9	113	0.969	18.81	75	0.926	291.5	138	3.9	105	275	37	8.3	24.4	4.4	68.8	1.7	0.9	2	0.4	5.7	0.1	0.1	4.35	128	38.1	87.6	29.5	33.7	13.2	286
35607	13	48	1	3	117.9	173.9	38.99	42	30	28	83	6.43	2.375	6.051	21	97.24	26	4.61	15.8	136	1.388	18.81	81	3.048	410.4	140	4.1	107	280	39	10.9	31	7.5	58.8	2.4	0.3	3.4	0.8	6.4	0.3	0	5.19	165	47.5	91.6	31.8	34.8	12.5	220
35609	0	64	2	3	82.3	160.2	32.07	46	16	20	62	6.07	2.45	7.784	28	88.4	15	6.11	7.9	117	1.388	8.55	78	1.581	416.4	140	4.8	101	282	32	8.1	22	9.4	65.6	2.6	0.4	1.8	0.8	5.3	0.2	0	4.97	137	42.8	86.1	27.6	32	13.6	397
35614	7	73	1	3	68.4	171	23.39	40	31	30	65	9.64	2.4	4.267	24	114.92	14	6.33	13.6	152	1.259	13.68	67	0.711	255.8	143	4.2	108	291	27	4.2	22.4	15.4	58.4	3.5	0.4	0.9	0.6	2.5	0.1	0	4.43	148	43.4	97.9	33.3	34	14.1	182
35616	6	51	2	4	127.4	161.2	49.03	39	16	19	135	5.71	2.4	5.87	25	70.72	23	7.44	11.8	174	1.292	15.39	73	0.858	523.4	137	4	102	277	34	7.5	29	7.6	60.5	2.5	0.4	2.2	0.6	4.5	0.2	0	4.61	131	38.7	83.9	28.5	34	12.9	366
35617	2	81	2	1	76.7	154.2	32.26	46	19	23	58	5.36	2.475	5.612	26	79.56	15	5.16	20.1	148	1.388	13.68	71	1.964	422.3	139	3.9	101	278	25	5.1	33.9	9.1	53.3	3.1	0.6	1.7	0.5	2.7	0.2	0	4.56	136	39.8	87.3	29.7	34	11.6	197
35618	1	18	1	3	82.4	183.1	24.58	47	35	36	93	5.71	2.55	3.155	26	106.08	17	4.5	16.8	162	1.485	10.26	71	0.869	249.8	138	4	101	276	24	9.6	25.4	7.4	64.6	1.7	0.9	2.4	0.7	6.2	0.2	0.1	5.15	167	49.4	95.7	32.4	33.9	12.3	347
35620	1	83	2	3	73.5	162.8	27.73	39	17	25	45	4.28	2.15	5.431	26	70.72	17	4.94	16.1	191	1.582	8.55	75	0.813	184.4	137	4.2	100	273	36	6.1	33.4	12.5	51.3	2.3	0.5	2	0.8	3.1	0.1	0	4.44	138	42.5	95.7	31.1	32.5	14.5	310
35621	3	20	2	3	86.5	163	32.56	42	15	34	44	3.57	2.425	4.732	25	53.04	12	4.11	24	98	1.292	11.97	72	1.671	249.8	138	3.3	102	273	30	9.1	36.7	7.1	51.1	4.6	0.6	3.3	0.6	4.7	0.4	0.1	4.47	131	38.7	86.6	29.3	33.8	14.7	311
35624	1	62	2	3	46.1	156.9	18.73	46	18	34	109	1.07	2.475	5.948	25	44.2	172	4.44	34.6	116	1.227	11.97	78	1.479	249.8	132	3.8	94	260	32	5.9	24.8	12.3	58.2	2.7	2	1.5	0.7	3.4	0.2	0.1	4.95	174	51.7	104.4	35.2	33.7	13.1	250
35625	1	63	2	3	66.3	169.6	23.05	45	22	22	50	5	2.475	6.749	25	61.88	24	6.83	26	120	1.066	17.1	71	2.766	273.6	140	3.5	104	281	26	7.8	32	9.9	55.5	1.3	1.4	2.5	0.8	4.3	0.1	0.1	4.31	138	41.6	96.6	31.9	33.1	12.2	371
35626	0	85	2	1	52	145.9	24.43	42	16	20	63	3.93	2.3	5.741	28	53.04	11	5.05	18.6	163	1.292	6.84	72	1.377	232	140	3.6	103	278	30	4.9	34.8	19.6	44.9	0.4	0.3	1.7	1	2.2	0	0	4.61	141	42.4	91.8	30.5	33.2	14.2	132
35627	14	19	1	4	83.2	187.1	23.77	41	68	37	87	3.21	2.45	3.233	26	88.4	22	4.94	8.8	155	1.453	13.68	67	0.474	404.5	143	4.2	108	283	25	9	25.3	8.9	60.3	2	3.5	2.3	0.8	5.4	0.2	0.3	5.2	156	46.4	89.3	30.2	33.8	11.5	253
35628	6	28	2	1	80.4	159	31.8	30	13	20	134	1.43	2.275	7.655	20	35.36	5	4	7.5	95	1.324	5.13	59	3.105	160.6	136	3.9	108	267	30	7.9	18.5	8	71.9	0.9	0.6	1.5	0.6	5.7	0.1	0	4.24	116	36	85.1	27.3	32.1	14.4	227
35630	0	19	1	4	71.3	184.7	20.9	47	14	19	93	2.5	2.4	4.267	26	88.4	15	4.77	9.1	106	1.453	13.68	80	0.835	345	140	3.5	103	277	33	9.1	44	6.8	46.1	1.8	1.3	4	0.6	4.2	0.2	0.1	4.98	159	48.5	97.3	32	32.9	11.6	236
35632	0	41	1	4	98.4	175.7	31.88	40	19	19	75	3.21	2.375	5.431	27	114.92	24	4.72	7.5	111	1.098	13.68	67	0.903	291.5	143	3.5	107	283	28	5.1	23.9	6.3	69.2	0.7	0	1.2	0.3	3.5	0	0	4.51	138	41	90.7	30.6	33.7	12.5	300
35633	7	58	2	3	61	172	20.62	43	16	26	61	5.36	2.3	5.689	26	70.72	11	4.5	12.7	176	1.55	11.97	69	0.418	255.8	138	3.7	103	276	27	7.5	25.1	8.1	65	1.4	0.4	1.9	0.6	4.9	0.1	0	3.95	126	37.2	94.4	32	33.9	13	317
35637	0	19	1	1	75.8	174.3	24.95	50	28	26	93	2.5	2.4	4.939	23	88.4	24	5.38	21.1	156	1.259	13.68	91	0.61	452	138	3.6	100	274	41	10.5	25	8.1	64.9	1.7	0.3	2.6	0.9	6.8	0.2	0	5.45	166	49.3	90.6	30.5	33.7	11.6	343
35638	1	37	2	4	58.6	161.1	22.58	43	13	18	50	4.28	2.475	4.577	24	61.88	11	5.44	8.2	128	1.098	10.26	80	0.723	279.6	139	3.9	105	277	37	4.3	33.4	7.3	42.8	15.8	0.8	1.4	0.3	1.8	0.7	0	4.55	131	38.8	85.4	28.8	33.8	12.7	205
35639	1	38	2	1	61.1	154.3	25.66	37	18	24	49	2.86	2.15	4.577	21	53.04	19	5	17	115	1.033	5.13	70	1.219	208.2	136	3.4	105	270	33	8.7	24.5	5.1	69.4	0.8	0.3	2.3	0.5	5.7	0.1	0	7.9	197	52.1	50.8	21.9	38.7	12.4	286
35641	2	18	2	1	57.1	167.8	20.28	45	10	19	64	3.93	2.475	4.112	23	53.04	9	3.22	14	121	1.518	11.97	77	0.824	220.1	137	3.8	101	271	32	6.7	33.6	8.8	45.8	10.9	0.9	2.3	0.6	3.1	0.7	0.1	4.22	131	38.3	91	31	34.1	13.3	205
35642	6	20	1	3	60.6	172.2	20.44	48	18	18	69	3.21	2.45	5.069	25	79.56	17	5.33	36	110	1.485	23.94	78	1.377	392.6	137	3.8	100	272	30	8.2	40.7	10	46.8	2	0.6	3.3	0.8	3.8	0.2	0	5.41	165	49.4	91.4	30.6	33.5	12.4	269
35644	0	18	1	4	108.8	186.2	31.38	50	14	23	66	3.21	2.55	4.086	24	97.24	9	4.22	9.9	103	1.162	18.81	78	1.31	380.7	140	3.4	102	277	27	5.2	51.5	8.5	37.3	2.3	0.5	2.7	0.4	1.9	0.1	0	5.14	149	44.3	86.3	29	33.6	13.1	229
35646	0	46	1	3	76.8	170.7	26.36	42	33	23	59	3.93	2.375	6.31	25	97.24	37	4.83	13.8	122	1.098	13.68	66	1.095	362.8	142	3.7	106	282	24	5.1	25.2	9.4	61.7	3.3	0.4	1.3	0.5	3.1	0.2	0	4.53	135	40.3	88.8	29.8	33.6	12.5	251
35651	0	31	1	3	114.5	191.8	31.12	44	34	36	52	3.21	2.4	5.974	23	88.4	12	5.22	27.6	223	1.324	42.75	65	2.484	481.8	138	4.3	104	274	21	5.9	29.9	11.6	53.7	4.5	0.3	1.8	0.7	3.2	0.3	0	5.34	167	48	90.1	31.2	34.7	12.4	409
35652	0	65	1	1	96.6	165	35.48	38	45	28	82	5.36	2.175	4.396	22	106.08	38	7.49	25.8	200	0.904	13.68	65	1.694	440.2	139	4.2	108	280	27	6.3	26	7.6	64	2	0.3	1.6	0.5	4	0.1	0	5.35	160	45.9	85.7	29.8	34.8	13.2	291
35654	0	56	2	1	83	164.7	30.6	42	32	29	108	7.5	2.4	7.861	26	61.88	61	8.1	22	121	1.615	11.97	75	2.653	386.6	143	3.9	103	291	33	8.4	37.6	5.6	53.1	2.9	0.9	3.2	0.5	4.5	0.2	0.1	4.89	152	44.9	91.6	31.1	33.8	12	336
35655	2	42	1	3	91.8	174.2	30.25	44	23	22	62	5.36	2.35	4.319	22	114.92	20	5.27	13.4	114	1.421	6.84	68	2.619	404.5	143	4.1	107	286	24	6.1	34.8	8.8	52.7	2.9	0.9	2.1	0.5	3.2	0.2	0.1	4.93	156	45	91.4	31.7	34.7	12.5	254
35657	2	29	2	4	58.6	152.6	25.16	31	28	25	43	1.79	2.4	6.672	23	44.2	8	4.33	10.4	79	1.518	5.13	60	1.592	184.4	137	3.7	104	270	29	10.5	11.8	1.7	83.6	1.8	1.2	1.2	0.2	8.8	0.2	0.1	3.89	119	35.4	91.2	30.6	33.5	17	243
35659	4	53	2	4	74.1	151.5	32.28	41	39	40	99	5	2.45	6.181	27	79.56	40	4.72	11.3	118	1.259	8.55	77	1.219	315.2	139	3.9	102	277	36	4.8	43.3	8.4	42.8	4.1	1.4	2.1	0.4	2.1	0.2	0.1	4.86	141	42.4	87.3	29	33.2	12.8	353
35661	2	19	1	4	102.8	187.4	29.27	44	17	21	63	3.21	2.4	3.698	27	97.24	17	5.05	18.6	207	1.518	15.39	70	1.411	333.1	140	3.9	103	278	26	4.9	35.6	6.6	52.3	5.4	0.2	1.7	0.3	2.6	0.3	0	5.07	165	48.4	95.6	32.7	34.2	12.3	261
35662	9	34	2	3	73.5	165.4	26.87	35	18	20	61	2.86	2.325	7.267	20	53.04	9	4.11	19.3	88	1.162	6.84	65	4.471	243.9	136	3.8	104	269	30	13.1	15.9	4.9	77.6	1	0.7	2.1	0.6	10.2	0.1	0.1	3.93	121	34.9	88.9	30.8	34.7	13	299
35667	8	73	2	3	94.7	154	39.93	41	23	29	57	7.14	2.325	4.112	24	123.76	17	6.44	9.7	109	1.227	11.97	73	3.014	511.5	139	4.2	103	281	33	10.5	23.2	7.1	58.6	10.5	0.6	2.4	0.7	6.2	1.1	0.1	3.99	122	35.8	89.7	30.7	34.2	12.9	420
35668	2	81	2	3	80.5	168.9	28.22	39	18	22	60	1.79	2.325	4.267	24	79.56	10	6.33	15	119	1.066	11.97	66	1.129	350.9	141	4	107	279	28	6.9	29	7.3	61.6	1	1.2	2	0.5	4.3	0.1	0.1	4.65	143	42.2	90.6	30.7	33.8	12.1	235
35669	6	19	1	3	78.7	189.1	22.01	48	16	24	65	3.93	2.4	3.75	27	79.56	11	4.88	17.6	134	1.421	49.59	71	0.768	333.1	141	4	104	280	23	7.8	27.7	4.8	63.3	3.2	1	2.2	0.4	4.9	0.2	0.1	5.31	167	48.8	91.9	31.4	34.2	11.9	219
35673	0	71	1	3	99.4	187.2	28.36	44	17	22	87	6.78	2.425	5.87	25	141.44	23	5.16	22.2	135	0.969	15.39	75	1.897	547.2	140	3.7	104	281	31	7.6	20.3	10	67.3	0.9	1.5	1.5	0.8	5.1	0.1	0.1	5.05	168	49.8	98.7	33.3	33.8	13.2	225
35675	0	70	2	3	75.3	159.7	29.52	41	17	22	58	2.5	2.275	4.913	26	53.04	15	6.88	9	130	1.259	6.84	67	2.235	237.9	137	4.2	104	273	26	6.9	27.7	6.4	58.4	5.8	1.6	1.9	0.4	4	0.4	0.1	4.43	131	39.2	88.5	29.7	33.6	12	437
35676	2	21	1	3	67.6	164.8	24.89	45	18	31	81	3.57	2.325	4.189	25	106.08	9	5.16	24.4	112	1.356	15.39	70	1.547	291.5	140	3.9	103	278	24	6.9	32.4	8.7	57	1	0.8	2.2	0.6	3.9	0.1	0.1	4.79	156	45.2	94.2	32.5	34.5	11.9	308
35678	0	22	1	3	69.9	166.5	25.21	49	18	21	67	3.21	2.375	3.698	21	88.4	15	4.44	23.5	118	0.904	11.97	75	1.355	422.3	142	3.8	106	281	26	9.1	37.3	6.2	43.5	12.6	0.4	3.4	0.6	4	1.1	0	5.16	163	45.7	88.6	31.6	35.7	12	347
35684	3	42	2	3	87.7	161.4	33.67	40	38	23	51	5.71	2.3	4.707	20	61.88	64	5.22	14.1	132	0.969	6.84	69	1.852	285.5	134	4.3	104	269	29	8.7	31.6	8.9	52.4	6.5	0.5	2.7	0.8	4.6	0.6	0	4.52	139	41.3	91.2	30.8	33.8	12.6	434
35685	8	51	1	4	66.5	166.5	23.99	39	24	25	88	4.28	2.25	4.396	26	88.4	71	5.38	11.3	112	1.13	10.26	68	1.558	362.8	136	3.6	98	272	30	7.3	36.1	5.4	53.7	3.8	1.2	2.6	0.4	3.9	0.3	0.1	5.06	143	43.3	85.4	28.3	33.2	13.1	205
35686	6	54	2	3	92.4	162.2	35.12	38	14	16	47	8.57	2.35	8.948	27	106.08	11	8.1	23.6	148	1.033	11.97	71	2.461	327.1	136	4.2	97	279	33	10.1	29.1	8.2	58.5	3.3	0.9	2.9	0.8	5.9	0.3	0.1	4.31	143	41.6	96.4	33.2	34.3	13.1	206
35687	7	70	2	3	63.2	161.6	24.2	36	21	19	64	7.5	2.225	3.077	23	88.4	13	5.33	11.1	139	1.292	13.68	59	0.598	345	140	4.6	107	282	23	3.2	20	5	71.2	3.1	0.7	0.6	0.2	2.3	0.1	0	3.11	104	30.9	99.5	33.7	33.8	13.1	261
35689	0	71	2	3	71	163.7	26.49	41	15	10	50	4.28	2.275	6.879	27	70.72	10	5.83	20.2	150	1.388	17.1	69	1.355	202.2	141	4.3	105	281	28	6.6	30.8	10.7	44.9	12.7	0.9	2	0.7	3	0.8	0.1	4.51	143	41.7	92.6	31.6	34.2	12.5	316
35690	0	35	2	3	59.1	164	21.97	44	25	28	48	3.21	2.4	4.241	25	61.88	23	4.66	27	102	1.066	18.81	75	0.598	285.5	138	4.2	104	274	31	5.5	37.6	6.9	44.7	10.2	0.6	2.1	0.4	2.5	0.6	0	4.64	148	42.8	92.3	31.9	34.5	11.6	246
35691	6	46	1	4	66	172.8	22.1	45	32	22	81	5	2.45	5.327	25	88.4	26	4.66	15.6	121	0.969	13.68	72	1.061	374.7	137	4.3	102	273	27	8.7	24.5	6.9	64.1	3.9	0.6	2.1	0.6	5.6	0.3	0.1	4.47	136	40.7	90.8	30.5	33.6	11.3	275
35695	1	30	2	5	108.5	169	37.99	34	12	14	50	2.5	2.25	5.327	24	53.04	8	4.22	11.3	102	1.388	8.55	63	1.129	160.6	135	3.6	100	267	30	9.1	19.4	3.4	74.5	1	1.7	1.8	0.3	6.8	0.1	0.2	4.31	130	37.7	87.6	30.3	34.6	13.3	315
35696	1	51	2	1	54	155.8	22.25	40	14	18	67	3.21	2.325	5.327	24	61.88	47	5	10	79	1.356	10.26	66	0.79	184.4	137	3.7	103	272	26	6.9	25.3	6.4	64.7	2.7	0.9	1.7	0.4	4.5	0.2	0.1	4.93	148	45.4	92.3	30	32.5	12.3	374
35698	3	18	2	1	46.9	158.4	18.69	41	13	18	105	2.86	2.3	3.414	24	61.88	7	5.38	8.2	104	1.453	13.68	71	0.689	208.2	138	3.6	104	274	30	5.9	38.6	9.1	49.4	2.3	0.6	2.3	0.5	2.9	0.1	0	4.56	114	34.5	75.8	25	33.1	17	218
35700	4	18	2	1	48.4	162.8	18.26	43	10	16	71	2.14	2.325	3.465	25	53.04	11	4.77	10.4	111	1.195	17.1	73	1.084	220.1	137	3.3	105	271	30	9.4	15.6	6	77.1	1	0.4	1.5	0.6	7.2	0.1	0	4.3	125	37.7	87.7	29.2	33.3	12.7	266
35701	1	40	1	1	95.9	176.6	30.75	47	37	31	31	6.78	2.375	4.526	26	79.56	23	4.94	13.6	153	1.292	10.26	73	4.019	374.7	142	3.7	105	285	26	9.6	26.3	6.7	64.6	2.1	0.4	2.5	0.6	6.2	0.2	0	5.51	168	48.6	88.2	30.6	34.7	11.3	219
35703	1	20	1	3	85.6	177.6	27.14	44	16	20	65	5	2.375	3.853	25	88.4	13	4.88	14	87	1.195	17.1	69	0.813	261.7	141	3.9	110	281	24	6.6	35	8.4	52.8	3	0.8	2.3	0.6	3.5	0.2	0.1	5.61	157	49.6	88.2	28	31.6	12.2	163
35708	1	66	2	1	71.9	154.4	30.16	40	24	23	73	4.28	2.425	7.732	28	53.04	15	3.61	12.2	103	1.518	11.97	70	5.464	154.6	137	3.7	101	272	30	5.8	39.8	9	47.6	3.4	0.3	2.3	0.5	2.8	0.2	0	4.36	136	38	87.2	31.2	35.8	12.5	314
35709	1	45	2	3	96.2	173.6	31.92	50	24	23	54	2.5	2.475	5.793	25	79.56	14	5.05	12.7	140	1.356	17.1	68	2.868	196.3	142	4.1	107	281	18	9.1	25.1	9.6	62.1	2.5	0.8	2.3	0.9	5.7	0.2	0.1	4.69	144	42	89.4	30.6	34.2	12.3	218
35710	3	29	2	1	70	166.6	25.22	41	14	16	62	3.21	2.35	5.405	22	44.2	25	4.44	6.1	87	1.356	8.55	71	1.219	237.9	139	3.9	107	275	30	9.6	28.3	5.3	64.3	1.4	0.8	2.7	0.5	6.2	0.1	0.1	4.47	131	38.7	86.8	29.4	33.8	12.3	457
35713	3	28	1	3	65.6	178	20.7	43	19	22	61	2.14	2.25	3.439	21	88.4	20	4.05	25.8	105	1.195	11.97	67	1.66	469.9	140	3.8	107	276	24	4.7	38.1	6.6	51.4	3.4	0.6	1.8	0.3	2.4	0.2	0	5.28	163	47	89	30.8	34.7	11.8	225
35715	7	41	1	1	89.8	175.4	29.19	46	37	26	75	3.21	2.5	6.568	24	61.88	38	5.16	12.2	106	1.259	11.97	76	2.348	261.7	137	3.8	101	272	30	5.2	40.4	7.7	49.5	2	0.5	2.1	0.4	2.6	0.1	0	4.92	148	44.4	90.3	30	33.3	13.5	322
35718	10	77	2	3	77.8	165.4	28.44	44	27	26	68	5	2.375	5.043	26	79.56	23	6.61	18.1	140	1.259	10.26	75	3.714	279.6	138	3.8	102	277	31	7.7	37.5	3.8	53.8	4.4	0.5	2.9	0.3	4.1	0.3	0	4.7	147	44.9	95.3	31.3	32.8	11.8	227
35719	0	48	1	4	78.3	178.8	24.49	42	30	26	48	3.93	2.325	4.474	28	106.08	15	4.72	17.4	160	1.098	29.07	68	0.621	350.9	143	3.7	105	284	26	3.5	35.8	9.6	41.2	12.6	0.9	1.3	0.3	1.4	0.4	0	4.77	146	44.9	94.1	30.5	32.4	11.7	260
35722	6	40	2	3	70.3	165.7	25.6	37	18	21	44	1.43	2.375	4.965	22	61.88	18	5.77	5	102	1.259	8.55	72	2.721	226	138	4.2	106	273	35	9.8	25.8	6.9	62.2	4.4	0.8	2.5	0.7	6.1	0.4	0.1	5.12	127	37.7	73.4	24.9	33.8	15	475
35724	12	70	2	3	77.3	158.4	30.81	37	13	12	60	5.36	2.425	4.448	24	61.88	18	6.94	9.7	110	1.227	15.39	62	1.129	327.1	136	4.4	103	274	26	7.2	19	4	76.1	0.6	0.3	1.4	0.3	5.5	0	0	3.73	125	37.1	99.6	33.3	33.4	12.1	467
35725	0	36	2	4	69.9	174.5	22.96	39	24	27	52	2.5	2.3	4.603	24	70.72	13	4.77	12.2	109	0.936	3.42	71	0.531	166.5	141	3.8	106	278	32	5.8	38.8	9.8	48.8	1.2	1.3	2.3	0.6	2.8	0.1	0.1	3.93	126	37.3	94.9	32	33.8	12.7	247
35726	2	18	1	1	90.3	189.7	25.09	45	14	17	51	5.71	2.225	2.689	24	88.4	10	5.44	42.8	101	1.259	32.49	72	0.485	392.6	138	3.6	103	277	27	7.6	7.4	4.9	86.3	1.4	0.1	0.6	0.4	6.6	0.1	0	5.01	152	45.1	89.8	30.3	33.7	12.4	141
35729	2	41	2	3	63.8	171.1	21.79	43	86	55	75	3.21	2.425	3.439	26	61.88	34	4.55	13.1	156	1.098	8.55	69	1.694	184.4	137	3.7	100	272	26	6.8	30.8	11.6	53.2	4	0.5	2.1	0.8	3.6	0.3	0	4.84	144	41	84.9	29.7	35	13	300
35737	1	77	2	3	72.2	156.1	29.63	40	19	24	77	2.5	2.275	6.517	25	70.72	15	5.22	19.7	158	1.324	15.39	65	1.84	333.1	142	4	107	281	25	3.9	24.4	8.2	64	2.9	0.6	1	0.3	2.5	0.1	0	4.43	143	42.8	96.6	32.3	33.5	12.2	333
35738	2	22	2	3	100.6	172	34	30	10	19	34	2.5	2.275	8.017	21	61.88	11	4	18.1	139	1.292	8.55	60	2.563	315.2	136	4.1	104	268	30	11.3	19.3	5.8	73.7	0.9	0.2	2.2	0.7	8.3	0.1	0	3.76	129	36	96	34.4	35.8	12.1	261
35741	8	30	1	3	117.8	170	40.76	38	24	15	64	3.93	2.275	3.853	24	97.24	41	5.16	17.2	95	1.033	11.97	65	1.118	356.9	138	3.5	102	275	27	10.6	30.8	7	59.7	2.2	0.4	3.3	0.7	6.3	0.2	0	5.57	165	49.8	89.6	29.9	33.3	13.7	327
35743	4	40	1	4	163.2	199.2	41.13	42	20	20	51	3.93	2.275	6	26	114.92	36	6.27	12.2	158	1.195	11.97	71	5.205	422.3	138	4.1	104	276	29	8.1	29.2	5.7	62.7	1.7	0.6	2.4	0.5	5.1	0.1	0	4.73	139	42.7	90.2	29.4	32.7	12.9	274
35745	1	66	1	4	60.3	180.1	18.59	39	19	24	83	8.21	2.5	5.275	26	141.44	18	4.77	7	154	0.904	10.26	68	0.813	339	139	4	103	280	30	6.6	35.8	7.1	54.1	2.5	0.6	2.4	0.5	3.6	0.2	0	4.56	140	42.5	93.2	30.6	32.8	14.4	273
35747	3	32	1	1	100.1	174.9	32.72	44	46	30	77	5.36	2.425	6	27	106.08	29	4.83	29.4	136	1.421	13.68	74	0.79	386.6	140	3.5	102	280	30	9.8	44.3	6.9	43.8	3.8	1.3	4.3	0.7	4.3	0.4	0.1	5.12	157	44.8	87.6	30.7	35	12.4	326
35750	2	33	1	1	83.6	178.6	26.21	50	23	30	65	2.5	2.5	7.163	26	70.72	25	3.77	17.2	141	1.13	10.26	81	2.461	345	142	3.6	101	279	31	8	23.4	7.3	67.9	1.6	0	1.9	0.6	5.4	0.1	0	5.77	180	54.5	94.4	31.2	33	12.5	352
35751	3	58	2	3	51.4	154.5	21.53	45	18	20	43	4.64	2.5	7.215	23	70.72	14	4.33	21.9	132	1.518	23.94	70	1.761	285.5	137	4.2	104	273	25	7.9	28.8	7.4	58.6	4.5	0.8	2.3	0.6	4.6	0.4	0.1	5.11	156	46.1	90.2	30.4	33.8	12.4	272
35755	3	22	2	4	66.6	153.8	28.16	40	21	21	65	3.21	2.425	5.275	24	61.88	28	3.77	11.6	104	1.033	6.84	67	0.802	214.1	138	3.7	107	273	27	5.9	32.5	11	50.7	5.4	0.4	1.9	0.6	3	0.3	0	4.59	125	37	80.8	27.2	33.7	14.6	195
35756	0	80	2	3	58.2	150.5	25.7	45	21	30	78	7.85	2.5	3.62	26	97.24	24	5.77	12.4	166	1.195	15.39	81	1.332	386.6	137	3.7	98	277	36	9.8	16.9	7.7	73.8	1.2	0.4	1.7	0.8	7.2	0.1	0	4.47	139	42.5	95.1	31.2	32.8	12.5	290
35760	6	20	1	4	108.2	172.4	36.4	42	24	39	81	3.21	2.4	4.138	25	106.08	26	4.55	17.4	152	1.292	10.26	69	0.869	458	140	4.1	105	277	27	7.3	28.7	4.5	60.2	3.3	3.3	2.1	0.3	4.4	0.2	0.2	5.14	141	43.3	84.1	27.3	32.5	13.7	203
35762	4	19	1	1	54.6	162.9	20.58	48	22	26	90	4.28	2.475	4.862	23	106.08	25	4.72	22.2	101	1.55	11.97	77	1.592	279.6	139	4	100	277	29	6.9	25.2	8	61.6	3.2	2	1.7	0.6	4.3	0.2	0.1	5.52	159	47.9	86.8	28.7	33.1	12.7	308
35763	3	46	1	3	97	183.1	28.93	44	30	29	61	4.64	2.425	4.603	26	88.4	25	5.05	12.4	98	1.259	10.26	72	1.479	428.3	138	3.9	103	275	28	7.7	21.1	5.2	70.6	3	0.2	1.6	0.4	5.4	0.2	0	4.56	151	43.4	95.2	33.1	34.8	12.1	341
35765	1	23	2	3	69	174.5	22.66	47	18	19	51	3.93	2.4	3.982	25	61.88	12	4.16	27.2	94	1.518	18.81	75	0.7	202.2	139	3.5	105	276	28	9.9	17	5.5	74.9	2.3	0.3	1.7	0.5	7.4	0.2	0	4.94	151	44.3	89.6	30.7	34.2	12.3	180
35766	0	68	1	4	73.6	173.1	24.56	45	20	20	57	5.71	2.55	4.551	23	79.56	26	5.72	15.6	121	1.324	8.55	73	0.892	362.8	142	4.1	105	285	29	16.1	24.2	6.7	66.6	1.3	1.2	3.9	1.1	10.7	0.2	0.2	4.69	145	43.9	93.8	30.9	32.9	13.7	407
35770	8	43	2	4	76.7	167	27.5	43	9	16	65	3.93	2.5	4.215	24	79.56	25	4.39	17.2	109	1.259	11.97	77	0.971	214.1	139	4.5	106	276	33	9	35.8	7.5	54.2	1.8	0.9	3.2	0.7	4.9	0.2	0.1	4.82	144	44.3	92	29.9	32.4	12.2	358
35775	6	42	2	1	78.2	156.9	31.77	42	15	19	42	2.5	2.3	5.612	25	70.72	12	4.88	6.3	127	0.936	10.26	73	0.44	226	137	4	103	271	31	4.5	32.7	11.1	52.8	2.5	0.9	1.5	0.5	2.4	0.1	0	4.44	129	38.3	86.4	29.2	33.8	13.7	254
35778	4	47	2	3	56.4	162.9	21.25	47	17	22	51	1.79	2.35	6.103	24	70.72	13	4.5	13.1	103	1.162	11.97	73	1.242	255.8	138	3.4	104	272	26	11.9	40.4	7.4	50.8	1.3	0.1	4.8	0.9	6	0.2	0	4.82	156	46.2	95.9	32.3	33.8	11.6	310
35781	14	50	2	3	64.2	161	24.77	45	18	19	77	3.57	2.3	5.25	22	70.72	17	5.16	18.3	68	0.969	10.26	73	1.366	309.3	140	3.3	105	278	28	5.4	22.7	10	65.8	1	0.6	1.2	0.5	3.6	0.1	0	5.2	159	46.6	89.5	30.6	34.2	12.1	401
35784	0	78	2	1	73.1	147.9	33.42	40	17	20	75	3.93	2.425	5.25	26	53.04	25	7.99	16.7	151	1.356	10.26	68	2.631	267.7	143	3.9	107	287	28	6.9	35.8	7	52.7	3.8	0.6	2.5	0.5	3.6	0.3	0	4.07	134	38.3	94.3	32.8	34.8	12.5	193
35788	4	72	1	3	94.1	180.5	28.88	46	23	30	95	5.36	2.45	4.319	23	106.08	19	5	15.9	131	1.227	15.39	75	1.377	362.8	141	4.1	106	282	28	6.3	28.2	9.4	58.6	2.7	1.2	1.8	0.6	3.7	0.2	0.1	4.56	144	43.6	95.6	31.5	33	13.9	363
35789	5	21	1	1	85.3	160.6	33.07	48	107	47	70	3.57	2.45	5.25	25	79.56	133	5.94	18.6	136	0.775	10.26	76	1.716	398.5	140	4.1	106	279	28	7.1	23.1	8.4	66.8	1.6	0.3	1.6	0.6	4.7	0.1	0	5.18	151	45.6	87.9	29.1	33.2	12.5	315
35790	3	51	1	4	128.9	178.1	40.64	40	61	44	74	5.36	2.35	6.517	23	106.08	105	5.05	17.9	217	1.518	11.97	73	1.31	446.1	138	3.9	103	276	33	6.9	37.8	9.2	46.3	6.3	0.4	2.6	0.6	3.2	0.4	0	4.97	135	41.8	84	27.2	32.3	14.6	183
35793	4	43	1	3	83.1	176.3	26.74	45	21	28	67	3.21	2.45	5.431	25	97.24	27	3.66	13.6	126	1.679	13.68	72	2.924	350.9	140	3.6	100	276	27	8.2	31.3	6.9	59.6	1.7	0.4	2.6	0.6	4.9	0.1	0	5.42	167	48.4	89.2	30.7	34.5	13.1	424
35794	2	19	2	4	91.3	172.7	30.61	43	16	21	74	2.5	2.3	4.086	28	61.88	34	4.88	8.1	145	1.259	8.55	72	1.231	214.1	140	3.6	103	277	29	6.6	36.3	7.6	46.1	8	2	2.4	0.5	3	0.5	0.1	4.62	136	40.2	87.1	29.4	33.8	12.4	155
35795	2	29	2	3	68.1	157.1	27.59	31	9	15	51	1.79	2.3	7.163	22	44.2	5	4.83	7.7	109	1.324	3.42	64	1.287	172.5	136	3.6	104	269	34	11.7	18.9	5.7	73.4	1.3	0.6	2.2	0.7	8.6	0.2	0.1	3.84	113	34.1	88.7	29.2	33	13.5	314
35796	5	30	1	1	77.9	172.2	26.27	46	21	20	67	4.64	2.2	4.965	25	70.72	16	4.44	11.1	106	1.162	5.13	73	1.547	208.2	138	3.6	104	275	27	8	29.7	8.3	59.9	1.8	0.3	2.4	0.7	4.8	0.1	0	5.05	153	46.2	91.4	30.3	33.2	12.2	240
35798	11	65	1	3	80.5	175.7	26.08	43	24	25	68	3.21	2.325	6.362	25	88.4	32	4.22	13.3	129	1.13	17.1	74	1.998	345	143	4.6	106	282	31	6.3	25.2	7.6	64.3	2.1	0.9	1.6	0.5	4.1	0.1	0.1	5.11	157	46.7	91.4	30.8	33.6	13	224
35802	0	76	1	3	79.1	167.3	28.26	37	22	24	65	10.71	2.35	4.707	23	150.28	17	5	8.6	126	1.292	8.55	70	2.337	481.8	139	4.9	107	283	33	7.7	32	10.5	55.7	1.3	0.6	2.5	0.8	4.3	0.1	0	4.38	129	36.9	84.3	29.5	35	12.5	250
35804	1	18	2	4	62.1	165.5	22.67	43	26	33	59	2.14	2.425	5.379	25	70.72	10	4.33	20.4	138	1.227	13.68	72	0.553	249.8	142	3.7	104	280	28	5.5	38.7	9.1	50.7	0.7	0.8	2.1	0.5	2.8	0	0	4.22	127	37.3	88.6	30.1	34	11.8	196
35808	0	50	2	3	65.3	174	21.57	39	18	24	35	5.71	2.3	4.888	27	88.4	17	4.39	10.7	124	1.518	8.55	69	0.553	249.8	137	3.9	101	274	30	6.4	29	7.2	62.3	1.2	0.3	1.9	0.5	4	0.1	0	4.26	128	36.6	85.9	30.1	35.1	11.7	218
35809	1	74	1	4	98.4	187.2	28.08	36	13	19	106	6.43	2.1	4.448	22	106.08	14	5.22	5.2	117	1.066	6.84	66	0.903	350.9	137	4.1	106	275	30	9	18.3	5.1	71.7	4.1	0.8	1.6	0.5	6.5	0.4	0.1	4.77	128	39.3	82.6	26.8	32.5	15.4	319
35810	1	51	1	4	106	178.2	33.38	41	29	25	70	4.28	2.475	5.456	26	97.24	30	8.83	13.3	142	1.227	11.97	69	2.021	243.9	142	4.1	106	286	28	6.6	42.6	6.4	47.6	3	0.4	2.8	0.4	3.1	0.2	0	4.78	142	42.8	89.7	29.8	33.2	13.6	315
35811	1	18	1	3	66.4	173.4	22.08	49	18	22	80	2.5	2.425	3.957	27	97.24	18	3.05	16.5	94	1.453	15.39	73	0.711	374.7	139	4	102	273	24	6.7	32.3	10	55.9	0.9	0.9	2.2	0.7	3.7	0.1	0.1	5.22	158	45.3	86.8	30.1	34.6	12	268
35817	1	19	1	4	84.3	175.5	27.37	39	24	31	68	3.21	2.275	3.879	26	97.24	26	5.16	15.6	169	1.195	15.39	68	0.406	345	138	3.8	103	274	29	6	41.7	5.6	49.9	2.3	0.6	2.5	0.3	3	0.1	0	5.15	159	48.4	93.9	30.9	32.9	11.6	331
35818	0	85	1	3	85.2	167.1	30.51	38	18	23	161	7.14	2.4	6.362	28	141.44	141	7.27	12.5	190	1.033	22.23	77	1.739	267.7	138	4.4	98	280	39	8.1	12.8	5.2	80.3	1.6	0.2	1	0.4	6.5	0.1	0	5.12	159	48.3	94.3	31.1	33	14.1	185
35821	0	22	2	5	74.6	158.8	29.58	41	19	25	61	3.21	2.425	5.353	27	61.88	9	4.33	14.5	116	1.388	13.68	69	0.768	220.1	139	3.9	101	275	28	4.9	32.7	11.1	54.3	1.9	0.2	1.6	0.5	2.7	0.1	0	4.59	143	42	91.5	31.3	34.1	12.4	318
35822	1	42	1	3	113.4	180.4	34.84	41	64	32	61	4.64	2.4	5.172	24	97.24	128	4.88	24	137	1.55	11.97	67	3.839	440.2	140	4.1	104	279	26	6.9	31.7	7.7	56.5	3.8	0.3	2.2	0.5	3.9	0.3	0	5.21	154	47.2	90.6	29.5	32.5	11.4	243
35823	10	47	2	3	57.9	170.4	26.5	40	36	35	55	4.64	2.275	7.06	25	70.72	65	5.61	14.1	118	1.356	13.68	66	1.535	303.3	141	3.8	107	282	26	6	32.1	8.5	55.2	4	0.3	1.9	0.5	3.3	0.2	0	4.41	139	40.3	91.3	31.3	34.3	11.7	354
35826	0	72	1	1	75.6	160.2	29.46	42	22	23	52	5.71	2.425	4.707	24	141.44	27	5.61	23.6	121	1.098	13.68	75	2.698	481.8	139	3.8	103	279	33	5.4	34.2	9.2	49.5	6.8	0.4	1.8	0.5	2.7	0.4	0	5.49	170	50.8	92.3	30.8	33.3	12.7	168
35827	0	53	1	4	54.3	178.2	17.1	39	13	20	62	6.43	2.325	5.431	28	79.56	31	4.61	10.4	107	1.388	6.84	72	0.892	237.9	139	3.8	103	279	33	3.6	37.7	13.9	42.8	4.9	0.8	1.4	0.5	1.5	0.2	0	4.54	137	41.3	90.9	30.2	33.3	12.5	323
35832	1	81	1	3	77.9	166.8	28	45	26	26	112	6.78	2.35	4.448	25	106.08	23	6.16	21.3	216	1.001	17.1	73	4.268	339	141	4	104	284	28	6.4	14.1	12.7	68.6	3.8	0.8	0.9	0.8	4.4	0.2	0.1	5.14	150	45.1	87.7	29.3	33.4	14.3	196
35834	0	28	1	1	82.2	172.4	27.66	45	59	49	98	3.93	2.3	4.732	22	97.24	67	5.11	8.4	179	1.324	5.13	77	1.411	380.7	137	4	105	273	32	6.1	32.1	13.5	51.7	2.2	0.6	2	0.8	3.2	0.1	0	5.66	166	50.3	88.8	29.4	33.1	13.2	338
35835	0	18	1	3	85.1	182.1	25.66	48	31	22	77	4.28	2.575	4.629	24	88.4	30	5.11	15.9	126	1.227	11.97	69	1.648	297.4	139	3.8	103	277	21	4.6	41.6	10.3	45.2	2.5	0.6	1.9	0.5	2.1	0.1	0	4.99	149	43	86.2	29.9	34.7	12	257
35838	0	43	1	3	105.1	179	32.8	40	43	27	79	3.21	2.3	6.672	25	88.4	53	4.94	13.3	141	1.066	11.97	68	1.931	458	141	4.3	107	279	28	10.9	20.4	6.3	64.5	8.7	0.2	2.2	0.7	7	0.9	0	5.22	168	50	96	32.3	33.7	12.5	180
35846	0	39	1	3	82	183.4	24.38	42	19	21	42	6.43	2.4	5.301	25	97.24	12	5.94	15	115	1.195	20.52	72	0.497	321.2	138	3.9	103	278	30	9.1	22.9	5.2	69.3	2.6	0.2	2.1	0.5	6.3	0.2	0	4.98	152	45.3	91.1	30.5	33.5	12.4	220
35851	0	27	1	4	75.8	187.8	21.49	43	18	27	53	3.93	2.5	4.939	29	106.08	13	6.11	23.8	131	1.001	18.81	75	0.576	339	142	3.6	105	283	31	7.8	24.2	4.8	68.6	2	0.4	1.9	0.4	5.4	0.2	0	4.72	139	43.2	91.5	29.3	32	11.8	262
35856	1	42	1	5	108	186.9	30.92	41	24	21	51	3.21	2.25	7.344	26	88.4	20	5.77	10.7	122	1.001	13.68	68	4.843	297.4	138	4.1	102	275	27	7.4	33	7.6	53.6	5.6	0.3	2.4	0.6	4	0.4	0	5.41	159	46.9	86.7	29.4	33.9	12.2	247
35858	1	72	1	3	95.6	182.6	28.67	47	19	25	80	5	2.5	4.603	25	79.56	18	5.77	18.8	118	1.324	13.68	80	2.506	440.2	139	3.7	102	278	33	5.6	27.7	10.4	58.2	3.7	0.2	1.6	0.6	3.3	0.2	0	5.24	158	44.9	85.9	30.1	35	12.9	237
35859	2	19	2	1	66.4	153.3	28.25	31	14	21	168	2.86	2.3	8.275	23	53.04	10	5.11	11.3	112	1.162	8.55	64	2.021	184.4	136	4	103	270	33	7.4	36.3	8.4	53.8	0.9	0.6	2.7	0.6	4	0.1	0	3.53	116	33.8	95.4	32.9	34.6	12.5	258
35863	0	56	1	3	97.7	171.6	33.18	39	25	23	56	5.36	2.15	4.448	26	97.24	20	5.27	15.6	142	0.936	11.97	66	0.994	255.8	140	4	104	280	27	6.6	28.3	6.9	56.6	7.5	0.8	1.9	0.5	3.7	0.5	0.1	4.52	138	40.5	89.6	30.6	34.2	12.5	252
35864	5	18	2	4	57	161.7	21.8	44	8	16	60	2.14	2.375	4.06	26	61.88	12	3.77	19.5	113	1.195	15.39	73	1.027	237.9	139	3.9	102	273	29	5.9	26.2	7.2	63.9	2	0.7	1.5	0.4	3.8	0.1	0	4.6	144	40.8	88.8	31.2	35.2	12.2	240
35865	0	39	1	4	62.2	174.2	21.72	44	15	22	44	6.07	2.4	6.103	23	97.24	18	8.99	10.4	123	1.195	8.55	71	0.711	226	139	4	107	283	27	4.7	38.3	4.4	54.3	1.6	1.3	1.8	0.2	2.6	0.1	0.1	4.93	143	42.5	86.2	29	33.7	13.5	274
[truncated: 29,831 more rows]
[truncated: 2 more columns]

## Sheet: Table S2
Supplementary Table 2. Datasets used for MR analysis
[truncated: 14 more rows]

[truncated: 5 more sheets: Table S3, Table S4, Table S5, Table S6, Table S7]
